# Supplementary material for: Assessing VirScan serosurvey epitope profiling variability between in-clinic venous blood draw and capillary blood self-sampling device
Source: Microbiol Spectr. 2026 Apr 27;14(6):e02454-25. doi: 10.1128/spectrum.02454-25 (PMC13228006; doi:10.1128/spectrum.02454-25)
Supplement: Data Set S1 — Virscan organism summary data for empirical and control samples. [file spectrum.02454-25-s0001.xlsx]

## Sheet: Experiment Sample Organism Data
Virscan organism summary data for empirical and control samples
Participant ID	VirScan Sample ID	Organism	Epitope Hits	gMean EBS Scores	Sample Type	Volume of Tasso whole blood (μL)	Time Difference from Sample Collection to Processing (Hours)
ID1700	VS26_1	Absidia glauca (Pin mould)	0	0	serum	25	3.25
ID1700	VS26_1	Absidia glauca (Pin mould)	0	0	serum	25	3.25
ID1700	VS26_1	Acidocella sp. MX-AZ02	0	0	serum	25	3.25
ID1700	VS26_1	Acidocella sp. MX-AZ02	0	0	serum	25	3.25
ID1700	VS26_1	Adeno-associated dependoparvovirus A	0	0	serum	25	3.25
ID1700	VS26_1	Adeno-associated dependoparvovirus A	0	0	serum	25	3.25
ID1700	VS26_1	Adeno-associated virus	0	0	serum	25	3.25
ID1700	VS26_1	Adeno-associated virus	0	0	serum	25	3.25
ID1700	VS26_1	Adeno-associated virus VR-355	0	0	serum	25	3.25
ID1700	VS26_1	Adeno-associated virus VR-355	0	0	serum	25	3.25
ID1700	VS26_1	African green monkey simian foamy virus	0	0	serum	25	3.25
ID1700	VS26_1	African green monkey simian foamy virus	0	0	serum	25	3.25
ID1700	VS26_1	Aichivirus A	1	21.556	serum	25	3.25
ID1700	VS26_1	Aichivirus A	1	21.556	serum	25	3.25
ID1700	VS26_1	Alphacoronavirus 1	0	0	serum	25	3.25
ID1700	VS26_1	Alphacoronavirus 1	0	0	serum	25	3.25
ID1700	VS26_1	Alphapapillomavirus 1	0	0	serum	25	3.25
ID1700	VS26_1	Alphapapillomavirus 1	0	0	serum	25	3.25
ID1700	VS26_1	Alphapapillomavirus 10	0	0	serum	25	3.25
ID1700	VS26_1	Alphapapillomavirus 10	0	0	serum	25	3.25
ID1700	VS26_1	Alphapapillomavirus 11	0	0	serum	25	3.25
ID1700	VS26_1	Alphapapillomavirus 11	0	0	serum	25	3.25
ID1700	VS26_1	Alphapapillomavirus 13	0	0	serum	25	3.25
ID1700	VS26_1	Alphapapillomavirus 13	0	0	serum	25	3.25
ID1700	VS26_1	Alphapapillomavirus 2	0	0	serum	25	3.25
ID1700	VS26_1	Alphapapillomavirus 2	0	0	serum	25	3.25
ID1700	VS26_1	Alphapapillomavirus 3	0	0	serum	25	3.25
ID1700	VS26_1	Alphapapillomavirus 3	0	0	serum	25	3.25
ID1700	VS26_1	Alphapapillomavirus 4	1	16.6209	serum	25	3.25
ID1700	VS26_1	Alphapapillomavirus 4	1	16.6209	serum	25	3.25
ID1700	VS26_1	Alphapapillomavirus 5	1	13.4751	serum	25	3.25
ID1700	VS26_1	Alphapapillomavirus 5	1	13.4751	serum	25	3.25
ID1700	VS26_1	Alphapapillomavirus 6	0	0	serum	25	3.25
ID1700	VS26_1	Alphapapillomavirus 6	0	0	serum	25	3.25
ID1700	VS26_1	Alphapapillomavirus 7	1	13.585	serum	25	3.25
ID1700	VS26_1	Alphapapillomavirus 7	1	13.585	serum	25	3.25
ID1700	VS26_1	Alphapapillomavirus 8	0	0	serum	25	3.25
ID1700	VS26_1	Alphapapillomavirus 8	0	0	serum	25	3.25
ID1700	VS26_1	Alphapapillomavirus 9	3	20.7329	serum	25	3.25
ID1700	VS26_1	Alphapapillomavirus 9	3	20.7329	serum	25	3.25
ID1700	VS26_1	Alternaria alternata (Alternaria rot fungus) (Torula alternata)	0	0	serum	25	3.25
ID1700	VS26_1	Alternaria alternata (Alternaria rot fungus) (Torula alternata)	0	0	serum	25	3.25
ID1700	VS26_1	Apophysomyces trapeziformis	0	0	serum	25	3.25
ID1700	VS26_1	Apophysomyces trapeziformis	0	0	serum	25	3.25
ID1700	VS26_1	Aravan virus	0	0	serum	25	3.25
ID1700	VS26_1	Aravan virus	0	0	serum	25	3.25
ID1700	VS26_1	Aspergillus clavatus	0	0	serum	25	3.25
ID1700	VS26_1	Aspergillus clavatus	0	0	serum	25	3.25
ID1700	VS26_1	Aspergillus restrictus	0	0	serum	25	3.25
ID1700	VS26_1	Aspergillus restrictus	0	0	serum	25	3.25
ID1700	VS26_1	Australian bat lyssavirus	0	0	serum	25	3.25
ID1700	VS26_1	Australian bat lyssavirus	0	0	serum	25	3.25
ID1700	VS26_1	BK polyomavirus	0	0	serum	25	3.25
ID1700	VS26_1	BK polyomavirus	0	0	serum	25	3.25
ID1700	VS26_1	BK polyomavirus (BKPyV)	0	0	serum	25	3.25
ID1700	VS26_1	BK polyomavirus (BKPyV)	0	0	serum	25	3.25
ID1700	VS26_1	Bacillus anthracis	0	0	serum	25	3.25
ID1700	VS26_1	Bacillus anthracis	0	0	serum	25	3.25
ID1700	VS26_1	Bacillus subtilis	0	0	serum	25	3.25
ID1700	VS26_1	Bacillus subtilis	0	0	serum	25	3.25
ID1700	VS26_1	Banna virus	0	0	serum	25	3.25
ID1700	VS26_1	Banna virus	0	0	serum	25	3.25
ID1700	VS26_1	Barmah Forest virus	0	0	serum	25	3.25
ID1700	VS26_1	Barmah Forest virus	0	0	serum	25	3.25
ID1700	VS26_1	Bat coronavirus 1B	0	0	serum	25	3.25
ID1700	VS26_1	Bat coronavirus 1B	0	0	serum	25	3.25
ID1700	VS26_1	Bat coronavirus 279/2005 (BtCoV) (BtCoV/279/2005)	2	22.0066	serum	25	3.25
ID1700	VS26_1	Bat coronavirus 279/2005 (BtCoV) (BtCoV/279/2005)	2	22.0066	serum	25	3.25
ID1700	VS26_1	Bat coronavirus HKU3 (BtCoV) (SARS-like coronavirus HKU3)	2	55.2481	serum	25	3.25
ID1700	VS26_1	Bat coronavirus HKU3 (BtCoV) (SARS-like coronavirus HKU3)	2	55.2481	serum	25	3.25
ID1700	VS26_1	Bat coronavirus Rp3/2004 (BtCoV/Rp3/2004) (SARS-like coronavirus Rp3)	0	0	serum	25	3.25
ID1700	VS26_1	Bat coronavirus Rp3/2004 (BtCoV/Rp3/2004) (SARS-like coronavirus Rp3)	0	0	serum	25	3.25
ID1700	VS26_1	Betapapillomavirus 1	3	13.8965	serum	25	3.25
ID1700	VS26_1	Betapapillomavirus 1	3	13.8965	serum	25	3.25
ID1700	VS26_1	Betapapillomavirus 2	1	11.7968	serum	25	3.25
ID1700	VS26_1	Betapapillomavirus 2	1	11.7968	serum	25	3.25
ID1700	VS26_1	Betapapillomavirus 3	1	13.0403	serum	25	3.25
ID1700	VS26_1	Betapapillomavirus 3	1	13.0403	serum	25	3.25
ID1700	VS26_1	Bordetella pertussis	0	0	serum	25	3.25
ID1700	VS26_1	Bordetella pertussis	0	0	serum	25	3.25
ID1700	VS26_1	Borreliella bavariensis	0	0	serum	25	3.25
ID1700	VS26_1	Borreliella bavariensis	0	0	serum	25	3.25
ID1700	VS26_1	Borreliella burgdorferi (Lyme disease spirochete) (Borrelia burgdorferi)	2	18.0081	serum	25	3.25
ID1700	VS26_1	Borreliella burgdorferi (Lyme disease spirochete) (Borrelia burgdorferi)	2	18.0081	serum	25	3.25
ID1700	VS26_1	Bovine coronavirus (strain 98TXSF-110-ENT) (BCoV-ENT) (BCV)	2	14.2022	serum	25	3.25
ID1700	VS26_1	Bovine coronavirus (strain 98TXSF-110-ENT) (BCoV-ENT) (BCV)	2	14.2022	serum	25	3.25
ID1700	VS26_1	Bovine papular stomatitis virus	0	0	serum	25	3.25
ID1700	VS26_1	Bovine papular stomatitis virus	0	0	serum	25	3.25
ID1700	VS26_1	Bovine respiratory syncytial virus	0	0	serum	25	3.25
ID1700	VS26_1	Bovine respiratory syncytial virus	0	0	serum	25	3.25
ID1700	VS26_1	Bovine torovirus	0	0	serum	25	3.25
ID1700	VS26_1	Bovine torovirus	0	0	serum	25	3.25
ID1700	VS26_1	Bundibugyo ebolavirus	1	50.6269	serum	25	3.25
ID1700	VS26_1	Bundibugyo ebolavirus	1	50.6269	serum	25	3.25
ID1700	VS26_1	Bunyamwera virus	0	0	serum	25	3.25
ID1700	VS26_1	Bunyamwera virus	0	0	serum	25	3.25
ID1700	VS26_1	Burkholderia multivorans	0	0	serum	25	3.25
ID1700	VS26_1	Burkholderia multivorans	0	0	serum	25	3.25
ID1700	VS26_1	Burkholderia pseudomallei (Pseudomonas pseudomallei)	0	0	serum	25	3.25
ID1700	VS26_1	Burkholderia pseudomallei (Pseudomonas pseudomallei)	0	0	serum	25	3.25
ID1700	VS26_1	California encephalitis virus	1	11.7855	serum	25	3.25
ID1700	VS26_1	California encephalitis virus	1	11.7855	serum	25	3.25
ID1700	VS26_1	Camelpox virus	0	0	serum	25	3.25
ID1700	VS26_1	Camelpox virus	0	0	serum	25	3.25
ID1700	VS26_1	Candida albicans (Yeast)	0	0	serum	25	3.25
ID1700	VS26_1	Candida albicans (Yeast)	0	0	serum	25	3.25
ID1700	VS26_1	Candidatus Neoehrlichia mikurensis	0	0	serum	25	3.25
ID1700	VS26_1	Candidatus Neoehrlichia mikurensis	0	0	serum	25	3.25
ID1700	VS26_1	Canine adenovirus A	0	0	serum	25	3.25
ID1700	VS26_1	Canine adenovirus A	0	0	serum	25	3.25
ID1700	VS26_1	Cercopithecine herpesvirus 2	0	0	serum	25	3.25
ID1700	VS26_1	Cercopithecine herpesvirus 2	0	0	serum	25	3.25
ID1700	VS26_1	Cercopithecus erythrotis polyomavirus 1	0	0	serum	25	3.25
ID1700	VS26_1	Cercopithecus erythrotis polyomavirus 1	0	0	serum	25	3.25
ID1700	VS26_1	Chaetomium thermophilum	0	0	serum	25	3.25
ID1700	VS26_1	Chaetomium thermophilum	0	0	serum	25	3.25
ID1700	VS26_1	Chandipura virus	0	0	serum	25	3.25
ID1700	VS26_1	Chandipura virus	0	0	serum	25	3.25
ID1700	VS26_1	Chapare virus	0	0	serum	25	3.25
ID1700	VS26_1	Chapare virus	0	0	serum	25	3.25
ID1700	VS26_1	Chikungunya virus	0	0	serum	25	3.25
ID1700	VS26_1	Chikungunya virus	0	0	serum	25	3.25
ID1700	VS26_1	Chikungunya virus (CHIKV)	0	0	serum	25	3.25
ID1700	VS26_1	Chikungunya virus (CHIKV)	0	0	serum	25	3.25
ID1700	VS26_1	Chlamydia pneumoniae (Chlamydophila pneumoniae)	0	0	serum	25	3.25
ID1700	VS26_1	Chlamydia pneumoniae (Chlamydophila pneumoniae)	0	0	serum	25	3.25
ID1700	VS26_1	Chlamydia trachomatis	4	25.5285	serum	25	3.25
ID1700	VS26_1	Chlamydia trachomatis	4	25.5285	serum	25	3.25
ID1700	VS26_1	Clostridium botulinum	1	33.5498	serum	25	3.25
ID1700	VS26_1	Clostridium botulinum	1	33.5498	serum	25	3.25
ID1700	VS26_1	Clostridium tetani	1	67.1679	serum	25	3.25
ID1700	VS26_1	Clostridium tetani	1	67.1679	serum	25	3.25
ID1700	VS26_1	Cochliobolus lunatus (Filamentous fungus) (Curvularia lunata)	1	8.98713	serum	25	3.25
ID1700	VS26_1	Cochliobolus lunatus (Filamentous fungus) (Curvularia lunata)	1	8.98713	serum	25	3.25
ID1700	VS26_1	Colorado tick fever virus	2	41.0715	serum	25	3.25
ID1700	VS26_1	Colorado tick fever virus	2	41.0715	serum	25	3.25
ID1700	VS26_1	Corynebacterium diphtheriae	0	0	serum	25	3.25
ID1700	VS26_1	Corynebacterium diphtheriae	0	0	serum	25	3.25
ID1700	VS26_1	Corynebacterium genitalium	0	0	serum	25	3.25
ID1700	VS26_1	Corynebacterium genitalium	0	0	serum	25	3.25
ID1700	VS26_1	Cosavirus A	2	50.8319	serum	25	3.25
ID1700	VS26_1	Cosavirus A	2	50.8319	serum	25	3.25
ID1700	VS26_1	Cowpox virus	4	16.4674	serum	25	3.25
ID1700	VS26_1	Cowpox virus	4	16.4674	serum	25	3.25
ID1700	VS26_1	Crimean-Congo hemorrhagic fever virus	1	9.35162	serum	25	3.25
ID1700	VS26_1	Crimean-Congo hemorrhagic fever virus	1	9.35162	serum	25	3.25
ID1700	VS26_1	Cryptococcus arboriformis	1	15.3302	serum	25	3.25
ID1700	VS26_1	Cryptococcus arboriformis	1	15.3302	serum	25	3.25
ID1700	VS26_1	Dengue virus	1	8.77492	serum	25	3.25
ID1700	VS26_1	Dengue virus	1	8.77492	serum	25	3.25
ID1700	VS26_1	Dhori virus	0	0	serum	25	3.25
ID1700	VS26_1	Dhori virus	0	0	serum	25	3.25
ID1700	VS26_1	Dugbe virus	0	0	serum	25	3.25
ID1700	VS26_1	Dugbe virus	0	0	serum	25	3.25
ID1700	VS26_1	Duvenhage virus	0	0	serum	25	3.25
ID1700	VS26_1	Duvenhage virus	0	0	serum	25	3.25
ID1700	VS26_1	Dyella japonica	0	0	serum	25	3.25
ID1700	VS26_1	Dyella japonica	0	0	serum	25	3.25
ID1700	VS26_1	Eastern equine encephalitis virus	0	0	serum	25	3.25
ID1700	VS26_1	Eastern equine encephalitis virus	0	0	serum	25	3.25
ID1700	VS26_1	Eastern equine encephalitis virus (EEEV) (Eastern equine encephalomyelitis virus)	0	0	serum	25	3.25
ID1700	VS26_1	Eastern equine encephalitis virus (EEEV) (Eastern equine encephalomyelitis virus)	0	0	serum	25	3.25
ID1700	VS26_1	Ectromelia virus	0	0	serum	25	3.25
ID1700	VS26_1	Ectromelia virus	0	0	serum	25	3.25
ID1700	VS26_1	Ehrlichia chaffeensis	0	0	serum	25	3.25
ID1700	VS26_1	Ehrlichia chaffeensis	0	0	serum	25	3.25
ID1700	VS26_1	Encephalomyocarditis virus	1	131.326	serum	25	3.25
ID1700	VS26_1	Encephalomyocarditis virus	1	131.326	serum	25	3.25
ID1700	VS26_1	Enterobacteria phage P1	0	0	serum	25	3.25
ID1700	VS26_1	Enterobacteria phage P1	0	0	serum	25	3.25
ID1700	VS26_1	Enterovirus A	3	28.9027	serum	25	3.25
ID1700	VS26_1	Enterovirus A	3	28.9027	serum	25	3.25
ID1700	VS26_1	Enterovirus B	6	38.7678	serum	25	3.25
ID1700	VS26_1	Enterovirus B	6	38.7678	serum	25	3.25
ID1700	VS26_1	Enterovirus C	2	92.2128	serum	25	3.25
ID1700	VS26_1	Enterovirus C	2	92.2128	serum	25	3.25
ID1700	VS26_1	Enterovirus D	2	26.8573	serum	25	3.25
ID1700	VS26_1	Enterovirus D	2	26.8573	serum	25	3.25
ID1700	VS26_1	Equine rotavirus	0	0	serum	25	3.25
ID1700	VS26_1	Equine rotavirus	0	0	serum	25	3.25
ID1700	VS26_1	Equine torovirus	0	0	serum	25	3.25
ID1700	VS26_1	Equine torovirus	0	0	serum	25	3.25
ID1700	VS26_1	Escherichia coli	1	10.5084	serum	25	3.25
ID1700	VS26_1	Escherichia coli	1	10.5084	serum	25	3.25
ID1700	VS26_1	European bat lyssavirus 1	0	0	serum	25	3.25
ID1700	VS26_1	European bat lyssavirus 1	0	0	serum	25	3.25
ID1700	VS26_1	Feline rotavirus	0	0	serum	25	3.25
ID1700	VS26_1	Feline rotavirus	0	0	serum	25	3.25
ID1700	VS26_1	FinV707 virus	1	17.0594	serum	25	3.25
ID1700	VS26_1	FinV707 virus	1	17.0594	serum	25	3.25
ID1700	VS26_1	Frateuria aurantia	0	0	serum	25	3.25
ID1700	VS26_1	Frateuria aurantia	0	0	serum	25	3.25
ID1700	VS26_1	Gammapapillomavirus 1	0	0	serum	25	3.25
ID1700	VS26_1	Gammapapillomavirus 1	0	0	serum	25	3.25
ID1700	VS26_1	Gammapapillomavirus 2	0	0	serum	25	3.25
ID1700	VS26_1	Gammapapillomavirus 2	0	0	serum	25	3.25
ID1700	VS26_1	Gammapapillomavirus 3	0	0	serum	25	3.25
ID1700	VS26_1	Gammapapillomavirus 3	0	0	serum	25	3.25
ID1700	VS26_1	Gammapapillomavirus 4	0	0	serum	25	3.25
ID1700	VS26_1	Gammapapillomavirus 4	0	0	serum	25	3.25
ID1700	VS26_1	Getah virus	1	29.6226	serum	25	3.25
ID1700	VS26_1	Getah virus	1	29.6226	serum	25	3.25
ID1700	VS26_1	Gorilla gorilla gorilla polyomavirus 1	0	0	serum	25	3.25
ID1700	VS26_1	Gorilla gorilla gorilla polyomavirus 1	0	0	serum	25	3.25
ID1700	VS26_1	Guanarito virus	0	0	serum	25	3.25
ID1700	VS26_1	Guanarito virus	0	0	serum	25	3.25
ID1700	VS26_1	Haemophilus influenzae	0	0	serum	25	3.25
ID1700	VS26_1	Haemophilus influenzae	0	0	serum	25	3.25
ID1700	VS26_1	Hantaan virus	0	0	serum	25	3.25
ID1700	VS26_1	Hantaan virus	0	0	serum	25	3.25
ID1700	VS26_1	Hantavirus Monongahela-3	1	26.243	serum	25	3.25
ID1700	VS26_1	Hantavirus Monongahela-3	1	26.243	serum	25	3.25
ID1700	VS26_1	Hantavirus NFG357	0	0	serum	25	3.25
ID1700	VS26_1	Hantavirus NFG357	0	0	serum	25	3.25
ID1700	VS26_1	Helicobacter pylori (Campylobacter pylori)	4	37.4855	serum	25	3.25
ID1700	VS26_1	Helicobacter pylori (Campylobacter pylori)	4	37.4855	serum	25	3.25
ID1700	VS26_1	Hendra virus	2	23.5231	serum	25	3.25
ID1700	VS26_1	Hendra virus	2	23.5231	serum	25	3.25
ID1700	VS26_1	Hepatitis A virus	1	269.922	serum	25	3.25
ID1700	VS26_1	Hepatitis A virus	1	269.922	serum	25	3.25
ID1700	VS26_1	Hepatitis B virus	4	10.0946	serum	25	3.25
ID1700	VS26_1	Hepatitis B virus	4	10.0946	serum	25	3.25
ID1700	VS26_1	Hepatitis C virus	2	21.4597	serum	25	3.25
ID1700	VS26_1	Hepatitis C virus	2	21.4597	serum	25	3.25
ID1700	VS26_1	Hepatitis E virus	3	41.1355	serum	25	3.25
ID1700	VS26_1	Hepatitis E virus	3	41.1355	serum	25	3.25
ID1700	VS26_1	Hepatitis delta virus	0	0	serum	25	3.25
ID1700	VS26_1	Hepatitis delta virus	0	0	serum	25	3.25
ID1700	VS26_1	Human SARS coronavirus (SARS-CoV) (Severe acute respiratory syndrome coronavirus)	3	9.66233	serum	25	3.25
ID1700	VS26_1	Human SARS coronavirus (SARS-CoV) (Severe acute respiratory syndrome coronavirus)	3	9.66233	serum	25	3.25
ID1700	VS26_1	Human adenovirus A	4	21.8562	serum	25	3.25
ID1700	VS26_1	Human adenovirus A	4	21.8562	serum	25	3.25
ID1700	VS26_1	Human adenovirus B	6	21.6716	serum	25	3.25
ID1700	VS26_1	Human adenovirus B	6	21.6716	serum	25	3.25
ID1700	VS26_1	Human adenovirus C	5	35.9491	serum	25	3.25
ID1700	VS26_1	Human adenovirus C	5	35.9491	serum	25	3.25
ID1700	VS26_1	Human adenovirus D	8	25.3426	serum	25	3.25
ID1700	VS26_1	Human adenovirus D	8	25.3426	serum	25	3.25
ID1700	VS26_1	Human adenovirus E	2	17.2109	serum	25	3.25
ID1700	VS26_1	Human adenovirus E	2	17.2109	serum	25	3.25
ID1700	VS26_1	Human adenovirus F	1	32.6433	serum	25	3.25
ID1700	VS26_1	Human adenovirus F	1	32.6433	serum	25	3.25
ID1700	VS26_1	Human coronavirus 229E (HCoV-229E)	3	19.5653	serum	25	3.25
ID1700	VS26_1	Human coronavirus 229E (HCoV-229E)	3	19.5653	serum	25	3.25
ID1700	VS26_1	Human coronavirus HKU1 (HCoV-HKU1)	1	65.6116	serum	25	3.25
ID1700	VS26_1	Human coronavirus HKU1 (HCoV-HKU1)	1	65.6116	serum	25	3.25
ID1700	VS26_1	Human coronavirus HKU1 (isolate N1) (HCoV-HKU1)	1	11.2442	serum	25	3.25
ID1700	VS26_1	Human coronavirus HKU1 (isolate N1) (HCoV-HKU1)	1	11.2442	serum	25	3.25
ID1700	VS26_1	Human coronavirus HKU1 (isolate N2) (HCoV-HKU1)	0	0	serum	25	3.25
ID1700	VS26_1	Human coronavirus HKU1 (isolate N2) (HCoV-HKU1)	0	0	serum	25	3.25
ID1700	VS26_1	Human coronavirus HKU1 (isolate N5) (HCoV-HKU1)	0	0	serum	25	3.25
ID1700	VS26_1	Human coronavirus HKU1 (isolate N5) (HCoV-HKU1)	0	0	serum	25	3.25
ID1700	VS26_1	Human coronavirus NL63 (HCoV-NL63)	2	36.9863	serum	25	3.25
ID1700	VS26_1	Human coronavirus NL63 (HCoV-NL63)	2	36.9863	serum	25	3.25
ID1700	VS26_1	Human coronavirus OC43 (HCoV-OC43)	1	10.0605	serum	25	3.25
ID1700	VS26_1	Human coronavirus OC43 (HCoV-OC43)	1	10.0605	serum	25	3.25
ID1700	VS26_1	Human cosavirus RdRp-1892	0	0	serum	25	3.25
ID1700	VS26_1	Human cosavirus RdRp-1892	0	0	serum	25	3.25
ID1700	VS26_1	Human cytomegalovirus (HHV-5) (Human herpesvirus 5)	5	32.1688	serum	25	3.25
ID1700	VS26_1	Human cytomegalovirus (HHV-5) (Human herpesvirus 5)	5	32.1688	serum	25	3.25
ID1700	VS26_1	Human erythrovirus V9	0	0	serum	25	3.25
ID1700	VS26_1	Human erythrovirus V9	0	0	serum	25	3.25
ID1700	VS26_1	Human herpesvirus 1	41	33.5002	serum	25	3.25
ID1700	VS26_1	Human herpesvirus 1	41	33.5002	serum	25	3.25
ID1700	VS26_1	Human herpesvirus 2	23	37.307	serum	25	3.25
ID1700	VS26_1	Human herpesvirus 2	23	37.307	serum	25	3.25
ID1700	VS26_1	Human herpesvirus 3	11	40.565	serum	25	3.25
ID1700	VS26_1	Human herpesvirus 3	11	40.565	serum	25	3.25
ID1700	VS26_1	Human herpesvirus 4	39	40.3433	serum	25	3.25
ID1700	VS26_1	Human herpesvirus 4	39	40.3433	serum	25	3.25
ID1700	VS26_1	Human herpesvirus 5	18	26.0174	serum	25	3.25
ID1700	VS26_1	Human herpesvirus 5	18	26.0174	serum	25	3.25
ID1700	VS26_1	Human herpesvirus 6	0	0	serum	25	3.25
ID1700	VS26_1	Human herpesvirus 6	0	0	serum	25	3.25
ID1700	VS26_1	Human herpesvirus 6A	7	18.278	serum	25	3.25
ID1700	VS26_1	Human herpesvirus 6A	7	18.278	serum	25	3.25
ID1700	VS26_1	Human herpesvirus 6B	5	31.4739	serum	25	3.25
ID1700	VS26_1	Human herpesvirus 6B	5	31.4739	serum	25	3.25
ID1700	VS26_1	Human herpesvirus 7	6	15.6189	serum	25	3.25
ID1700	VS26_1	Human herpesvirus 7	6	15.6189	serum	25	3.25
ID1700	VS26_1	Human herpesvirus 8	4	25.8768	serum	25	3.25
ID1700	VS26_1	Human herpesvirus 8	4	25.8768	serum	25	3.25
ID1700	VS26_1	Human immunodeficiency virus 1	5	29.5345	serum	25	3.25
ID1700	VS26_1	Human immunodeficiency virus 1	5	29.5345	serum	25	3.25
ID1700	VS26_1	Human immunodeficiency virus 2	0	0	serum	25	3.25
ID1700	VS26_1	Human immunodeficiency virus 2	0	0	serum	25	3.25
ID1700	VS26_1	Human metapneumovirus	3	31.4088	serum	25	3.25
ID1700	VS26_1	Human metapneumovirus	3	31.4088	serum	25	3.25
ID1700	VS26_1	Human papillomavirus	0	0	serum	25	3.25
ID1700	VS26_1	Human papillomavirus	0	0	serum	25	3.25
ID1700	VS26_1	Human papillomavirus type 64	0	0	serum	25	3.25
ID1700	VS26_1	Human papillomavirus type 64	0	0	serum	25	3.25
ID1700	VS26_1	Human papillomavirus type me180	0	0	serum	25	3.25
ID1700	VS26_1	Human papillomavirus type me180	0	0	serum	25	3.25
ID1700	VS26_1	Human parainfluenza virus 1	1	28.1029	serum	25	3.25
ID1700	VS26_1	Human parainfluenza virus 1	1	28.1029	serum	25	3.25
ID1700	VS26_1	Human parainfluenza virus 2	1	12.3058	serum	25	3.25
ID1700	VS26_1	Human parainfluenza virus 2	1	12.3058	serum	25	3.25
ID1700	VS26_1	Human parainfluenza virus 3	3	18.2471	serum	25	3.25
ID1700	VS26_1	Human parainfluenza virus 3	3	18.2471	serum	25	3.25
ID1700	VS26_1	Human parainfluenza virus 4	1	32.1699	serum	25	3.25
ID1700	VS26_1	Human parainfluenza virus 4	1	32.1699	serum	25	3.25
ID1700	VS26_1	Human parechovirus	1	14.7062	serum	25	3.25
ID1700	VS26_1	Human parechovirus	1	14.7062	serum	25	3.25
ID1700	VS26_1	Human parvovirus B19	0	0	serum	25	3.25
ID1700	VS26_1	Human parvovirus B19	0	0	serum	25	3.25
ID1700	VS26_1	Human picobirnavirus	4	13.8331	serum	25	3.25
ID1700	VS26_1	Human picobirnavirus	4	13.8331	serum	25	3.25
ID1700	VS26_1	Human respiratory syncytial virus	8	53.0279	serum	25	3.25
ID1700	VS26_1	Human respiratory syncytial virus	8	53.0279	serum	25	3.25
ID1700	VS26_1	Human rotavirus B219	0	0	serum	25	3.25
ID1700	VS26_1	Human rotavirus B219	0	0	serum	25	3.25
ID1700	VS26_1	Human torovirus	0	0	serum	25	3.25
ID1700	VS26_1	Human torovirus	0	0	serum	25	3.25
ID1700	VS26_1	Human torovirus (HuTV)	0	0	serum	25	3.25
ID1700	VS26_1	Human torovirus (HuTV)	0	0	serum	25	3.25
ID1700	VS26_1	Influenza A virus	11	31.3933	serum	25	3.25
ID1700	VS26_1	Influenza A virus	11	31.3933	serum	25	3.25
ID1700	VS26_1	Influenza B virus	11	42.0352	serum	25	3.25
ID1700	VS26_1	Influenza B virus	11	42.0352	serum	25	3.25
ID1700	VS26_1	Influenza C virus	0	0	serum	25	3.25
ID1700	VS26_1	Influenza C virus	0	0	serum	25	3.25
ID1700	VS26_1	Isfahan virus	0	0	serum	25	3.25
ID1700	VS26_1	Isfahan virus	0	0	serum	25	3.25
ID1700	VS26_1	JC polyomavirus	1	23.3662	serum	25	3.25
ID1700	VS26_1	JC polyomavirus	1	23.3662	serum	25	3.25
ID1700	VS26_1	Jabora virus	0	0	serum	25	3.25
ID1700	VS26_1	Jabora virus	0	0	serum	25	3.25
ID1700	VS26_1	Japanese encephalitis virus	1	16.6368	serum	25	3.25
ID1700	VS26_1	Japanese encephalitis virus	1	16.6368	serum	25	3.25
ID1700	VS26_1	Junin virus	0	0	serum	25	3.25
ID1700	VS26_1	Junin virus	0	0	serum	25	3.25
ID1700	VS26_1	KI polyomavirus	0	0	serum	25	3.25
ID1700	VS26_1	KI polyomavirus	0	0	serum	25	3.25
ID1700	VS26_1	Kyasanur forest disease virus	2	18.488	serum	25	3.25
ID1700	VS26_1	Kyasanur forest disease virus	2	18.488	serum	25	3.25
ID1700	VS26_1	Lactobacillus delbrueckii	1	9.43061	serum	25	3.25
ID1700	VS26_1	Lactobacillus delbrueckii	1	9.43061	serum	25	3.25
ID1700	VS26_1	Lagos bat virus	1	8.39519	serum	25	3.25
ID1700	VS26_1	Lagos bat virus	1	8.39519	serum	25	3.25
ID1700	VS26_1	Langat virus	1	26.562	serum	25	3.25
ID1700	VS26_1	Langat virus	1	26.562	serum	25	3.25
ID1700	VS26_1	Lassa mammarenavirus	1	11.3441	serum	25	3.25
ID1700	VS26_1	Lassa mammarenavirus	1	11.3441	serum	25	3.25
ID1700	VS26_1	Lassa virus	0	0	serum	25	3.25
ID1700	VS26_1	Lassa virus	0	0	serum	25	3.25
ID1700	VS26_1	Lentinula edodes (Shiitake mushroom) (Lentinus edodes)	0	0	serum	25	3.25
ID1700	VS26_1	Lentinula edodes (Shiitake mushroom) (Lentinus edodes)	0	0	serum	25	3.25
ID1700	VS26_1	Leptospira interrogans	0	0	serum	25	3.25
ID1700	VS26_1	Leptospira interrogans	0	0	serum	25	3.25
ID1700	VS26_1	Lipomyces anomalus	0	0	serum	25	3.25
ID1700	VS26_1	Lipomyces anomalus	0	0	serum	25	3.25
ID1700	VS26_1	Lipomyces starkeyi (Oleaginous yeast)	2	11.1346	serum	25	3.25
ID1700	VS26_1	Lipomyces starkeyi (Oleaginous yeast)	2	11.1346	serum	25	3.25
ID1700	VS26_1	Lipomyces tetrasporus	0	0	serum	25	3.25
ID1700	VS26_1	Lipomyces tetrasporus	0	0	serum	25	3.25
ID1700	VS26_1	Listeria monocytogenes	0	0	serum	25	3.25
ID1700	VS26_1	Listeria monocytogenes	0	0	serum	25	3.25
ID1700	VS26_1	Lloviu cuevavirus	1	183.522	serum	25	3.25
ID1700	VS26_1	Lloviu cuevavirus	1	183.522	serum	25	3.25
ID1700	VS26_1	Louping ill virus	1	38.3386	serum	25	3.25
ID1700	VS26_1	Louping ill virus	1	38.3386	serum	25	3.25
ID1700	VS26_1	Lymphocytic choriomeningitis virus	0	0	serum	25	3.25
ID1700	VS26_1	Lymphocytic choriomeningitis virus	0	0	serum	25	3.25
ID1700	VS26_1	Macacine herpesvirus 1	9	26.7326	serum	25	3.25
ID1700	VS26_1	Macacine herpesvirus 1	9	26.7326	serum	25	3.25
ID1700	VS26_1	Macaque simian foamy virus	0	0	serum	25	3.25
ID1700	VS26_1	Macaque simian foamy virus	0	0	serum	25	3.25
ID1700	VS26_1	Machupo virus	0	0	serum	25	3.25
ID1700	VS26_1	Machupo virus	0	0	serum	25	3.25
ID1700	VS26_1	Madariaga virus	0	0	serum	25	3.25
ID1700	VS26_1	Madariaga virus	0	0	serum	25	3.25
ID1700	VS26_1	Malassezia furfur (Pityriasis versicolor infection agent) (Pityrosporum furfur)	0	0	serum	25	3.25
ID1700	VS26_1	Malassezia furfur (Pityriasis versicolor infection agent) (Pityrosporum furfur)	0	0	serum	25	3.25
ID1700	VS26_1	Malassezia sympodialis (Atopic eczema-associated yeast)	0	0	serum	25	3.25
ID1700	VS26_1	Malassezia sympodialis (Atopic eczema-associated yeast)	0	0	serum	25	3.25
ID1700	VS26_1	Mamastrovirus 1	1	29.5835	serum	25	3.25
ID1700	VS26_1	Mamastrovirus 1	1	29.5835	serum	25	3.25
ID1700	VS26_1	Marburg marburgvirus	3	30.7256	serum	25	3.25
ID1700	VS26_1	Marburg marburgvirus	3	30.7256	serum	25	3.25
ID1700	VS26_1	Mayaro virus	0	0	serum	25	3.25
ID1700	VS26_1	Mayaro virus	0	0	serum	25	3.25
ID1700	VS26_1	Measles virus	3	39.0191	serum	25	3.25
ID1700	VS26_1	Measles virus	3	39.0191	serum	25	3.25
ID1700	VS26_1	Merkel cell polyomavirus	0	0	serum	25	3.25
ID1700	VS26_1	Merkel cell polyomavirus	0	0	serum	25	3.25
ID1700	VS26_1	Middle East respiratory syndrome coronavirus	1	23.7077	serum	25	3.25
ID1700	VS26_1	Middle East respiratory syndrome coronavirus	1	23.7077	serum	25	3.25
ID1700	VS26_1	Mokola virus	0	0	serum	25	3.25
ID1700	VS26_1	Mokola virus	0	0	serum	25	3.25
ID1700	VS26_1	Molluscum contagiosum virus	4	28.5008	serum	25	3.25
ID1700	VS26_1	Molluscum contagiosum virus	4	28.5008	serum	25	3.25
ID1700	VS26_1	Monkeypox virus	1	29.2488	serum	25	3.25
ID1700	VS26_1	Monkeypox virus	1	29.2488	serum	25	3.25
ID1700	VS26_1	Mumps virus	0	0	serum	25	3.25
ID1700	VS26_1	Mumps virus	0	0	serum	25	3.25
ID1700	VS26_1	Mupapillomavirus 1	0	0	serum	25	3.25
ID1700	VS26_1	Mupapillomavirus 1	0	0	serum	25	3.25
ID1700	VS26_1	Mupapillomavirus 2	0	0	serum	25	3.25
ID1700	VS26_1	Mupapillomavirus 2	0	0	serum	25	3.25
ID1700	VS26_1	Murine leukemia virus	0	0	serum	25	3.25
ID1700	VS26_1	Murine leukemia virus	0	0	serum	25	3.25
ID1700	VS26_1	Murine leukemia-related retroviruses	0	0	serum	25	3.25
ID1700	VS26_1	Murine leukemia-related retroviruses	0	0	serum	25	3.25
ID1700	VS26_1	Murray Valley encephalitis virus	0	0	serum	25	3.25
ID1700	VS26_1	Murray Valley encephalitis virus	0	0	serum	25	3.25
ID1700	VS26_1	Mus musculus	0	0	serum	25	3.25
ID1700	VS26_1	Mus musculus	0	0	serum	25	3.25
ID1700	VS26_1	Mycobacterium avium	0	0	serum	25	3.25
ID1700	VS26_1	Mycobacterium avium	0	0	serum	25	3.25
ID1700	VS26_1	Mycobacterium bovis	0	0	serum	25	3.25
ID1700	VS26_1	Mycobacterium bovis	0	0	serum	25	3.25
ID1700	VS26_1	Mycobacterium gordonae	0	0	serum	25	3.25
ID1700	VS26_1	Mycobacterium gordonae	0	0	serum	25	3.25
ID1700	VS26_1	Mycobacterium leprae	1	8.54762	serum	25	3.25
ID1700	VS26_1	Mycobacterium leprae	1	8.54762	serum	25	3.25
ID1700	VS26_1	Mycoplasma penetrans	1	14.6507	serum	25	3.25
ID1700	VS26_1	Mycoplasma penetrans	1	14.6507	serum	25	3.25
ID1700	VS26_1	Mycoplasma pneumoniae	6	23.2843	serum	25	3.25
ID1700	VS26_1	Mycoplasma pneumoniae	6	23.2843	serum	25	3.25
ID1700	VS26_1	Myxozyma sp. KAL	0	0	serum	25	3.25
ID1700	VS26_1	Myxozyma sp. KAL	0	0	serum	25	3.25
ID1700	VS26_1	Necocli virus	0	0	serum	25	3.25
ID1700	VS26_1	Necocli virus	0	0	serum	25	3.25
ID1700	VS26_1	Neisseria meningitidis	0	0	serum	25	3.25
ID1700	VS26_1	Neisseria meningitidis	0	0	serum	25	3.25
ID1700	VS26_1	Neosartorya fumigata (Aspergillus fumigatus)	0	0	serum	25	3.25
ID1700	VS26_1	Neosartorya fumigata (Aspergillus fumigatus)	0	0	serum	25	3.25
ID1700	VS26_1	New York virus	0	0	serum	25	3.25
ID1700	VS26_1	New York virus	0	0	serum	25	3.25
ID1700	VS26_1	New York virus (NYV)	0	0	serum	25	3.25
ID1700	VS26_1	New York virus (NYV)	0	0	serum	25	3.25
ID1700	VS26_1	Nipah virus	0	0	serum	25	3.25
ID1700	VS26_1	Nipah virus	0	0	serum	25	3.25
ID1700	VS26_1	Non-A, non-B hepatitis virus	0	0	serum	25	3.25
ID1700	VS26_1	Non-A, non-B hepatitis virus	0	0	serum	25	3.25
ID1700	VS26_1	Non-human primate Adeno-associated virus	0	0	serum	25	3.25
ID1700	VS26_1	Non-human primate Adeno-associated virus	0	0	serum	25	3.25
ID1700	VS26_1	Norwalk virus	3	21.5134	serum	25	3.25
ID1700	VS26_1	Norwalk virus	3	21.5134	serum	25	3.25
ID1700	VS26_1	Nupapillomavirus 1	0	0	serum	25	3.25
ID1700	VS26_1	Nupapillomavirus 1	0	0	serum	25	3.25
ID1700	VS26_1	O'nyong-nyong virus	0	0	serum	25	3.25
ID1700	VS26_1	O'nyong-nyong virus	0	0	serum	25	3.25
ID1700	VS26_1	Ophiocordyceps robertsii	0	0	serum	25	3.25
ID1700	VS26_1	Ophiocordyceps robertsii	0	0	serum	25	3.25
ID1700	VS26_1	Orf virus	5	20.3955	serum	25	3.25
ID1700	VS26_1	Orf virus	5	20.3955	serum	25	3.25
ID1700	VS26_1	Orientia tsutsugamushi (Rickettsia tsutsugamushi)	0	0	serum	25	3.25
ID1700	VS26_1	Orientia tsutsugamushi (Rickettsia tsutsugamushi)	0	0	serum	25	3.25
ID1700	VS26_1	Oropouche virus	0	0	serum	25	3.25
ID1700	VS26_1	Oropouche virus	0	0	serum	25	3.25
ID1700	VS26_1	Paenibacillus sp. (strain JDR-2)	0	0	serum	25	3.25
ID1700	VS26_1	Paenibacillus sp. (strain JDR-2)	0	0	serum	25	3.25
ID1700	VS26_1	Panine herpesvirus 2	0	0	serum	25	3.25
ID1700	VS26_1	Panine herpesvirus 2	0	0	serum	25	3.25
ID1700	VS26_1	Papiine herpesvirus 2	10	21.6516	serum	25	3.25
ID1700	VS26_1	Papiine herpesvirus 2	10	21.6516	serum	25	3.25
ID1700	VS26_1	Parainfluenza virus 5	0	0	serum	25	3.25
ID1700	VS26_1	Parainfluenza virus 5	0	0	serum	25	3.25
ID1700	VS26_1	Pegivirus A	2	16.2184	serum	25	3.25
ID1700	VS26_1	Pegivirus A	2	16.2184	serum	25	3.25
ID1700	VS26_1	Penicillium chrysogenum (Penicillium notatum)	0	0	serum	25	3.25
ID1700	VS26_1	Penicillium chrysogenum (Penicillium notatum)	0	0	serum	25	3.25
ID1700	VS26_1	Pichinde virus	0	0	serum	25	3.25
ID1700	VS26_1	Pichinde virus	0	0	serum	25	3.25
ID1700	VS26_1	Porcine adenovirus A	0	0	serum	25	3.25
ID1700	VS26_1	Porcine adenovirus A	0	0	serum	25	3.25
ID1700	VS26_1	Porcine hemagglutinating encephalomyelitis virus (strain 67N) (HEV-67N)	0	0	serum	25	3.25
ID1700	VS26_1	Porcine hemagglutinating encephalomyelitis virus (strain 67N) (HEV-67N)	0	0	serum	25	3.25
ID1700	VS26_1	Porcine picobirnavirus 1	0	0	serum	25	3.25
ID1700	VS26_1	Porcine picobirnavirus 1	0	0	serum	25	3.25
ID1700	VS26_1	Porcine picobirnavirus strain D4	0	0	serum	25	3.25
ID1700	VS26_1	Porcine picobirnavirus strain D4	0	0	serum	25	3.25
ID1700	VS26_1	Porcine picobirnavirus strain E4	0	0	serum	25	3.25
ID1700	VS26_1	Porcine picobirnavirus strain E4	0	0	serum	25	3.25
ID1700	VS26_1	Porphyromonas gingivalis	2	15.5768	serum	25	3.25
ID1700	VS26_1	Porphyromonas gingivalis	2	15.5768	serum	25	3.25
ID1700	VS26_1	Powassan virus	0	0	serum	25	3.25
ID1700	VS26_1	Powassan virus	0	0	serum	25	3.25
ID1700	VS26_1	Primate T-lymphotropic virus 1	0	0	serum	25	3.25
ID1700	VS26_1	Primate T-lymphotropic virus 1	0	0	serum	25	3.25
ID1700	VS26_1	Primate T-lymphotropic virus 2	0	0	serum	25	3.25
ID1700	VS26_1	Primate T-lymphotropic virus 2	0	0	serum	25	3.25
ID1700	VS26_1	Primate T-lymphotropic virus 3	1	12.9249	serum	25	3.25
ID1700	VS26_1	Primate T-lymphotropic virus 3	1	12.9249	serum	25	3.25
ID1700	VS26_1	Prochlorococcus marinus	0	0	serum	25	3.25
ID1700	VS26_1	Prochlorococcus marinus	0	0	serum	25	3.25
ID1700	VS26_1	Pseudocowpox virus	0	0	serum	25	3.25
ID1700	VS26_1	Pseudocowpox virus	0	0	serum	25	3.25
ID1700	VS26_1	Pseudomonas aeruginosa	1	23.8413	serum	25	3.25
ID1700	VS26_1	Pseudomonas aeruginosa	1	23.8413	serum	25	3.25
ID1700	VS26_1	Pseudomonas chloritidismutans	0	0	serum	25	3.25
ID1700	VS26_1	Pseudomonas chloritidismutans	0	0	serum	25	3.25
ID1700	VS26_1	Pseudomonas psychrophila	0	0	serum	25	3.25
ID1700	VS26_1	Pseudomonas psychrophila	0	0	serum	25	3.25
ID1700	VS26_1	Pseudomonas sp. (strain RS-16)	0	0	serum	25	3.25
ID1700	VS26_1	Pseudomonas sp. (strain RS-16)	0	0	serum	25	3.25
ID1700	VS26_1	Pseudomonas stutzeri (Pseudomonas perfectomarina)	0	0	serum	25	3.25
ID1700	VS26_1	Pseudomonas stutzeri (Pseudomonas perfectomarina)	0	0	serum	25	3.25
ID1700	VS26_1	Psychrobacter sp. G	0	0	serum	25	3.25
ID1700	VS26_1	Psychrobacter sp. G	0	0	serum	25	3.25
ID1700	VS26_1	Punta Toro virus	0	0	serum	25	3.25
ID1700	VS26_1	Punta Toro virus	0	0	serum	25	3.25
ID1700	VS26_1	Puumala virus	0	0	serum	25	3.25
ID1700	VS26_1	Puumala virus	0	0	serum	25	3.25
ID1700	VS26_1	Rabies virus	0	0	serum	25	3.25
ID1700	VS26_1	Rabies virus	0	0	serum	25	3.25
ID1700	VS26_1	Respiratory syncytial virus	1	115.93	serum	25	3.25
ID1700	VS26_1	Respiratory syncytial virus	1	115.93	serum	25	3.25
ID1700	VS26_1	Reston ebolavirus	0	0	serum	25	3.25
ID1700	VS26_1	Reston ebolavirus	0	0	serum	25	3.25
ID1700	VS26_1	Rhinovirus A	4	33.9342	serum	25	3.25
ID1700	VS26_1	Rhinovirus A	4	33.9342	serum	25	3.25
ID1700	VS26_1	Rhinovirus B	6	16.4082	serum	25	3.25
ID1700	VS26_1	Rhinovirus B	6	16.4082	serum	25	3.25
ID1700	VS26_1	Rhodococcus sp. AW25M09	0	0	serum	25	3.25
ID1700	VS26_1	Rhodococcus sp. AW25M09	0	0	serum	25	3.25
ID1700	VS26_1	Rhynchogastrema glucofermentans	0	0	serum	25	3.25
ID1700	VS26_1	Rhynchogastrema glucofermentans	0	0	serum	25	3.25
ID1700	VS26_1	Rickettsia bellii	0	0	serum	25	3.25
ID1700	VS26_1	Rickettsia bellii	0	0	serum	25	3.25
ID1700	VS26_1	Rift Valley fever virus	0	0	serum	25	3.25
ID1700	VS26_1	Rift Valley fever virus	0	0	serum	25	3.25
ID1700	VS26_1	Rosavirus A	0	0	serum	25	3.25
ID1700	VS26_1	Rosavirus A	0	0	serum	25	3.25
ID1700	VS26_1	Ross River virus	0	0	serum	25	3.25
ID1700	VS26_1	Ross River virus	0	0	serum	25	3.25
ID1700	VS26_1	Rotavirus A	3	39.905	serum	25	3.25
ID1700	VS26_1	Rotavirus A	3	39.905	serum	25	3.25
ID1700	VS26_1	Rotavirus B	2	47.2341	serum	25	3.25
ID1700	VS26_1	Rotavirus B	2	47.2341	serum	25	3.25
ID1700	VS26_1	Rotavirus C	1	22.5159	serum	25	3.25
ID1700	VS26_1	Rotavirus C	1	22.5159	serum	25	3.25
ID1700	VS26_1	Rotavirus H	0	0	serum	25	3.25
ID1700	VS26_1	Rotavirus H	0	0	serum	25	3.25
ID1700	VS26_1	Rubella virus	0	0	serum	25	3.25
ID1700	VS26_1	Rubella virus	0	0	serum	25	3.25
ID1700	VS26_1	Sabia virus	0	0	serum	25	3.25
ID1700	VS26_1	Sabia virus	0	0	serum	25	3.25
ID1700	VS26_1	Saccharomyces cerevisiae (Baker's yeast)	0	0	serum	25	3.25
ID1700	VS26_1	Saccharomyces cerevisiae (Baker's yeast)	0	0	serum	25	3.25
ID1700	VS26_1	Saimiriine herpesvirus 1 (strain MV-5-4-PSL) (SaHV-1) (Marmoset herpesvirus)	0	0	serum	25	3.25
ID1700	VS26_1	Saimiriine herpesvirus 1 (strain MV-5-4-PSL) (SaHV-1) (Marmoset herpesvirus)	0	0	serum	25	3.25
ID1700	VS26_1	Saimiriine herpesvirus 2 (SaHV-2) (Herpesvirus saimiri)	3	19.6742	serum	25	3.25
ID1700	VS26_1	Saimiriine herpesvirus 2 (SaHV-2) (Herpesvirus saimiri)	3	19.6742	serum	25	3.25
ID1700	VS26_1	Salivirus A	0	0	serum	25	3.25
ID1700	VS26_1	Salivirus A	0	0	serum	25	3.25
ID1700	VS26_1	Salivirus FHB	0	0	serum	25	3.25
ID1700	VS26_1	Salivirus FHB	0	0	serum	25	3.25
ID1700	VS26_1	Salivirus csh-1	0	0	serum	25	3.25
ID1700	VS26_1	Salivirus csh-1	0	0	serum	25	3.25
ID1700	VS26_1	Salmonella choleraesuis	0	0	serum	25	3.25
ID1700	VS26_1	Salmonella choleraesuis	0	0	serum	25	3.25
ID1700	VS26_1	Sandfly fever Naples virus	0	0	serum	25	3.25
ID1700	VS26_1	Sandfly fever Naples virus	0	0	serum	25	3.25
ID1700	VS26_1	Sandfly fever Sicilian virus	0	0	serum	25	3.25
ID1700	VS26_1	Sandfly fever Sicilian virus	0	0	serum	25	3.25
ID1700	VS26_1	Sapporo virus	1	12.2253	serum	25	3.25
ID1700	VS26_1	Sapporo virus	1	12.2253	serum	25	3.25
ID1700	VS26_1	Semliki forest virus	0	0	serum	25	3.25
ID1700	VS26_1	Semliki forest virus	0	0	serum	25	3.25
ID1700	VS26_1	Seoul virus	0	0	serum	25	3.25
ID1700	VS26_1	Seoul virus	0	0	serum	25	3.25
ID1700	VS26_1	Severe acute respiratory syndrome coronavirus 2	2	13.2601	serum	25	3.25
ID1700	VS26_1	Severe acute respiratory syndrome coronavirus 2	2	13.2601	serum	25	3.25
ID1700	VS26_1	Shigella flexneri	0	0	serum	25	3.25
ID1700	VS26_1	Shigella flexneri	0	0	serum	25	3.25
ID1700	VS26_1	Simian T-cell lymphotropic virus 5	0	0	serum	25	3.25
ID1700	VS26_1	Simian T-cell lymphotropic virus 5	0	0	serum	25	3.25
ID1700	VS26_1	Simian T-cell lymphotropic virus 6	0	0	serum	25	3.25
ID1700	VS26_1	Simian T-cell lymphotropic virus 6	0	0	serum	25	3.25
ID1700	VS26_1	Simian foamy virus	0	0	serum	25	3.25
ID1700	VS26_1	Simian foamy virus	0	0	serum	25	3.25
ID1700	VS26_1	Simian virus 12	0	0	serum	25	3.25
ID1700	VS26_1	Simian virus 12	0	0	serum	25	3.25
ID1700	VS26_1	Simian virus 40 (SV40)	0	0	serum	25	3.25
ID1700	VS26_1	Simian virus 40 (SV40)	0	0	serum	25	3.25
ID1700	VS26_1	Sin Nombre virus	0	0	serum	25	3.25
ID1700	VS26_1	Sin Nombre virus	0	0	serum	25	3.25
ID1700	VS26_1	Sindbis virus	3	29.5301	serum	25	3.25
ID1700	VS26_1	Sindbis virus	3	29.5301	serum	25	3.25
ID1700	VS26_1	Spirosoma linguale	0	0	serum	25	3.25
ID1700	VS26_1	Spirosoma linguale	0	0	serum	25	3.25
ID1700	VS26_1	St. Louis encephalitis virus	1	32.1226	serum	25	3.25
ID1700	VS26_1	St. Louis encephalitis virus	1	32.1226	serum	25	3.25
ID1700	VS26_1	Staphylococcus aureus	12	26.5841	serum	25	3.25
ID1700	VS26_1	Staphylococcus aureus	12	26.5841	serum	25	3.25
ID1700	VS26_1	Streptococcus agalactiae	1	49.56	serum	25	3.25
ID1700	VS26_1	Streptococcus agalactiae	1	49.56	serum	25	3.25
ID1700	VS26_1	Streptococcus downei (Streptococcus sobrinus)	0	0	serum	25	3.25
ID1700	VS26_1	Streptococcus downei (Streptococcus sobrinus)	0	0	serum	25	3.25
ID1700	VS26_1	Streptococcus dysgalactiae	2	40.0209	serum	25	3.25
ID1700	VS26_1	Streptococcus dysgalactiae	2	40.0209	serum	25	3.25
ID1700	VS26_1	Streptococcus oralis	1	25.4201	serum	25	3.25
ID1700	VS26_1	Streptococcus oralis	1	25.4201	serum	25	3.25
ID1700	VS26_1	Streptococcus pneumoniae	11	21.9563	serum	25	3.25
ID1700	VS26_1	Streptococcus pneumoniae	11	21.9563	serum	25	3.25
ID1700	VS26_1	Streptococcus pyogenes	0	0	serum	25	3.25
ID1700	VS26_1	Streptococcus pyogenes	0	0	serum	25	3.25
ID1700	VS26_1	Streptococcus sp. group G	0	0	serum	25	3.25
ID1700	VS26_1	Streptococcus sp. group G	0	0	serum	25	3.25
ID1700	VS26_1	Streptomyces levis	0	0	serum	25	3.25
ID1700	VS26_1	Streptomyces levis	0	0	serum	25	3.25
ID1700	VS26_1	Sudan ebolavirus	0	0	serum	25	3.25
ID1700	VS26_1	Sudan ebolavirus	0	0	serum	25	3.25
ID1700	VS26_1	Tai Forest ebolavirus	2	35.4317	serum	25	3.25
ID1700	VS26_1	Tai Forest ebolavirus	2	35.4317	serum	25	3.25
ID1700	VS26_1	Tanapox virus	1	19.1074	serum	25	3.25
ID1700	VS26_1	Tanapox virus	1	19.1074	serum	25	3.25
ID1700	VS26_1	Taterapox virus	1	16.8802	serum	25	3.25
ID1700	VS26_1	Taterapox virus	1	16.8802	serum	25	3.25
ID1700	VS26_1	Thermobifida fusca (Thermomonospora fusca)	0	0	serum	25	3.25
ID1700	VS26_1	Thermobifida fusca (Thermomonospora fusca)	0	0	serum	25	3.25
ID1700	VS26_1	Torque teno midi virus 1	3	15.3825	serum	25	3.25
ID1700	VS26_1	Torque teno midi virus 1	3	15.3825	serum	25	3.25
ID1700	VS26_1	Torque teno mini virus 1	0	0	serum	25	3.25
ID1700	VS26_1	Torque teno mini virus 1	0	0	serum	25	3.25
ID1700	VS26_1	Torque teno virus	2	11.7605	serum	25	3.25
ID1700	VS26_1	Torque teno virus	2	11.7605	serum	25	3.25
ID1700	VS26_1	Torque teno virus 1	0	0	serum	25	3.25
ID1700	VS26_1	Torque teno virus 1	0	0	serum	25	3.25
ID1700	VS26_1	Tropheryma whipplei (Whipple's bacillus) (Tropheryma whippelii)	0	0	serum	25	3.25
ID1700	VS26_1	Tropheryma whipplei (Whipple's bacillus) (Tropheryma whippelii)	0	0	serum	25	3.25
ID1700	VS26_1	Una virus	0	0	serum	25	3.25
ID1700	VS26_1	Una virus	0	0	serum	25	3.25
ID1700	VS26_1	Utive virus	1	102.711	serum	25	3.25
ID1700	VS26_1	Utive virus	1	102.711	serum	25	3.25
ID1700	VS26_1	Uukuniemi virus	1	12.4903	serum	25	3.25
ID1700	VS26_1	Uukuniemi virus	1	12.4903	serum	25	3.25
ID1700	VS26_1	Uukuniemi virus (Uuk)	0	0	serum	25	3.25
ID1700	VS26_1	Uukuniemi virus (Uuk)	0	0	serum	25	3.25
ID1700	VS26_1	Vaccinia virus	8	22.6241	serum	25	3.25
ID1700	VS26_1	Vaccinia virus	8	22.6241	serum	25	3.25
ID1700	VS26_1	Variola virus	2	11.5361	serum	25	3.25
ID1700	VS26_1	Variola virus	2	11.5361	serum	25	3.25
ID1700	VS26_1	Venezuelan equine encephalitis virus	1	7.92488	serum	25	3.25
ID1700	VS26_1	Venezuelan equine encephalitis virus	1	7.92488	serum	25	3.25
ID1700	VS26_1	Vesicular stomatitis Indiana virus	0	0	serum	25	3.25
ID1700	VS26_1	Vesicular stomatitis Indiana virus	0	0	serum	25	3.25
ID1700	VS26_1	Vesicular stomatitis New Jersey virus	0	0	serum	25	3.25
ID1700	VS26_1	Vesicular stomatitis New Jersey virus	0	0	serum	25	3.25
ID1700	VS26_1	Vibrio anguillarum (Listonella anguillarum)	1	14.2639	serum	25	3.25
ID1700	VS26_1	Vibrio anguillarum (Listonella anguillarum)	1	14.2639	serum	25	3.25
ID1700	VS26_1	WU Polyomavirus	0	0	serum	25	3.25
ID1700	VS26_1	WU Polyomavirus	0	0	serum	25	3.25
ID1700	VS26_1	West Nile virus	2	14.7034	serum	25	3.25
ID1700	VS26_1	West Nile virus	2	14.7034	serum	25	3.25
ID1700	VS26_1	Western equine encephalitis virus	0	0	serum	25	3.25
ID1700	VS26_1	Western equine encephalitis virus	0	0	serum	25	3.25
ID1700	VS26_1	Wuhan seafood market pneumonia virus	0	0	serum	25	3.25
ID1700	VS26_1	Wuhan seafood market pneumonia virus	0	0	serum	25	3.25
ID1700	VS26_1	Wyeomyia virus	0	0	serum	25	3.25
ID1700	VS26_1	Wyeomyia virus	0	0	serum	25	3.25
ID1700	VS26_1	Yaba monkey tumor virus	2	11.9888	serum	25	3.25
ID1700	VS26_1	Yaba monkey tumor virus	2	11.9888	serum	25	3.25
ID1700	VS26_1	Yellow fever virus	1	10.0362	serum	25	3.25
ID1700	VS26_1	Yellow fever virus	1	10.0362	serum	25	3.25
ID1700	VS26_1	Yersinia enterocolitica	1	16.5667	serum	25	3.25
ID1700	VS26_1	Yersinia enterocolitica	1	16.5667	serum	25	3.25
ID1700	VS26_1	Yersinia pestis	0	0	serum	25	3.25
ID1700	VS26_1	Yersinia pestis	0	0	serum	25	3.25
ID1700	VS26_1	Zaire ebolavirus	0	0	serum	25	3.25
ID1700	VS26_1	Zaire ebolavirus	0	0	serum	25	3.25
ID1700	VS26_1	Zika virus (strain Mr 766) (ZIKV)	1	17.635	serum	25	3.25
ID1700	VS26_1	Zika virus (strain Mr 766) (ZIKV)	1	17.635	serum	25	3.25
ID1700	VS26_1	[Clostridium] papyrosolvens	0	0	serum	25	3.25
ID1700	VS26_1	[Clostridium] papyrosolvens	0	0	serum	25	3.25
ID1700	VS26_1	[Clostridium] termitidis	0	0	serum	25	3.25
ID1700	VS26_1	[Clostridium] termitidis	0	0	serum	25	3.25
ID1700	VS26_1	uncultured phage WW-nAnB	0	0	serum	25	3.25
ID1700	VS26_1	uncultured phage WW-nAnB	0	0	serum	25	3.25
ID1700	VS26_1	uncultured picobirnavirus	0	0	serum	25	3.25
ID1700	VS26_1	uncultured picobirnavirus	0	0	serum	25	3.25
ID1700	VS26_17	Absidia glauca (Pin mould)	0	0	plasma		1.45
ID1700	VS26_17	Absidia glauca (Pin mould)	0	0	plasma		1.45
ID1700	VS26_17	Acidocella sp. MX-AZ02	0	0	plasma		1.45
ID1700	VS26_17	Acidocella sp. MX-AZ02	0	0	plasma		1.45
ID1700	VS26_17	Adeno-associated dependoparvovirus A	0	0	plasma		1.45
ID1700	VS26_17	Adeno-associated dependoparvovirus A	0	0	plasma		1.45
ID1700	VS26_17	Adeno-associated virus	1	7.76043	plasma		1.45
ID1700	VS26_17	Adeno-associated virus	1	7.76043	plasma		1.45
ID1700	VS26_17	Adeno-associated virus VR-355	0	0	plasma		1.45
ID1700	VS26_17	Adeno-associated virus VR-355	0	0	plasma		1.45
ID1700	VS26_17	African green monkey simian foamy virus	0	0	plasma		1.45
ID1700	VS26_17	African green monkey simian foamy virus	0	0	plasma		1.45
ID1700	VS26_17	Aichivirus A	1	18.1969	plasma		1.45
ID1700	VS26_17	Aichivirus A	1	18.1969	plasma		1.45
ID1700	VS26_17	Alphacoronavirus 1	0	0	plasma		1.45
ID1700	VS26_17	Alphacoronavirus 1	0	0	plasma		1.45
ID1700	VS26_17	Alphapapillomavirus 1	0	0	plasma		1.45
ID1700	VS26_17	Alphapapillomavirus 1	0	0	plasma		1.45
ID1700	VS26_17	Alphapapillomavirus 10	1	14.6045	plasma		1.45
ID1700	VS26_17	Alphapapillomavirus 10	1	14.6045	plasma		1.45
ID1700	VS26_17	Alphapapillomavirus 11	0	0	plasma		1.45
ID1700	VS26_17	Alphapapillomavirus 11	0	0	plasma		1.45
ID1700	VS26_17	Alphapapillomavirus 13	2	10.2827	plasma		1.45
ID1700	VS26_17	Alphapapillomavirus 13	2	10.2827	plasma		1.45
ID1700	VS26_17	Alphapapillomavirus 2	0	0	plasma		1.45
ID1700	VS26_17	Alphapapillomavirus 2	0	0	plasma		1.45
ID1700	VS26_17	Alphapapillomavirus 3	1	9.74959	plasma		1.45
ID1700	VS26_17	Alphapapillomavirus 3	1	9.74959	plasma		1.45
ID1700	VS26_17	Alphapapillomavirus 4	0	0	plasma		1.45
ID1700	VS26_17	Alphapapillomavirus 4	0	0	plasma		1.45
ID1700	VS26_17	Alphapapillomavirus 5	1	13.2472	plasma		1.45
ID1700	VS26_17	Alphapapillomavirus 5	1	13.2472	plasma		1.45
ID1700	VS26_17	Alphapapillomavirus 6	1	8.55513	plasma		1.45
ID1700	VS26_17	Alphapapillomavirus 6	1	8.55513	plasma		1.45
ID1700	VS26_17	Alphapapillomavirus 7	0	0	plasma		1.45
ID1700	VS26_17	Alphapapillomavirus 7	0	0	plasma		1.45
ID1700	VS26_17	Alphapapillomavirus 8	0	0	plasma		1.45
ID1700	VS26_17	Alphapapillomavirus 8	0	0	plasma		1.45
ID1700	VS26_17	Alphapapillomavirus 9	2	13.6957	plasma		1.45
ID1700	VS26_17	Alphapapillomavirus 9	2	13.6957	plasma		1.45
ID1700	VS26_17	Alternaria alternata (Alternaria rot fungus) (Torula alternata)	0	0	plasma		1.45
ID1700	VS26_17	Alternaria alternata (Alternaria rot fungus) (Torula alternata)	0	0	plasma		1.45
ID1700	VS26_17	Apophysomyces trapeziformis	0	0	plasma		1.45
ID1700	VS26_17	Apophysomyces trapeziformis	0	0	plasma		1.45
ID1700	VS26_17	Aravan virus	0	0	plasma		1.45
ID1700	VS26_17	Aravan virus	0	0	plasma		1.45
ID1700	VS26_17	Aspergillus clavatus	0	0	plasma		1.45
ID1700	VS26_17	Aspergillus clavatus	0	0	plasma		1.45
ID1700	VS26_17	Aspergillus restrictus	0	0	plasma		1.45
ID1700	VS26_17	Aspergillus restrictus	0	0	plasma		1.45
ID1700	VS26_17	Australian bat lyssavirus	0	0	plasma		1.45
ID1700	VS26_17	Australian bat lyssavirus	0	0	plasma		1.45
ID1700	VS26_17	BK polyomavirus	0	0	plasma		1.45
ID1700	VS26_17	BK polyomavirus	0	0	plasma		1.45
ID1700	VS26_17	BK polyomavirus (BKPyV)	0	0	plasma		1.45
ID1700	VS26_17	BK polyomavirus (BKPyV)	0	0	plasma		1.45
ID1700	VS26_17	Bacillus anthracis	0	0	plasma		1.45
ID1700	VS26_17	Bacillus anthracis	0	0	plasma		1.45
ID1700	VS26_17	Bacillus subtilis	0	0	plasma		1.45
ID1700	VS26_17	Bacillus subtilis	0	0	plasma		1.45
ID1700	VS26_17	Banna virus	1	10.52	plasma		1.45
ID1700	VS26_17	Banna virus	1	10.52	plasma		1.45
ID1700	VS26_17	Barmah Forest virus	0	0	plasma		1.45
ID1700	VS26_17	Barmah Forest virus	0	0	plasma		1.45
ID1700	VS26_17	Bat coronavirus 1B	0	0	plasma		1.45
ID1700	VS26_17	Bat coronavirus 1B	0	0	plasma		1.45
ID1700	VS26_17	Bat coronavirus 279/2005 (BtCoV) (BtCoV/279/2005)	4	18.6475	plasma		1.45
ID1700	VS26_17	Bat coronavirus 279/2005 (BtCoV) (BtCoV/279/2005)	4	18.6475	plasma		1.45
ID1700	VS26_17	Bat coronavirus HKU3 (BtCoV) (SARS-like coronavirus HKU3)	2	29.6138	plasma		1.45
ID1700	VS26_17	Bat coronavirus HKU3 (BtCoV) (SARS-like coronavirus HKU3)	2	29.6138	plasma		1.45
ID1700	VS26_17	Bat coronavirus Rp3/2004 (BtCoV/Rp3/2004) (SARS-like coronavirus Rp3)	0	0	plasma		1.45
ID1700	VS26_17	Bat coronavirus Rp3/2004 (BtCoV/Rp3/2004) (SARS-like coronavirus Rp3)	0	0	plasma		1.45
ID1700	VS26_17	Betapapillomavirus 1	2	13.6725	plasma		1.45
ID1700	VS26_17	Betapapillomavirus 1	2	13.6725	plasma		1.45
ID1700	VS26_17	Betapapillomavirus 2	2	11.0097	plasma		1.45
ID1700	VS26_17	Betapapillomavirus 2	2	11.0097	plasma		1.45
ID1700	VS26_17	Betapapillomavirus 3	2	10.3053	plasma		1.45
ID1700	VS26_17	Betapapillomavirus 3	2	10.3053	plasma		1.45
ID1700	VS26_17	Bordetella pertussis	0	0	plasma		1.45
ID1700	VS26_17	Bordetella pertussis	0	0	plasma		1.45
ID1700	VS26_17	Borreliella bavariensis	0	0	plasma		1.45
ID1700	VS26_17	Borreliella bavariensis	0	0	plasma		1.45
ID1700	VS26_17	Borreliella burgdorferi (Lyme disease spirochete) (Borrelia burgdorferi)	3	17.2303	plasma		1.45
ID1700	VS26_17	Borreliella burgdorferi (Lyme disease spirochete) (Borrelia burgdorferi)	3	17.2303	plasma		1.45
ID1700	VS26_17	Bovine coronavirus (strain 98TXSF-110-ENT) (BCoV-ENT) (BCV)	0	0	plasma		1.45
ID1700	VS26_17	Bovine coronavirus (strain 98TXSF-110-ENT) (BCoV-ENT) (BCV)	0	0	plasma		1.45
ID1700	VS26_17	Bovine papular stomatitis virus	0	0	plasma		1.45
ID1700	VS26_17	Bovine papular stomatitis virus	0	0	plasma		1.45
ID1700	VS26_17	Bovine respiratory syncytial virus	0	0	plasma		1.45
ID1700	VS26_17	Bovine respiratory syncytial virus	0	0	plasma		1.45
ID1700	VS26_17	Bovine torovirus	0	0	plasma		1.45
ID1700	VS26_17	Bovine torovirus	0	0	plasma		1.45
ID1700	VS26_17	Bundibugyo ebolavirus	1	24.9755	plasma		1.45
ID1700	VS26_17	Bundibugyo ebolavirus	1	24.9755	plasma		1.45
ID1700	VS26_17	Bunyamwera virus	1	27.173	plasma		1.45
ID1700	VS26_17	Bunyamwera virus	1	27.173	plasma		1.45
ID1700	VS26_17	Burkholderia multivorans	0	0	plasma		1.45
ID1700	VS26_17	Burkholderia multivorans	0	0	plasma		1.45
ID1700	VS26_17	Burkholderia pseudomallei (Pseudomonas pseudomallei)	0	0	plasma		1.45
ID1700	VS26_17	Burkholderia pseudomallei (Pseudomonas pseudomallei)	0	0	plasma		1.45
ID1700	VS26_17	California encephalitis virus	0	0	plasma		1.45
ID1700	VS26_17	California encephalitis virus	0	0	plasma		1.45
ID1700	VS26_17	Camelpox virus	0	0	plasma		1.45
ID1700	VS26_17	Camelpox virus	0	0	plasma		1.45
ID1700	VS26_17	Candida albicans (Yeast)	0	0	plasma		1.45
ID1700	VS26_17	Candida albicans (Yeast)	0	0	plasma		1.45
ID1700	VS26_17	Candidatus Neoehrlichia mikurensis	0	0	plasma		1.45
ID1700	VS26_17	Candidatus Neoehrlichia mikurensis	0	0	plasma		1.45
ID1700	VS26_17	Canine adenovirus A	0	0	plasma		1.45
ID1700	VS26_17	Canine adenovirus A	0	0	plasma		1.45
ID1700	VS26_17	Cercopithecine herpesvirus 2	0	0	plasma		1.45
ID1700	VS26_17	Cercopithecine herpesvirus 2	0	0	plasma		1.45
ID1700	VS26_17	Cercopithecus erythrotis polyomavirus 1	0	0	plasma		1.45
ID1700	VS26_17	Cercopithecus erythrotis polyomavirus 1	0	0	plasma		1.45
ID1700	VS26_17	Chaetomium thermophilum	0	0	plasma		1.45
ID1700	VS26_17	Chaetomium thermophilum	0	0	plasma		1.45
ID1700	VS26_17	Chandipura virus	0	0	plasma		1.45
ID1700	VS26_17	Chandipura virus	0	0	plasma		1.45
ID1700	VS26_17	Chapare virus	0	0	plasma		1.45
ID1700	VS26_17	Chapare virus	0	0	plasma		1.45
ID1700	VS26_17	Chikungunya virus	1	30.4058	plasma		1.45
ID1700	VS26_17	Chikungunya virus	1	30.4058	plasma		1.45
ID1700	VS26_17	Chikungunya virus (CHIKV)	1	9.48351	plasma		1.45
ID1700	VS26_17	Chikungunya virus (CHIKV)	1	9.48351	plasma		1.45
ID1700	VS26_17	Chlamydia pneumoniae (Chlamydophila pneumoniae)	1	18.786	plasma		1.45
ID1700	VS26_17	Chlamydia pneumoniae (Chlamydophila pneumoniae)	1	18.786	plasma		1.45
ID1700	VS26_17	Chlamydia trachomatis	5	16.6483	plasma		1.45
ID1700	VS26_17	Chlamydia trachomatis	5	16.6483	plasma		1.45
ID1700	VS26_17	Clostridium botulinum	1	28.981	plasma		1.45
ID1700	VS26_17	Clostridium botulinum	1	28.981	plasma		1.45
ID1700	VS26_17	Clostridium tetani	1	40.1742	plasma		1.45
ID1700	VS26_17	Clostridium tetani	1	40.1742	plasma		1.45
ID1700	VS26_17	Cochliobolus lunatus (Filamentous fungus) (Curvularia lunata)	0	0	plasma		1.45
ID1700	VS26_17	Cochliobolus lunatus (Filamentous fungus) (Curvularia lunata)	0	0	plasma		1.45
ID1700	VS26_17	Colorado tick fever virus	1	75.8735	plasma		1.45
ID1700	VS26_17	Colorado tick fever virus	1	75.8735	plasma		1.45
ID1700	VS26_17	Corynebacterium diphtheriae	0	0	plasma		1.45
ID1700	VS26_17	Corynebacterium diphtheriae	0	0	plasma		1.45
ID1700	VS26_17	Corynebacterium genitalium	1	9.48383	plasma		1.45
ID1700	VS26_17	Corynebacterium genitalium	1	9.48383	plasma		1.45
ID1700	VS26_17	Cosavirus A	3	17.1745	plasma		1.45
ID1700	VS26_17	Cosavirus A	3	17.1745	plasma		1.45
ID1700	VS26_17	Cowpox virus	4	19.423	plasma		1.45
ID1700	VS26_17	Cowpox virus	4	19.423	plasma		1.45
ID1700	VS26_17	Crimean-Congo hemorrhagic fever virus	0	0	plasma		1.45
ID1700	VS26_17	Crimean-Congo hemorrhagic fever virus	0	0	plasma		1.45
ID1700	VS26_17	Cryptococcus arboriformis	1	23.7548	plasma		1.45
ID1700	VS26_17	Cryptococcus arboriformis	1	23.7548	plasma		1.45
ID1700	VS26_17	Dengue virus	0	0	plasma		1.45
ID1700	VS26_17	Dengue virus	0	0	plasma		1.45
ID1700	VS26_17	Dhori virus	0	0	plasma		1.45
ID1700	VS26_17	Dhori virus	0	0	plasma		1.45
ID1700	VS26_17	Dugbe virus	2	11.1425	plasma		1.45
ID1700	VS26_17	Dugbe virus	2	11.1425	plasma		1.45
ID1700	VS26_17	Duvenhage virus	0	0	plasma		1.45
ID1700	VS26_17	Duvenhage virus	0	0	plasma		1.45
ID1700	VS26_17	Dyella japonica	0	0	plasma		1.45
ID1700	VS26_17	Dyella japonica	0	0	plasma		1.45
ID1700	VS26_17	Eastern equine encephalitis virus	0	0	plasma		1.45
ID1700	VS26_17	Eastern equine encephalitis virus	0	0	plasma		1.45
ID1700	VS26_17	Eastern equine encephalitis virus (EEEV) (Eastern equine encephalomyelitis virus)	2	12.7731	plasma		1.45
ID1700	VS26_17	Eastern equine encephalitis virus (EEEV) (Eastern equine encephalomyelitis virus)	2	12.7731	plasma		1.45
ID1700	VS26_17	Ectromelia virus	0	0	plasma		1.45
ID1700	VS26_17	Ectromelia virus	0	0	plasma		1.45
ID1700	VS26_17	Ehrlichia chaffeensis	0	0	plasma		1.45
ID1700	VS26_17	Ehrlichia chaffeensis	0	0	plasma		1.45
ID1700	VS26_17	Encephalomyocarditis virus	1	140.256	plasma		1.45
ID1700	VS26_17	Encephalomyocarditis virus	1	140.256	plasma		1.45
ID1700	VS26_17	Enterobacteria phage P1	0	0	plasma		1.45
ID1700	VS26_17	Enterobacteria phage P1	0	0	plasma		1.45
ID1700	VS26_17	Enterovirus A	4	16.507	plasma		1.45
ID1700	VS26_17	Enterovirus A	4	16.507	plasma		1.45
ID1700	VS26_17	Enterovirus B	6	30.7228	plasma		1.45
ID1700	VS26_17	Enterovirus B	6	30.7228	plasma		1.45
ID1700	VS26_17	Enterovirus C	4	30.6328	plasma		1.45
ID1700	VS26_17	Enterovirus C	4	30.6328	plasma		1.45
ID1700	VS26_17	Enterovirus D	2	25.5316	plasma		1.45
ID1700	VS26_17	Enterovirus D	2	25.5316	plasma		1.45
ID1700	VS26_17	Equine rotavirus	0	0	plasma		1.45
ID1700	VS26_17	Equine rotavirus	0	0	plasma		1.45
ID1700	VS26_17	Equine torovirus	0	0	plasma		1.45
ID1700	VS26_17	Equine torovirus	0	0	plasma		1.45
ID1700	VS26_17	Escherichia coli	0	0	plasma		1.45
ID1700	VS26_17	Escherichia coli	0	0	plasma		1.45
ID1700	VS26_17	European bat lyssavirus 1	0	0	plasma		1.45
ID1700	VS26_17	European bat lyssavirus 1	0	0	plasma		1.45
ID1700	VS26_17	Feline rotavirus	0	0	plasma		1.45
ID1700	VS26_17	Feline rotavirus	0	0	plasma		1.45
ID1700	VS26_17	FinV707 virus	1	10.5571	plasma		1.45
ID1700	VS26_17	FinV707 virus	1	10.5571	plasma		1.45
ID1700	VS26_17	Frateuria aurantia	1	21.5176	plasma		1.45
ID1700	VS26_17	Frateuria aurantia	1	21.5176	plasma		1.45
ID1700	VS26_17	Gammapapillomavirus 1	0	0	plasma		1.45
ID1700	VS26_17	Gammapapillomavirus 1	0	0	plasma		1.45
ID1700	VS26_17	Gammapapillomavirus 2	0	0	plasma		1.45
ID1700	VS26_17	Gammapapillomavirus 2	0	0	plasma		1.45
ID1700	VS26_17	Gammapapillomavirus 3	0	0	plasma		1.45
ID1700	VS26_17	Gammapapillomavirus 3	0	0	plasma		1.45
ID1700	VS26_17	Gammapapillomavirus 4	0	0	plasma		1.45
ID1700	VS26_17	Gammapapillomavirus 4	0	0	plasma		1.45
ID1700	VS26_17	Getah virus	1	18.7669	plasma		1.45
ID1700	VS26_17	Getah virus	1	18.7669	plasma		1.45
ID1700	VS26_17	Gorilla gorilla gorilla polyomavirus 1	0	0	plasma		1.45
ID1700	VS26_17	Gorilla gorilla gorilla polyomavirus 1	0	0	plasma		1.45
ID1700	VS26_17	Guanarito virus	0	0	plasma		1.45
ID1700	VS26_17	Guanarito virus	0	0	plasma		1.45
ID1700	VS26_17	Haemophilus influenzae	0	0	plasma		1.45
ID1700	VS26_17	Haemophilus influenzae	0	0	plasma		1.45
ID1700	VS26_17	Hantaan virus	1	14.227	plasma		1.45
ID1700	VS26_17	Hantaan virus	1	14.227	plasma		1.45
ID1700	VS26_17	Hantavirus Monongahela-3	0	0	plasma		1.45
ID1700	VS26_17	Hantavirus Monongahela-3	0	0	plasma		1.45
ID1700	VS26_17	Hantavirus NFG357	0	0	plasma		1.45
ID1700	VS26_17	Hantavirus NFG357	0	0	plasma		1.45
ID1700	VS26_17	Helicobacter pylori (Campylobacter pylori)	2	52.6827	plasma		1.45
ID1700	VS26_17	Helicobacter pylori (Campylobacter pylori)	2	52.6827	plasma		1.45
ID1700	VS26_17	Hendra virus	1	34.6611	plasma		1.45
ID1700	VS26_17	Hendra virus	1	34.6611	plasma		1.45
ID1700	VS26_17	Hepatitis A virus	2	43.667	plasma		1.45
ID1700	VS26_17	Hepatitis A virus	2	43.667	plasma		1.45
ID1700	VS26_17	Hepatitis B virus	1	14.0848	plasma		1.45
ID1700	VS26_17	Hepatitis B virus	1	14.0848	plasma		1.45
ID1700	VS26_17	Hepatitis C virus	3	15.2017	plasma		1.45
ID1700	VS26_17	Hepatitis C virus	3	15.2017	plasma		1.45
ID1700	VS26_17	Hepatitis E virus	3	36.9739	plasma		1.45
ID1700	VS26_17	Hepatitis E virus	3	36.9739	plasma		1.45
ID1700	VS26_17	Hepatitis delta virus	1	8.49056	plasma		1.45
ID1700	VS26_17	Hepatitis delta virus	1	8.49056	plasma		1.45
ID1700	VS26_17	Human SARS coronavirus (SARS-CoV) (Severe acute respiratory syndrome coronavirus)	4	23.1335	plasma		1.45
ID1700	VS26_17	Human SARS coronavirus (SARS-CoV) (Severe acute respiratory syndrome coronavirus)	4	23.1335	plasma		1.45
ID1700	VS26_17	Human adenovirus A	5	18.1354	plasma		1.45
ID1700	VS26_17	Human adenovirus A	5	18.1354	plasma		1.45
ID1700	VS26_17	Human adenovirus B	8	17.8289	plasma		1.45
ID1700	VS26_17	Human adenovirus B	8	17.8289	plasma		1.45
ID1700	VS26_17	Human adenovirus C	6	25.0471	plasma		1.45
ID1700	VS26_17	Human adenovirus C	6	25.0471	plasma		1.45
ID1700	VS26_17	Human adenovirus D	8	23.4144	plasma		1.45
ID1700	VS26_17	Human adenovirus D	8	23.4144	plasma		1.45
ID1700	VS26_17	Human adenovirus E	2	18.631	plasma		1.45
ID1700	VS26_17	Human adenovirus E	2	18.631	plasma		1.45
ID1700	VS26_17	Human adenovirus F	3	9.42109	plasma		1.45
ID1700	VS26_17	Human adenovirus F	3	9.42109	plasma		1.45
ID1700	VS26_17	Human coronavirus 229E (HCoV-229E)	7	17.2072	plasma		1.45
ID1700	VS26_17	Human coronavirus 229E (HCoV-229E)	7	17.2072	plasma		1.45
ID1700	VS26_17	Human coronavirus HKU1 (HCoV-HKU1)	1	36.3485	plasma		1.45
ID1700	VS26_17	Human coronavirus HKU1 (HCoV-HKU1)	1	36.3485	plasma		1.45
ID1700	VS26_17	Human coronavirus HKU1 (isolate N1) (HCoV-HKU1)	1	58.6838	plasma		1.45
ID1700	VS26_17	Human coronavirus HKU1 (isolate N1) (HCoV-HKU1)	1	58.6838	plasma		1.45
ID1700	VS26_17	Human coronavirus HKU1 (isolate N2) (HCoV-HKU1)	2	16.426	plasma		1.45
ID1700	VS26_17	Human coronavirus HKU1 (isolate N2) (HCoV-HKU1)	2	16.426	plasma		1.45
ID1700	VS26_17	Human coronavirus HKU1 (isolate N5) (HCoV-HKU1)	0	0	plasma		1.45
ID1700	VS26_17	Human coronavirus HKU1 (isolate N5) (HCoV-HKU1)	0	0	plasma		1.45
ID1700	VS26_17	Human coronavirus NL63 (HCoV-NL63)	3	42.6869	plasma		1.45
ID1700	VS26_17	Human coronavirus NL63 (HCoV-NL63)	3	42.6869	plasma		1.45
ID1700	VS26_17	Human coronavirus OC43 (HCoV-OC43)	2	19.6299	plasma		1.45
ID1700	VS26_17	Human coronavirus OC43 (HCoV-OC43)	2	19.6299	plasma		1.45
ID1700	VS26_17	Human cosavirus RdRp-1892	0	0	plasma		1.45
ID1700	VS26_17	Human cosavirus RdRp-1892	0	0	plasma		1.45
ID1700	VS26_17	Human cytomegalovirus (HHV-5) (Human herpesvirus 5)	3	40.8912	plasma		1.45
ID1700	VS26_17	Human cytomegalovirus (HHV-5) (Human herpesvirus 5)	3	40.8912	plasma		1.45
ID1700	VS26_17	Human erythrovirus V9	0	0	plasma		1.45
ID1700	VS26_17	Human erythrovirus V9	0	0	plasma		1.45
ID1700	VS26_17	Human herpesvirus 1	50	25.0578	plasma		1.45
ID1700	VS26_17	Human herpesvirus 1	50	25.0578	plasma		1.45
ID1700	VS26_17	Human herpesvirus 2	26	31.7117	plasma		1.45
ID1700	VS26_17	Human herpesvirus 2	26	31.7117	plasma		1.45
ID1700	VS26_17	Human herpesvirus 3	13	25.9445	plasma		1.45
ID1700	VS26_17	Human herpesvirus 3	13	25.9445	plasma		1.45
ID1700	VS26_17	Human herpesvirus 4	38	35.7395	plasma		1.45
ID1700	VS26_17	Human herpesvirus 4	38	35.7395	plasma		1.45
ID1700	VS26_17	Human herpesvirus 5	20	17.8868	plasma		1.45
ID1700	VS26_17	Human herpesvirus 5	20	17.8868	plasma		1.45
ID1700	VS26_17	Human herpesvirus 6	0	0	plasma		1.45
ID1700	VS26_17	Human herpesvirus 6	0	0	plasma		1.45
ID1700	VS26_17	Human herpesvirus 6A	10	15.4117	plasma		1.45
ID1700	VS26_17	Human herpesvirus 6A	10	15.4117	plasma		1.45
ID1700	VS26_17	Human herpesvirus 6B	5	19.886	plasma		1.45
ID1700	VS26_17	Human herpesvirus 6B	5	19.886	plasma		1.45
ID1700	VS26_17	Human herpesvirus 7	4	14.9486	plasma		1.45
ID1700	VS26_17	Human herpesvirus 7	4	14.9486	plasma		1.45
ID1700	VS26_17	Human herpesvirus 8	4	22.4244	plasma		1.45
ID1700	VS26_17	Human herpesvirus 8	4	22.4244	plasma		1.45
ID1700	VS26_17	Human immunodeficiency virus 1	7	21.3842	plasma		1.45
ID1700	VS26_17	Human immunodeficiency virus 1	7	21.3842	plasma		1.45
ID1700	VS26_17	Human immunodeficiency virus 2	1	8.4766	plasma		1.45
ID1700	VS26_17	Human immunodeficiency virus 2	1	8.4766	plasma		1.45
ID1700	VS26_17	Human metapneumovirus	3	20.1736	plasma		1.45
ID1700	VS26_17	Human metapneumovirus	3	20.1736	plasma		1.45
ID1700	VS26_17	Human papillomavirus	1	15.6454	plasma		1.45
ID1700	VS26_17	Human papillomavirus	1	15.6454	plasma		1.45
ID1700	VS26_17	Human papillomavirus type 64	0	0	plasma		1.45
ID1700	VS26_17	Human papillomavirus type 64	0	0	plasma		1.45
ID1700	VS26_17	Human papillomavirus type me180	0	0	plasma		1.45
ID1700	VS26_17	Human papillomavirus type me180	0	0	plasma		1.45
ID1700	VS26_17	Human parainfluenza virus 1	1	17.1014	plasma		1.45
ID1700	VS26_17	Human parainfluenza virus 1	1	17.1014	plasma		1.45
ID1700	VS26_17	Human parainfluenza virus 2	0	0	plasma		1.45
ID1700	VS26_17	Human parainfluenza virus 2	0	0	plasma		1.45
ID1700	VS26_17	Human parainfluenza virus 3	4	16.0899	plasma		1.45
ID1700	VS26_17	Human parainfluenza virus 3	4	16.0899	plasma		1.45
ID1700	VS26_17	Human parainfluenza virus 4	1	18.7099	plasma		1.45
ID1700	VS26_17	Human parainfluenza virus 4	1	18.7099	plasma		1.45
ID1700	VS26_17	Human parechovirus	1	9.70905	plasma		1.45
ID1700	VS26_17	Human parechovirus	1	9.70905	plasma		1.45
ID1700	VS26_17	Human parvovirus B19	0	0	plasma		1.45
ID1700	VS26_17	Human parvovirus B19	0	0	plasma		1.45
ID1700	VS26_17	Human picobirnavirus	2	14.9112	plasma		1.45
ID1700	VS26_17	Human picobirnavirus	2	14.9112	plasma		1.45
ID1700	VS26_17	Human respiratory syncytial virus	8	38.8595	plasma		1.45
ID1700	VS26_17	Human respiratory syncytial virus	8	38.8595	plasma		1.45
ID1700	VS26_17	Human rotavirus B219	1	12.077	plasma		1.45
ID1700	VS26_17	Human rotavirus B219	1	12.077	plasma		1.45
ID1700	VS26_17	Human torovirus	0	0	plasma		1.45
ID1700	VS26_17	Human torovirus	0	0	plasma		1.45
ID1700	VS26_17	Human torovirus (HuTV)	0	0	plasma		1.45
ID1700	VS26_17	Human torovirus (HuTV)	0	0	plasma		1.45
ID1700	VS26_17	Influenza A virus	16	17.2216	plasma		1.45
ID1700	VS26_17	Influenza A virus	16	17.2216	plasma		1.45
ID1700	VS26_17	Influenza B virus	10	36.0448	plasma		1.45
ID1700	VS26_17	Influenza B virus	10	36.0448	plasma		1.45
ID1700	VS26_17	Influenza C virus	1	30.6433	plasma		1.45
ID1700	VS26_17	Influenza C virus	1	30.6433	plasma		1.45
ID1700	VS26_17	Isfahan virus	1	10.8265	plasma		1.45
ID1700	VS26_17	Isfahan virus	1	10.8265	plasma		1.45
ID1700	VS26_17	JC polyomavirus	0	0	plasma		1.45
ID1700	VS26_17	JC polyomavirus	0	0	plasma		1.45
ID1700	VS26_17	Jabora virus	0	0	plasma		1.45
ID1700	VS26_17	Jabora virus	0	0	plasma		1.45
ID1700	VS26_17	Japanese encephalitis virus	0	0	plasma		1.45
ID1700	VS26_17	Japanese encephalitis virus	0	0	plasma		1.45
ID1700	VS26_17	Junin virus	1	14.9106	plasma		1.45
ID1700	VS26_17	Junin virus	1	14.9106	plasma		1.45
ID1700	VS26_17	KI polyomavirus	0	0	plasma		1.45
ID1700	VS26_17	KI polyomavirus	0	0	plasma		1.45
ID1700	VS26_17	Kyasanur forest disease virus	1	18.0688	plasma		1.45
ID1700	VS26_17	Kyasanur forest disease virus	1	18.0688	plasma		1.45
ID1700	VS26_17	Lactobacillus delbrueckii	1	7.72461	plasma		1.45
ID1700	VS26_17	Lactobacillus delbrueckii	1	7.72461	plasma		1.45
ID1700	VS26_17	Lagos bat virus	0	0	plasma		1.45
ID1700	VS26_17	Lagos bat virus	0	0	plasma		1.45
ID1700	VS26_17	Langat virus	1	17.8867	plasma		1.45
ID1700	VS26_17	Langat virus	1	17.8867	plasma		1.45
ID1700	VS26_17	Lassa mammarenavirus	2	9.76652	plasma		1.45
ID1700	VS26_17	Lassa mammarenavirus	2	9.76652	plasma		1.45
ID1700	VS26_17	Lassa virus	0	0	plasma		1.45
ID1700	VS26_17	Lassa virus	0	0	plasma		1.45
ID1700	VS26_17	Lentinula edodes (Shiitake mushroom) (Lentinus edodes)	0	0	plasma		1.45
ID1700	VS26_17	Lentinula edodes (Shiitake mushroom) (Lentinus edodes)	0	0	plasma		1.45
ID1700	VS26_17	Leptospira interrogans	0	0	plasma		1.45
ID1700	VS26_17	Leptospira interrogans	0	0	plasma		1.45
ID1700	VS26_17	Lipomyces anomalus	0	0	plasma		1.45
ID1700	VS26_17	Lipomyces anomalus	0	0	plasma		1.45
ID1700	VS26_17	Lipomyces starkeyi (Oleaginous yeast)	2	12	plasma		1.45
ID1700	VS26_17	Lipomyces starkeyi (Oleaginous yeast)	2	12	plasma		1.45
ID1700	VS26_17	Lipomyces tetrasporus	0	0	plasma		1.45
ID1700	VS26_17	Lipomyces tetrasporus	0	0	plasma		1.45
ID1700	VS26_17	Listeria monocytogenes	0	0	plasma		1.45
ID1700	VS26_17	Listeria monocytogenes	0	0	plasma		1.45
ID1700	VS26_17	Lloviu cuevavirus	1	168.91	plasma		1.45
ID1700	VS26_17	Lloviu cuevavirus	1	168.91	plasma		1.45
ID1700	VS26_17	Louping ill virus	1	51.8575	plasma		1.45
ID1700	VS26_17	Louping ill virus	1	51.8575	plasma		1.45
ID1700	VS26_17	Lymphocytic choriomeningitis virus	0	0	plasma		1.45
ID1700	VS26_17	Lymphocytic choriomeningitis virus	0	0	plasma		1.45
ID1700	VS26_17	Macacine herpesvirus 1	9	20.4081	plasma		1.45
ID1700	VS26_17	Macacine herpesvirus 1	9	20.4081	plasma		1.45
ID1700	VS26_17	Macaque simian foamy virus	0	0	plasma		1.45
ID1700	VS26_17	Macaque simian foamy virus	0	0	plasma		1.45
ID1700	VS26_17	Machupo virus	1	8.64724	plasma		1.45
ID1700	VS26_17	Machupo virus	1	8.64724	plasma		1.45
ID1700	VS26_17	Madariaga virus	0	0	plasma		1.45
ID1700	VS26_17	Madariaga virus	0	0	plasma		1.45
ID1700	VS26_17	Malassezia furfur (Pityriasis versicolor infection agent) (Pityrosporum furfur)	0	0	plasma		1.45
ID1700	VS26_17	Malassezia furfur (Pityriasis versicolor infection agent) (Pityrosporum furfur)	0	0	plasma		1.45
ID1700	VS26_17	Malassezia sympodialis (Atopic eczema-associated yeast)	0	0	plasma		1.45
ID1700	VS26_17	Malassezia sympodialis (Atopic eczema-associated yeast)	0	0	plasma		1.45
ID1700	VS26_17	Mamastrovirus 1	2	18.8315	plasma		1.45
ID1700	VS26_17	Mamastrovirus 1	2	18.8315	plasma		1.45
ID1700	VS26_17	Marburg marburgvirus	2	41.5243	plasma		1.45
ID1700	VS26_17	Marburg marburgvirus	2	41.5243	plasma		1.45
ID1700	VS26_17	Mayaro virus	0	0	plasma		1.45
ID1700	VS26_17	Mayaro virus	0	0	plasma		1.45
ID1700	VS26_17	Measles virus	4	23.337	plasma		1.45
ID1700	VS26_17	Measles virus	4	23.337	plasma		1.45
ID1700	VS26_17	Merkel cell polyomavirus	0	0	plasma		1.45
ID1700	VS26_17	Merkel cell polyomavirus	0	0	plasma		1.45
ID1700	VS26_17	Middle East respiratory syndrome coronavirus	4	22.0193	plasma		1.45
ID1700	VS26_17	Middle East respiratory syndrome coronavirus	4	22.0193	plasma		1.45
ID1700	VS26_17	Mokola virus	0	0	plasma		1.45
ID1700	VS26_17	Mokola virus	0	0	plasma		1.45
ID1700	VS26_17	Molluscum contagiosum virus	6	21.6758	plasma		1.45
ID1700	VS26_17	Molluscum contagiosum virus	6	21.6758	plasma		1.45
ID1700	VS26_17	Monkeypox virus	0	0	plasma		1.45
ID1700	VS26_17	Monkeypox virus	0	0	plasma		1.45
ID1700	VS26_17	Mumps virus	0	0	plasma		1.45
ID1700	VS26_17	Mumps virus	0	0	plasma		1.45
ID1700	VS26_17	Mupapillomavirus 1	0	0	plasma		1.45
ID1700	VS26_17	Mupapillomavirus 1	0	0	plasma		1.45
ID1700	VS26_17	Mupapillomavirus 2	0	0	plasma		1.45
ID1700	VS26_17	Mupapillomavirus 2	0	0	plasma		1.45
ID1700	VS26_17	Murine leukemia virus	0	0	plasma		1.45
ID1700	VS26_17	Murine leukemia virus	0	0	plasma		1.45
ID1700	VS26_17	Murine leukemia-related retroviruses	0	0	plasma		1.45
ID1700	VS26_17	Murine leukemia-related retroviruses	0	0	plasma		1.45
ID1700	VS26_17	Murray Valley encephalitis virus	0	0	plasma		1.45
ID1700	VS26_17	Murray Valley encephalitis virus	0	0	plasma		1.45
ID1700	VS26_17	Mus musculus	0	0	plasma		1.45
ID1700	VS26_17	Mus musculus	0	0	plasma		1.45
ID1700	VS26_17	Mycobacterium avium	0	0	plasma		1.45
ID1700	VS26_17	Mycobacterium avium	0	0	plasma		1.45
ID1700	VS26_17	Mycobacterium bovis	1	7.69991	plasma		1.45
ID1700	VS26_17	Mycobacterium bovis	1	7.69991	plasma		1.45
ID1700	VS26_17	Mycobacterium gordonae	0	0	plasma		1.45
ID1700	VS26_17	Mycobacterium gordonae	0	0	plasma		1.45
ID1700	VS26_17	Mycobacterium leprae	0	0	plasma		1.45
ID1700	VS26_17	Mycobacterium leprae	0	0	plasma		1.45
ID1700	VS26_17	Mycoplasma penetrans	0	0	plasma		1.45
ID1700	VS26_17	Mycoplasma penetrans	0	0	plasma		1.45
ID1700	VS26_17	Mycoplasma pneumoniae	6	23.0423	plasma		1.45
ID1700	VS26_17	Mycoplasma pneumoniae	6	23.0423	plasma		1.45
ID1700	VS26_17	Myxozyma sp. KAL	1	10.0839	plasma		1.45
ID1700	VS26_17	Myxozyma sp. KAL	1	10.0839	plasma		1.45
ID1700	VS26_17	Necocli virus	0	0	plasma		1.45
ID1700	VS26_17	Necocli virus	0	0	plasma		1.45
ID1700	VS26_17	Neisseria meningitidis	0	0	plasma		1.45
ID1700	VS26_17	Neisseria meningitidis	0	0	plasma		1.45
ID1700	VS26_17	Neosartorya fumigata (Aspergillus fumigatus)	1	19.472	plasma		1.45
ID1700	VS26_17	Neosartorya fumigata (Aspergillus fumigatus)	1	19.472	plasma		1.45
ID1700	VS26_17	New York virus	0	0	plasma		1.45
ID1700	VS26_17	New York virus	0	0	plasma		1.45
ID1700	VS26_17	New York virus (NYV)	0	0	plasma		1.45
ID1700	VS26_17	New York virus (NYV)	0	0	plasma		1.45
ID1700	VS26_17	Nipah virus	0	0	plasma		1.45
ID1700	VS26_17	Nipah virus	0	0	plasma		1.45
ID1700	VS26_17	Non-A, non-B hepatitis virus	0	0	plasma		1.45
ID1700	VS26_17	Non-A, non-B hepatitis virus	0	0	plasma		1.45
ID1700	VS26_17	Non-human primate Adeno-associated virus	1	9.8223	plasma		1.45
ID1700	VS26_17	Non-human primate Adeno-associated virus	1	9.8223	plasma		1.45
ID1700	VS26_17	Norwalk virus	3	16.2833	plasma		1.45
ID1700	VS26_17	Norwalk virus	3	16.2833	plasma		1.45
ID1700	VS26_17	Nupapillomavirus 1	0	0	plasma		1.45
ID1700	VS26_17	Nupapillomavirus 1	0	0	plasma		1.45
ID1700	VS26_17	O'nyong-nyong virus	1	12.0407	plasma		1.45
ID1700	VS26_17	O'nyong-nyong virus	1	12.0407	plasma		1.45
ID1700	VS26_17	Ophiocordyceps robertsii	0	0	plasma		1.45
ID1700	VS26_17	Ophiocordyceps robertsii	0	0	plasma		1.45
ID1700	VS26_17	Orf virus	7	17.3538	plasma		1.45
ID1700	VS26_17	Orf virus	7	17.3538	plasma		1.45
ID1700	VS26_17	Orientia tsutsugamushi (Rickettsia tsutsugamushi)	0	0	plasma		1.45
ID1700	VS26_17	Orientia tsutsugamushi (Rickettsia tsutsugamushi)	0	0	plasma		1.45
ID1700	VS26_17	Oropouche virus	0	0	plasma		1.45
ID1700	VS26_17	Oropouche virus	0	0	plasma		1.45
ID1700	VS26_17	Paenibacillus sp. (strain JDR-2)	0	0	plasma		1.45
ID1700	VS26_17	Paenibacillus sp. (strain JDR-2)	0	0	plasma		1.45
ID1700	VS26_17	Panine herpesvirus 2	0	0	plasma		1.45
ID1700	VS26_17	Panine herpesvirus 2	0	0	plasma		1.45
ID1700	VS26_17	Papiine herpesvirus 2	11	19.8695	plasma		1.45
ID1700	VS26_17	Papiine herpesvirus 2	11	19.8695	plasma		1.45
ID1700	VS26_17	Parainfluenza virus 5	0	0	plasma		1.45
ID1700	VS26_17	Parainfluenza virus 5	0	0	plasma		1.45
ID1700	VS26_17	Pegivirus A	1	32.882	plasma		1.45
ID1700	VS26_17	Pegivirus A	1	32.882	plasma		1.45
ID1700	VS26_17	Penicillium chrysogenum (Penicillium notatum)	0	0	plasma		1.45
ID1700	VS26_17	Penicillium chrysogenum (Penicillium notatum)	0	0	plasma		1.45
ID1700	VS26_17	Pichinde virus	1	10.2141	plasma		1.45
ID1700	VS26_17	Pichinde virus	1	10.2141	plasma		1.45
ID1700	VS26_17	Porcine adenovirus A	0	0	plasma		1.45
ID1700	VS26_17	Porcine adenovirus A	0	0	plasma		1.45
ID1700	VS26_17	Porcine hemagglutinating encephalomyelitis virus (strain 67N) (HEV-67N)	0	0	plasma		1.45
ID1700	VS26_17	Porcine hemagglutinating encephalomyelitis virus (strain 67N) (HEV-67N)	0	0	plasma		1.45
ID1700	VS26_17	Porcine picobirnavirus 1	0	0	plasma		1.45
ID1700	VS26_17	Porcine picobirnavirus 1	0	0	plasma		1.45
ID1700	VS26_17	Porcine picobirnavirus strain D4	0	0	plasma		1.45
ID1700	VS26_17	Porcine picobirnavirus strain D4	0	0	plasma		1.45
ID1700	VS26_17	Porcine picobirnavirus strain E4	0	0	plasma		1.45
ID1700	VS26_17	Porcine picobirnavirus strain E4	0	0	plasma		1.45
ID1700	VS26_17	Porphyromonas gingivalis	2	14.734	plasma		1.45
ID1700	VS26_17	Porphyromonas gingivalis	2	14.734	plasma		1.45
ID1700	VS26_17	Powassan virus	0	0	plasma		1.45
ID1700	VS26_17	Powassan virus	0	0	plasma		1.45
ID1700	VS26_17	Primate T-lymphotropic virus 1	0	0	plasma		1.45
ID1700	VS26_17	Primate T-lymphotropic virus 1	0	0	plasma		1.45
ID1700	VS26_17	Primate T-lymphotropic virus 2	1	8.22688	plasma		1.45
ID1700	VS26_17	Primate T-lymphotropic virus 2	1	8.22688	plasma		1.45
ID1700	VS26_17	Primate T-lymphotropic virus 3	0	0	plasma		1.45
ID1700	VS26_17	Primate T-lymphotropic virus 3	0	0	plasma		1.45
ID1700	VS26_17	Prochlorococcus marinus	0	0	plasma		1.45
ID1700	VS26_17	Prochlorococcus marinus	0	0	plasma		1.45
ID1700	VS26_17	Pseudocowpox virus	0	0	plasma		1.45
ID1700	VS26_17	Pseudocowpox virus	0	0	plasma		1.45
ID1700	VS26_17	Pseudomonas aeruginosa	1	15.8792	plasma		1.45
ID1700	VS26_17	Pseudomonas aeruginosa	1	15.8792	plasma		1.45
ID1700	VS26_17	Pseudomonas chloritidismutans	0	0	plasma		1.45
ID1700	VS26_17	Pseudomonas chloritidismutans	0	0	plasma		1.45
ID1700	VS26_17	Pseudomonas psychrophila	0	0	plasma		1.45
ID1700	VS26_17	Pseudomonas psychrophila	0	0	plasma		1.45
ID1700	VS26_17	Pseudomonas sp. (strain RS-16)	0	0	plasma		1.45
ID1700	VS26_17	Pseudomonas sp. (strain RS-16)	0	0	plasma		1.45
ID1700	VS26_17	Pseudomonas stutzeri (Pseudomonas perfectomarina)	0	0	plasma		1.45
ID1700	VS26_17	Pseudomonas stutzeri (Pseudomonas perfectomarina)	0	0	plasma		1.45
ID1700	VS26_17	Psychrobacter sp. G	0	0	plasma		1.45
ID1700	VS26_17	Psychrobacter sp. G	0	0	plasma		1.45
ID1700	VS26_17	Punta Toro virus	0	0	plasma		1.45
ID1700	VS26_17	Punta Toro virus	0	0	plasma		1.45
ID1700	VS26_17	Puumala virus	1	9.25431	plasma		1.45
ID1700	VS26_17	Puumala virus	1	9.25431	plasma		1.45
ID1700	VS26_17	Rabies virus	1	9.98893	plasma		1.45
ID1700	VS26_17	Rabies virus	1	9.98893	plasma		1.45
ID1700	VS26_17	Respiratory syncytial virus	1	94.5347	plasma		1.45
ID1700	VS26_17	Respiratory syncytial virus	1	94.5347	plasma		1.45
ID1700	VS26_17	Reston ebolavirus	0	0	plasma		1.45
ID1700	VS26_17	Reston ebolavirus	0	0	plasma		1.45
ID1700	VS26_17	Rhinovirus A	6	21.723	plasma		1.45
ID1700	VS26_17	Rhinovirus A	6	21.723	plasma		1.45
ID1700	VS26_17	Rhinovirus B	2	26.5816	plasma		1.45
ID1700	VS26_17	Rhinovirus B	2	26.5816	plasma		1.45
ID1700	VS26_17	Rhodococcus sp. AW25M09	0	0	plasma		1.45
ID1700	VS26_17	Rhodococcus sp. AW25M09	0	0	plasma		1.45
ID1700	VS26_17	Rhynchogastrema glucofermentans	0	0	plasma		1.45
ID1700	VS26_17	Rhynchogastrema glucofermentans	0	0	plasma		1.45
ID1700	VS26_17	Rickettsia bellii	0	0	plasma		1.45
ID1700	VS26_17	Rickettsia bellii	0	0	plasma		1.45
ID1700	VS26_17	Rift Valley fever virus	0	0	plasma		1.45
ID1700	VS26_17	Rift Valley fever virus	0	0	plasma		1.45
ID1700	VS26_17	Rosavirus A	0	0	plasma		1.45
ID1700	VS26_17	Rosavirus A	0	0	plasma		1.45
ID1700	VS26_17	Ross River virus	3	18.1326	plasma		1.45
ID1700	VS26_17	Ross River virus	3	18.1326	plasma		1.45
ID1700	VS26_17	Rotavirus A	4	20.3971	plasma		1.45
ID1700	VS26_17	Rotavirus A	4	20.3971	plasma		1.45
ID1700	VS26_17	Rotavirus B	3	16.4318	plasma		1.45
ID1700	VS26_17	Rotavirus B	3	16.4318	plasma		1.45
ID1700	VS26_17	Rotavirus C	0	0	plasma		1.45
ID1700	VS26_17	Rotavirus C	0	0	plasma		1.45
ID1700	VS26_17	Rotavirus H	0	0	plasma		1.45
ID1700	VS26_17	Rotavirus H	0	0	plasma		1.45
ID1700	VS26_17	Rubella virus	0	0	plasma		1.45
ID1700	VS26_17	Rubella virus	0	0	plasma		1.45
ID1700	VS26_17	Sabia virus	0	0	plasma		1.45
ID1700	VS26_17	Sabia virus	0	0	plasma		1.45
ID1700	VS26_17	Saccharomyces cerevisiae (Baker's yeast)	0	0	plasma		1.45
ID1700	VS26_17	Saccharomyces cerevisiae (Baker's yeast)	0	0	plasma		1.45
ID1700	VS26_17	Saimiriine herpesvirus 1 (strain MV-5-4-PSL) (SaHV-1) (Marmoset herpesvirus)	0	0	plasma		1.45
ID1700	VS26_17	Saimiriine herpesvirus 1 (strain MV-5-4-PSL) (SaHV-1) (Marmoset herpesvirus)	0	0	plasma		1.45
ID1700	VS26_17	Saimiriine herpesvirus 2 (SaHV-2) (Herpesvirus saimiri)	3	26.5889	plasma		1.45
ID1700	VS26_17	Saimiriine herpesvirus 2 (SaHV-2) (Herpesvirus saimiri)	3	26.5889	plasma		1.45
ID1700	VS26_17	Salivirus A	0	0	plasma		1.45
ID1700	VS26_17	Salivirus A	0	0	plasma		1.45
ID1700	VS26_17	Salivirus FHB	0	0	plasma		1.45
ID1700	VS26_17	Salivirus FHB	0	0	plasma		1.45
ID1700	VS26_17	Salivirus csh-1	0	0	plasma		1.45
ID1700	VS26_17	Salivirus csh-1	0	0	plasma		1.45
ID1700	VS26_17	Salmonella choleraesuis	1	10.5935	plasma		1.45
ID1700	VS26_17	Salmonella choleraesuis	1	10.5935	plasma		1.45
ID1700	VS26_17	Sandfly fever Naples virus	0	0	plasma		1.45
ID1700	VS26_17	Sandfly fever Naples virus	0	0	plasma		1.45
ID1700	VS26_17	Sandfly fever Sicilian virus	0	0	plasma		1.45
ID1700	VS26_17	Sandfly fever Sicilian virus	0	0	plasma		1.45
ID1700	VS26_17	Sapporo virus	0	0	plasma		1.45
ID1700	VS26_17	Sapporo virus	0	0	plasma		1.45
ID1700	VS26_17	Semliki forest virus	0	0	plasma		1.45
ID1700	VS26_17	Semliki forest virus	0	0	plasma		1.45
ID1700	VS26_17	Seoul virus	0	0	plasma		1.45
ID1700	VS26_17	Seoul virus	0	0	plasma		1.45
ID1700	VS26_17	Severe acute respiratory syndrome coronavirus 2	5	12.5206	plasma		1.45
ID1700	VS26_17	Severe acute respiratory syndrome coronavirus 2	5	12.5206	plasma		1.45
ID1700	VS26_17	Shigella flexneri	0	0	plasma		1.45
ID1700	VS26_17	Shigella flexneri	0	0	plasma		1.45
ID1700	VS26_17	Simian T-cell lymphotropic virus 5	0	0	plasma		1.45
ID1700	VS26_17	Simian T-cell lymphotropic virus 5	0	0	plasma		1.45
ID1700	VS26_17	Simian T-cell lymphotropic virus 6	0	0	plasma		1.45
ID1700	VS26_17	Simian T-cell lymphotropic virus 6	0	0	plasma		1.45
ID1700	VS26_17	Simian foamy virus	0	0	plasma		1.45
ID1700	VS26_17	Simian foamy virus	0	0	plasma		1.45
ID1700	VS26_17	Simian virus 12	0	0	plasma		1.45
ID1700	VS26_17	Simian virus 12	0	0	plasma		1.45
ID1700	VS26_17	Simian virus 40 (SV40)	0	0	plasma		1.45
ID1700	VS26_17	Simian virus 40 (SV40)	0	0	plasma		1.45
ID1700	VS26_17	Sin Nombre virus	0	0	plasma		1.45
ID1700	VS26_17	Sin Nombre virus	0	0	plasma		1.45
ID1700	VS26_17	Sindbis virus	1	9.03997	plasma		1.45
ID1700	VS26_17	Sindbis virus	1	9.03997	plasma		1.45
ID1700	VS26_17	Spirosoma linguale	0	0	plasma		1.45
ID1700	VS26_17	Spirosoma linguale	0	0	plasma		1.45
ID1700	VS26_17	St. Louis encephalitis virus	1	31.3923	plasma		1.45
ID1700	VS26_17	St. Louis encephalitis virus	1	31.3923	plasma		1.45
ID1700	VS26_17	Staphylococcus aureus	10	21.4941	plasma		1.45
ID1700	VS26_17	Staphylococcus aureus	10	21.4941	plasma		1.45
ID1700	VS26_17	Streptococcus agalactiae	1	79.4699	plasma		1.45
ID1700	VS26_17	Streptococcus agalactiae	1	79.4699	plasma		1.45
ID1700	VS26_17	Streptococcus downei (Streptococcus sobrinus)	0	0	plasma		1.45
ID1700	VS26_17	Streptococcus downei (Streptococcus sobrinus)	0	0	plasma		1.45
ID1700	VS26_17	Streptococcus dysgalactiae	2	26.1597	plasma		1.45
ID1700	VS26_17	Streptococcus dysgalactiae	2	26.1597	plasma		1.45
ID1700	VS26_17	Streptococcus oralis	2	13.3616	plasma		1.45
ID1700	VS26_17	Streptococcus oralis	2	13.3616	plasma		1.45
ID1700	VS26_17	Streptococcus pneumoniae	10	19.9467	plasma		1.45
ID1700	VS26_17	Streptococcus pneumoniae	10	19.9467	plasma		1.45
ID1700	VS26_17	Streptococcus pyogenes	0	0	plasma		1.45
ID1700	VS26_17	Streptococcus pyogenes	0	0	plasma		1.45
ID1700	VS26_17	Streptococcus sp. group G	0	0	plasma		1.45
ID1700	VS26_17	Streptococcus sp. group G	0	0	plasma		1.45
ID1700	VS26_17	Streptomyces levis	0	0	plasma		1.45
ID1700	VS26_17	Streptomyces levis	0	0	plasma		1.45
ID1700	VS26_17	Sudan ebolavirus	0	0	plasma		1.45
ID1700	VS26_17	Sudan ebolavirus	0	0	plasma		1.45
ID1700	VS26_17	Tai Forest ebolavirus	3	12.5877	plasma		1.45
ID1700	VS26_17	Tai Forest ebolavirus	3	12.5877	plasma		1.45
ID1700	VS26_17	Tanapox virus	1	13.2019	plasma		1.45
ID1700	VS26_17	Tanapox virus	1	13.2019	plasma		1.45
ID1700	VS26_17	Taterapox virus	1	21.1782	plasma		1.45
ID1700	VS26_17	Taterapox virus	1	21.1782	plasma		1.45
ID1700	VS26_17	Thermobifida fusca (Thermomonospora fusca)	0	0	plasma		1.45
ID1700	VS26_17	Thermobifida fusca (Thermomonospora fusca)	0	0	plasma		1.45
ID1700	VS26_17	Torque teno midi virus 1	2	14.1961	plasma		1.45
ID1700	VS26_17	Torque teno midi virus 1	2	14.1961	plasma		1.45
ID1700	VS26_17	Torque teno mini virus 1	0	0	plasma		1.45
ID1700	VS26_17	Torque teno mini virus 1	0	0	plasma		1.45
ID1700	VS26_17	Torque teno virus	3	13.285	plasma		1.45
ID1700	VS26_17	Torque teno virus	3	13.285	plasma		1.45
ID1700	VS26_17	Torque teno virus 1	0	0	plasma		1.45
ID1700	VS26_17	Torque teno virus 1	0	0	plasma		1.45
ID1700	VS26_17	Tropheryma whipplei (Whipple's bacillus) (Tropheryma whippelii)	0	0	plasma		1.45
ID1700	VS26_17	Tropheryma whipplei (Whipple's bacillus) (Tropheryma whippelii)	0	0	plasma		1.45
ID1700	VS26_17	Una virus	0	0	plasma		1.45
ID1700	VS26_17	Una virus	0	0	plasma		1.45
ID1700	VS26_17	Utive virus	1	123.58	plasma		1.45
ID1700	VS26_17	Utive virus	1	123.58	plasma		1.45
ID1700	VS26_17	Uukuniemi virus	1	9.17464	plasma		1.45
ID1700	VS26_17	Uukuniemi virus	1	9.17464	plasma		1.45
ID1700	VS26_17	Uukuniemi virus (Uuk)	1	7.63518	plasma		1.45
ID1700	VS26_17	Uukuniemi virus (Uuk)	1	7.63518	plasma		1.45
ID1700	VS26_17	Vaccinia virus	11	17.432	plasma		1.45
ID1700	VS26_17	Vaccinia virus	11	17.432	plasma		1.45
ID1700	VS26_17	Variola virus	3	12.3525	plasma		1.45
ID1700	VS26_17	Variola virus	3	12.3525	plasma		1.45
ID1700	VS26_17	Venezuelan equine encephalitis virus	3	13.1788	plasma		1.45
ID1700	VS26_17	Venezuelan equine encephalitis virus	3	13.1788	plasma		1.45
ID1700	VS26_17	Vesicular stomatitis Indiana virus	0	0	plasma		1.45
ID1700	VS26_17	Vesicular stomatitis Indiana virus	0	0	plasma		1.45
ID1700	VS26_17	Vesicular stomatitis New Jersey virus	0	0	plasma		1.45
ID1700	VS26_17	Vesicular stomatitis New Jersey virus	0	0	plasma		1.45
ID1700	VS26_17	Vibrio anguillarum (Listonella anguillarum)	0	0	plasma		1.45
ID1700	VS26_17	Vibrio anguillarum (Listonella anguillarum)	0	0	plasma		1.45
ID1700	VS26_17	WU Polyomavirus	0	0	plasma		1.45
ID1700	VS26_17	WU Polyomavirus	0	0	plasma		1.45
ID1700	VS26_17	West Nile virus	1	15.3531	plasma		1.45
ID1700	VS26_17	West Nile virus	1	15.3531	plasma		1.45
ID1700	VS26_17	Western equine encephalitis virus	0	0	plasma		1.45
ID1700	VS26_17	Western equine encephalitis virus	0	0	plasma		1.45
ID1700	VS26_17	Wuhan seafood market pneumonia virus	0	0	plasma		1.45
ID1700	VS26_17	Wuhan seafood market pneumonia virus	0	0	plasma		1.45
ID1700	VS26_17	Wyeomyia virus	0	0	plasma		1.45
ID1700	VS26_17	Wyeomyia virus	0	0	plasma		1.45
ID1700	VS26_17	Yaba monkey tumor virus	6	12.5439	plasma		1.45
ID1700	VS26_17	Yaba monkey tumor virus	6	12.5439	plasma		1.45
ID1700	VS26_17	Yellow fever virus	0	0	plasma		1.45
ID1700	VS26_17	Yellow fever virus	0	0	plasma		1.45
ID1700	VS26_17	Yersinia enterocolitica	1	18.0147	plasma		1.45
ID1700	VS26_17	Yersinia enterocolitica	1	18.0147	plasma		1.45
ID1700	VS26_17	Yersinia pestis	0	0	plasma		1.45
ID1700	VS26_17	Yersinia pestis	0	0	plasma		1.45
ID1700	VS26_17	Zaire ebolavirus	0	0	plasma		1.45
ID1700	VS26_17	Zaire ebolavirus	0	0	plasma		1.45
ID1700	VS26_17	Zika virus (strain Mr 766) (ZIKV)	1	9.59157	plasma		1.45
ID1700	VS26_17	Zika virus (strain Mr 766) (ZIKV)	1	9.59157	plasma		1.45
ID1700	VS26_17	[Clostridium] papyrosolvens	0	0	plasma		1.45
ID1700	VS26_17	[Clostridium] papyrosolvens	0	0	plasma		1.45
ID1700	VS26_17	[Clostridium] termitidis	0	0	plasma		1.45
ID1700	VS26_17	[Clostridium] termitidis	0	0	plasma		1.45
ID1700	VS26_17	uncultured phage WW-nAnB	0	0	plasma		1.45
ID1700	VS26_17	uncultured phage WW-nAnB	0	0	plasma		1.45
ID1700	VS26_17	uncultured picobirnavirus	0	0	plasma		1.45
ID1700	VS26_17	uncultured picobirnavirus	0	0	plasma		1.45
ID2225	VS21_58	Absidia glauca (Pin mould)	0	0	serum	100	2.34
ID2225	VS21_58	Absidia glauca (Pin mould)	0	0	serum	100	2.34
ID2225	VS21_58	Acidocella sp. MX-AZ02	0	0	serum	100	2.34
ID2225	VS21_58	Acidocella sp. MX-AZ02	0	0	serum	100	2.34
ID2225	VS21_58	Adeno-associated dependoparvovirus A	1	36.6151	serum	100	2.34
ID2225	VS21_58	Adeno-associated dependoparvovirus A	1	36.6151	serum	100	2.34
ID2225	VS21_58	Adeno-associated virus	1	25.1937	serum	100	2.34
ID2225	VS21_58	Adeno-associated virus	1	25.1937	serum	100	2.34
ID2225	VS21_58	Adeno-associated virus VR-355	0	0	serum	100	2.34
ID2225	VS21_58	Adeno-associated virus VR-355	0	0	serum	100	2.34
ID2225	VS21_58	African green monkey simian foamy virus	0	0	serum	100	2.34
ID2225	VS21_58	African green monkey simian foamy virus	0	0	serum	100	2.34
ID2225	VS21_58	Aichivirus A	3	23.3583	serum	100	2.34
ID2225	VS21_58	Aichivirus A	3	23.3583	serum	100	2.34
ID2225	VS21_58	Alphacoronavirus 1	0	0	serum	100	2.34
ID2225	VS21_58	Alphacoronavirus 1	0	0	serum	100	2.34
ID2225	VS21_58	Alphapapillomavirus 1	0	0	serum	100	2.34
ID2225	VS21_58	Alphapapillomavirus 1	0	0	serum	100	2.34
ID2225	VS21_58	Alphapapillomavirus 10	0	0	serum	100	2.34
ID2225	VS21_58	Alphapapillomavirus 10	0	0	serum	100	2.34
ID2225	VS21_58	Alphapapillomavirus 11	0	0	serum	100	2.34
ID2225	VS21_58	Alphapapillomavirus 11	0	0	serum	100	2.34
ID2225	VS21_58	Alphapapillomavirus 13	0	0	serum	100	2.34
ID2225	VS21_58	Alphapapillomavirus 13	0	0	serum	100	2.34
ID2225	VS21_58	Alphapapillomavirus 2	0	0	serum	100	2.34
ID2225	VS21_58	Alphapapillomavirus 2	0	0	serum	100	2.34
ID2225	VS21_58	Alphapapillomavirus 3	0	0	serum	100	2.34
ID2225	VS21_58	Alphapapillomavirus 3	0	0	serum	100	2.34
ID2225	VS21_58	Alphapapillomavirus 4	1	13.3032	serum	100	2.34
ID2225	VS21_58	Alphapapillomavirus 4	1	13.3032	serum	100	2.34
ID2225	VS21_58	Alphapapillomavirus 5	0	0	serum	100	2.34
ID2225	VS21_58	Alphapapillomavirus 5	0	0	serum	100	2.34
ID2225	VS21_58	Alphapapillomavirus 6	0	0	serum	100	2.34
ID2225	VS21_58	Alphapapillomavirus 6	0	0	serum	100	2.34
ID2225	VS21_58	Alphapapillomavirus 7	0	0	serum	100	2.34
ID2225	VS21_58	Alphapapillomavirus 7	0	0	serum	100	2.34
ID2225	VS21_58	Alphapapillomavirus 8	0	0	serum	100	2.34
ID2225	VS21_58	Alphapapillomavirus 8	0	0	serum	100	2.34
ID2225	VS21_58	Alphapapillomavirus 9	1	26.235	serum	100	2.34
ID2225	VS21_58	Alphapapillomavirus 9	1	26.235	serum	100	2.34
ID2225	VS21_58	Alternaria alternata (Alternaria rot fungus) (Torula alternata)	0	0	serum	100	2.34
ID2225	VS21_58	Alternaria alternata (Alternaria rot fungus) (Torula alternata)	0	0	serum	100	2.34
ID2225	VS21_58	Apophysomyces trapeziformis	0	0	serum	100	2.34
ID2225	VS21_58	Apophysomyces trapeziformis	0	0	serum	100	2.34
ID2225	VS21_58	Aravan virus	0	0	serum	100	2.34
ID2225	VS21_58	Aravan virus	0	0	serum	100	2.34
ID2225	VS21_58	Aspergillus clavatus	0	0	serum	100	2.34
ID2225	VS21_58	Aspergillus clavatus	0	0	serum	100	2.34
ID2225	VS21_58	Aspergillus restrictus	0	0	serum	100	2.34
ID2225	VS21_58	Aspergillus restrictus	0	0	serum	100	2.34
ID2225	VS21_58	Australian bat lyssavirus	0	0	serum	100	2.34
ID2225	VS21_58	Australian bat lyssavirus	0	0	serum	100	2.34
ID2225	VS21_58	BK polyomavirus	0	0	serum	100	2.34
ID2225	VS21_58	BK polyomavirus	0	0	serum	100	2.34
ID2225	VS21_58	BK polyomavirus (BKPyV)	0	0	serum	100	2.34
ID2225	VS21_58	BK polyomavirus (BKPyV)	0	0	serum	100	2.34
ID2225	VS21_58	Bacillus anthracis	0	0	serum	100	2.34
ID2225	VS21_58	Bacillus anthracis	0	0	serum	100	2.34
ID2225	VS21_58	Bacillus subtilis	0	0	serum	100	2.34
ID2225	VS21_58	Bacillus subtilis	0	0	serum	100	2.34
ID2225	VS21_58	Banna virus	0	0	serum	100	2.34
ID2225	VS21_58	Banna virus	0	0	serum	100	2.34
ID2225	VS21_58	Barmah Forest virus	1	18.1405	serum	100	2.34
ID2225	VS21_58	Barmah Forest virus	1	18.1405	serum	100	2.34
ID2225	VS21_58	Bat coronavirus 1B	1	10.4175	serum	100	2.34
ID2225	VS21_58	Bat coronavirus 1B	1	10.4175	serum	100	2.34
ID2225	VS21_58	Bat coronavirus 279/2005 (BtCoV) (BtCoV/279/2005)	2	24.5992	serum	100	2.34
ID2225	VS21_58	Bat coronavirus 279/2005 (BtCoV) (BtCoV/279/2005)	2	24.5992	serum	100	2.34
ID2225	VS21_58	Bat coronavirus HKU3 (BtCoV) (SARS-like coronavirus HKU3)	0	0	serum	100	2.34
ID2225	VS21_58	Bat coronavirus HKU3 (BtCoV) (SARS-like coronavirus HKU3)	0	0	serum	100	2.34
ID2225	VS21_58	Bat coronavirus Rp3/2004 (BtCoV/Rp3/2004) (SARS-like coronavirus Rp3)	1	14.5379	serum	100	2.34
ID2225	VS21_58	Bat coronavirus Rp3/2004 (BtCoV/Rp3/2004) (SARS-like coronavirus Rp3)	1	14.5379	serum	100	2.34
ID2225	VS21_58	Betapapillomavirus 1	1	24.5953	serum	100	2.34
ID2225	VS21_58	Betapapillomavirus 1	1	24.5953	serum	100	2.34
ID2225	VS21_58	Betapapillomavirus 2	1	11.689	serum	100	2.34
ID2225	VS21_58	Betapapillomavirus 2	1	11.689	serum	100	2.34
ID2225	VS21_58	Betapapillomavirus 3	0	0	serum	100	2.34
ID2225	VS21_58	Betapapillomavirus 3	0	0	serum	100	2.34
ID2225	VS21_58	Bordetella pertussis	1	26.982	serum	100	2.34
ID2225	VS21_58	Bordetella pertussis	1	26.982	serum	100	2.34
ID2225	VS21_58	Borreliella bavariensis	0	0	serum	100	2.34
ID2225	VS21_58	Borreliella bavariensis	0	0	serum	100	2.34
ID2225	VS21_58	Borreliella burgdorferi (Lyme disease spirochete) (Borrelia burgdorferi)	0	0	serum	100	2.34
ID2225	VS21_58	Borreliella burgdorferi (Lyme disease spirochete) (Borrelia burgdorferi)	0	0	serum	100	2.34
ID2225	VS21_58	Bovine coronavirus (strain 98TXSF-110-ENT) (BCoV-ENT) (BCV)	0	0	serum	100	2.34
ID2225	VS21_58	Bovine coronavirus (strain 98TXSF-110-ENT) (BCoV-ENT) (BCV)	0	0	serum	100	2.34
ID2225	VS21_58	Bovine papular stomatitis virus	0	0	serum	100	2.34
ID2225	VS21_58	Bovine papular stomatitis virus	0	0	serum	100	2.34
ID2225	VS21_58	Bovine respiratory syncytial virus	0	0	serum	100	2.34
ID2225	VS21_58	Bovine respiratory syncytial virus	0	0	serum	100	2.34
ID2225	VS21_58	Bovine torovirus	0	0	serum	100	2.34
ID2225	VS21_58	Bovine torovirus	0	0	serum	100	2.34
ID2225	VS21_58	Bundibugyo ebolavirus	0	0	serum	100	2.34
ID2225	VS21_58	Bundibugyo ebolavirus	0	0	serum	100	2.34
ID2225	VS21_58	Bunyamwera virus	1	16.5134	serum	100	2.34
ID2225	VS21_58	Bunyamwera virus	1	16.5134	serum	100	2.34
ID2225	VS21_58	Burkholderia multivorans	0	0	serum	100	2.34
ID2225	VS21_58	Burkholderia multivorans	0	0	serum	100	2.34
ID2225	VS21_58	Burkholderia pseudomallei (Pseudomonas pseudomallei)	1	34.7436	serum	100	2.34
ID2225	VS21_58	Burkholderia pseudomallei (Pseudomonas pseudomallei)	1	34.7436	serum	100	2.34
ID2225	VS21_58	California encephalitis virus	0	0	serum	100	2.34
ID2225	VS21_58	California encephalitis virus	0	0	serum	100	2.34
ID2225	VS21_58	Camelpox virus	0	0	serum	100	2.34
ID2225	VS21_58	Camelpox virus	0	0	serum	100	2.34
ID2225	VS21_58	Candida albicans (Yeast)	0	0	serum	100	2.34
ID2225	VS21_58	Candida albicans (Yeast)	0	0	serum	100	2.34
ID2225	VS21_58	Candidatus Neoehrlichia mikurensis	0	0	serum	100	2.34
ID2225	VS21_58	Candidatus Neoehrlichia mikurensis	0	0	serum	100	2.34
ID2225	VS21_58	Canine adenovirus A	0	0	serum	100	2.34
ID2225	VS21_58	Canine adenovirus A	0	0	serum	100	2.34
ID2225	VS21_58	Cercopithecine herpesvirus 2	0	0	serum	100	2.34
ID2225	VS21_58	Cercopithecine herpesvirus 2	0	0	serum	100	2.34
ID2225	VS21_58	Cercopithecus erythrotis polyomavirus 1	0	0	serum	100	2.34
ID2225	VS21_58	Cercopithecus erythrotis polyomavirus 1	0	0	serum	100	2.34
ID2225	VS21_58	Chaetomium thermophilum	0	0	serum	100	2.34
ID2225	VS21_58	Chaetomium thermophilum	0	0	serum	100	2.34
ID2225	VS21_58	Chandipura virus	0	0	serum	100	2.34
ID2225	VS21_58	Chandipura virus	0	0	serum	100	2.34
ID2225	VS21_58	Chapare virus	0	0	serum	100	2.34
ID2225	VS21_58	Chapare virus	0	0	serum	100	2.34
ID2225	VS21_58	Chikungunya virus	0	0	serum	100	2.34
ID2225	VS21_58	Chikungunya virus	0	0	serum	100	2.34
ID2225	VS21_58	Chikungunya virus (CHIKV)	1	16.9525	serum	100	2.34
ID2225	VS21_58	Chikungunya virus (CHIKV)	1	16.9525	serum	100	2.34
ID2225	VS21_58	Chlamydia pneumoniae (Chlamydophila pneumoniae)	0	0	serum	100	2.34
ID2225	VS21_58	Chlamydia pneumoniae (Chlamydophila pneumoniae)	0	0	serum	100	2.34
ID2225	VS21_58	Chlamydia trachomatis	0	0	serum	100	2.34
ID2225	VS21_58	Chlamydia trachomatis	0	0	serum	100	2.34
ID2225	VS21_58	Clostridium botulinum	0	0	serum	100	2.34
ID2225	VS21_58	Clostridium botulinum	0	0	serum	100	2.34
ID2225	VS21_58	Clostridium tetani	0	0	serum	100	2.34
ID2225	VS21_58	Clostridium tetani	0	0	serum	100	2.34
ID2225	VS21_58	Cochliobolus lunatus (Filamentous fungus) (Curvularia lunata)	0	0	serum	100	2.34
ID2225	VS21_58	Cochliobolus lunatus (Filamentous fungus) (Curvularia lunata)	0	0	serum	100	2.34
ID2225	VS21_58	Colorado tick fever virus	0	0	serum	100	2.34
ID2225	VS21_58	Colorado tick fever virus	0	0	serum	100	2.34
ID2225	VS21_58	Corynebacterium diphtheriae	0	0	serum	100	2.34
ID2225	VS21_58	Corynebacterium diphtheriae	0	0	serum	100	2.34
ID2225	VS21_58	Corynebacterium genitalium	0	0	serum	100	2.34
ID2225	VS21_58	Corynebacterium genitalium	0	0	serum	100	2.34
ID2225	VS21_58	Cosavirus A	2	15.4965	serum	100	2.34
ID2225	VS21_58	Cosavirus A	2	15.4965	serum	100	2.34
ID2225	VS21_58	Cowpox virus	2	28.755	serum	100	2.34
ID2225	VS21_58	Cowpox virus	2	28.755	serum	100	2.34
ID2225	VS21_58	Crimean-Congo hemorrhagic fever virus	1	10.9397	serum	100	2.34
ID2225	VS21_58	Crimean-Congo hemorrhagic fever virus	1	10.9397	serum	100	2.34
ID2225	VS21_58	Cryptococcus arboriformis	0	0	serum	100	2.34
ID2225	VS21_58	Cryptococcus arboriformis	0	0	serum	100	2.34
ID2225	VS21_58	Dengue virus	5	17.7588	serum	100	2.34
ID2225	VS21_58	Dengue virus	5	17.7588	serum	100	2.34
ID2225	VS21_58	Dhori virus	0	0	serum	100	2.34
ID2225	VS21_58	Dhori virus	0	0	serum	100	2.34
ID2225	VS21_58	Dugbe virus	0	0	serum	100	2.34
ID2225	VS21_58	Dugbe virus	0	0	serum	100	2.34
ID2225	VS21_58	Duvenhage virus	0	0	serum	100	2.34
ID2225	VS21_58	Duvenhage virus	0	0	serum	100	2.34
ID2225	VS21_58	Dyella japonica	0	0	serum	100	2.34
ID2225	VS21_58	Dyella japonica	0	0	serum	100	2.34
ID2225	VS21_58	Eastern equine encephalitis virus	1	13.2819	serum	100	2.34
ID2225	VS21_58	Eastern equine encephalitis virus	1	13.2819	serum	100	2.34
ID2225	VS21_58	Eastern equine encephalitis virus (EEEV) (Eastern equine encephalomyelitis virus)	0	0	serum	100	2.34
ID2225	VS21_58	Eastern equine encephalitis virus (EEEV) (Eastern equine encephalomyelitis virus)	0	0	serum	100	2.34
ID2225	VS21_58	Ectromelia virus	0	0	serum	100	2.34
ID2225	VS21_58	Ectromelia virus	0	0	serum	100	2.34
ID2225	VS21_58	Ehrlichia chaffeensis	0	0	serum	100	2.34
ID2225	VS21_58	Ehrlichia chaffeensis	0	0	serum	100	2.34
ID2225	VS21_58	Encephalomyocarditis virus	0	0	serum	100	2.34
ID2225	VS21_58	Encephalomyocarditis virus	0	0	serum	100	2.34
ID2225	VS21_58	Enterobacteria phage P1	0	0	serum	100	2.34
ID2225	VS21_58	Enterobacteria phage P1	0	0	serum	100	2.34
ID2225	VS21_58	Enterovirus A	1	22.9224	serum	100	2.34
ID2225	VS21_58	Enterovirus A	1	22.9224	serum	100	2.34
ID2225	VS21_58	Enterovirus B	5	18.6409	serum	100	2.34
ID2225	VS21_58	Enterovirus B	5	18.6409	serum	100	2.34
ID2225	VS21_58	Enterovirus C	6	20.2261	serum	100	2.34
ID2225	VS21_58	Enterovirus C	6	20.2261	serum	100	2.34
ID2225	VS21_58	Enterovirus D	2	11.939	serum	100	2.34
ID2225	VS21_58	Enterovirus D	2	11.939	serum	100	2.34
ID2225	VS21_58	Equine rotavirus	0	0	serum	100	2.34
ID2225	VS21_58	Equine rotavirus	0	0	serum	100	2.34
ID2225	VS21_58	Equine torovirus	0	0	serum	100	2.34
ID2225	VS21_58	Equine torovirus	0	0	serum	100	2.34
ID2225	VS21_58	Escherichia coli	1	26.1821	serum	100	2.34
ID2225	VS21_58	Escherichia coli	1	26.1821	serum	100	2.34
ID2225	VS21_58	European bat lyssavirus 1	0	0	serum	100	2.34
ID2225	VS21_58	European bat lyssavirus 1	0	0	serum	100	2.34
ID2225	VS21_58	Feline rotavirus	0	0	serum	100	2.34
ID2225	VS21_58	Feline rotavirus	0	0	serum	100	2.34
ID2225	VS21_58	FinV707 virus	0	0	serum	100	2.34
ID2225	VS21_58	FinV707 virus	0	0	serum	100	2.34
ID2225	VS21_58	Frateuria aurantia	0	0	serum	100	2.34
ID2225	VS21_58	Frateuria aurantia	0	0	serum	100	2.34
ID2225	VS21_58	Gammapapillomavirus 1	0	0	serum	100	2.34
ID2225	VS21_58	Gammapapillomavirus 1	0	0	serum	100	2.34
ID2225	VS21_58	Gammapapillomavirus 2	1	23.8377	serum	100	2.34
ID2225	VS21_58	Gammapapillomavirus 2	1	23.8377	serum	100	2.34
ID2225	VS21_58	Gammapapillomavirus 3	0	0	serum	100	2.34
ID2225	VS21_58	Gammapapillomavirus 3	0	0	serum	100	2.34
ID2225	VS21_58	Gammapapillomavirus 4	0	0	serum	100	2.34
ID2225	VS21_58	Gammapapillomavirus 4	0	0	serum	100	2.34
ID2225	VS21_58	Getah virus	0	0	serum	100	2.34
ID2225	VS21_58	Getah virus	0	0	serum	100	2.34
ID2225	VS21_58	Gorilla gorilla gorilla polyomavirus 1	0	0	serum	100	2.34
ID2225	VS21_58	Gorilla gorilla gorilla polyomavirus 1	0	0	serum	100	2.34
ID2225	VS21_58	Guanarito virus	0	0	serum	100	2.34
ID2225	VS21_58	Guanarito virus	0	0	serum	100	2.34
ID2225	VS21_58	Haemophilus influenzae	0	0	serum	100	2.34
ID2225	VS21_58	Haemophilus influenzae	0	0	serum	100	2.34
ID2225	VS21_58	Hantaan virus	0	0	serum	100	2.34
ID2225	VS21_58	Hantaan virus	0	0	serum	100	2.34
ID2225	VS21_58	Hantavirus Monongahela-3	0	0	serum	100	2.34
ID2225	VS21_58	Hantavirus Monongahela-3	0	0	serum	100	2.34
ID2225	VS21_58	Hantavirus NFG357	0	0	serum	100	2.34
ID2225	VS21_58	Hantavirus NFG357	0	0	serum	100	2.34
ID2225	VS21_58	Helicobacter pylori (Campylobacter pylori)	0	0	serum	100	2.34
ID2225	VS21_58	Helicobacter pylori (Campylobacter pylori)	0	0	serum	100	2.34
ID2225	VS21_58	Hendra virus	3	10.2829	serum	100	2.34
ID2225	VS21_58	Hendra virus	3	10.2829	serum	100	2.34
ID2225	VS21_58	Hepatitis A virus	1	23.4365	serum	100	2.34
ID2225	VS21_58	Hepatitis A virus	1	23.4365	serum	100	2.34
ID2225	VS21_58	Hepatitis B virus	1	9.6557	serum	100	2.34
ID2225	VS21_58	Hepatitis B virus	1	9.6557	serum	100	2.34
ID2225	VS21_58	Hepatitis C virus	1	10.6289	serum	100	2.34
ID2225	VS21_58	Hepatitis C virus	1	10.6289	serum	100	2.34
ID2225	VS21_58	Hepatitis E virus	0	0	serum	100	2.34
ID2225	VS21_58	Hepatitis E virus	0	0	serum	100	2.34
ID2225	VS21_58	Hepatitis delta virus	0	0	serum	100	2.34
ID2225	VS21_58	Hepatitis delta virus	0	0	serum	100	2.34
ID2225	VS21_58	Human SARS coronavirus (SARS-CoV) (Severe acute respiratory syndrome coronavirus)	2	15.5637	serum	100	2.34
ID2225	VS21_58	Human SARS coronavirus (SARS-CoV) (Severe acute respiratory syndrome coronavirus)	2	15.5637	serum	100	2.34
ID2225	VS21_58	Human adenovirus A	1	135.716	serum	100	2.34
ID2225	VS21_58	Human adenovirus A	1	135.716	serum	100	2.34
ID2225	VS21_58	Human adenovirus B	4	16.1943	serum	100	2.34
ID2225	VS21_58	Human adenovirus B	4	16.1943	serum	100	2.34
ID2225	VS21_58	Human adenovirus C	7	20.8083	serum	100	2.34
ID2225	VS21_58	Human adenovirus C	7	20.8083	serum	100	2.34
ID2225	VS21_58	Human adenovirus D	5	21.8771	serum	100	2.34
ID2225	VS21_58	Human adenovirus D	5	21.8771	serum	100	2.34
ID2225	VS21_58	Human adenovirus E	3	58.8806	serum	100	2.34
ID2225	VS21_58	Human adenovirus E	3	58.8806	serum	100	2.34
ID2225	VS21_58	Human adenovirus F	2	27.6214	serum	100	2.34
ID2225	VS21_58	Human adenovirus F	2	27.6214	serum	100	2.34
ID2225	VS21_58	Human coronavirus 229E (HCoV-229E)	3	17.8783	serum	100	2.34
ID2225	VS21_58	Human coronavirus 229E (HCoV-229E)	3	17.8783	serum	100	2.34
ID2225	VS21_58	Human coronavirus HKU1 (HCoV-HKU1)	0	0	serum	100	2.34
ID2225	VS21_58	Human coronavirus HKU1 (HCoV-HKU1)	0	0	serum	100	2.34
ID2225	VS21_58	Human coronavirus HKU1 (isolate N1) (HCoV-HKU1)	0	0	serum	100	2.34
ID2225	VS21_58	Human coronavirus HKU1 (isolate N1) (HCoV-HKU1)	0	0	serum	100	2.34
ID2225	VS21_58	Human coronavirus HKU1 (isolate N2) (HCoV-HKU1)	1	15.2068	serum	100	2.34
ID2225	VS21_58	Human coronavirus HKU1 (isolate N2) (HCoV-HKU1)	1	15.2068	serum	100	2.34
ID2225	VS21_58	Human coronavirus HKU1 (isolate N5) (HCoV-HKU1)	0	0	serum	100	2.34
ID2225	VS21_58	Human coronavirus HKU1 (isolate N5) (HCoV-HKU1)	0	0	serum	100	2.34
ID2225	VS21_58	Human coronavirus NL63 (HCoV-NL63)	5	15.0161	serum	100	2.34
ID2225	VS21_58	Human coronavirus NL63 (HCoV-NL63)	5	15.0161	serum	100	2.34
ID2225	VS21_58	Human coronavirus OC43 (HCoV-OC43)	2	12.3224	serum	100	2.34
ID2225	VS21_58	Human coronavirus OC43 (HCoV-OC43)	2	12.3224	serum	100	2.34
ID2225	VS21_58	Human cosavirus RdRp-1892	0	0	serum	100	2.34
ID2225	VS21_58	Human cosavirus RdRp-1892	0	0	serum	100	2.34
ID2225	VS21_58	Human cytomegalovirus (HHV-5) (Human herpesvirus 5)	7	33.8717	serum	100	2.34
ID2225	VS21_58	Human cytomegalovirus (HHV-5) (Human herpesvirus 5)	7	33.8717	serum	100	2.34
ID2225	VS21_58	Human erythrovirus V9	0	0	serum	100	2.34
ID2225	VS21_58	Human erythrovirus V9	0	0	serum	100	2.34
ID2225	VS21_58	Human herpesvirus 1	3	14.4798	serum	100	2.34
ID2225	VS21_58	Human herpesvirus 1	3	14.4798	serum	100	2.34
ID2225	VS21_58	Human herpesvirus 2	1	22.8568	serum	100	2.34
ID2225	VS21_58	Human herpesvirus 2	1	22.8568	serum	100	2.34
ID2225	VS21_58	Human herpesvirus 3	5	56.4481	serum	100	2.34
ID2225	VS21_58	Human herpesvirus 3	5	56.4481	serum	100	2.34
ID2225	VS21_58	Human herpesvirus 4	21	27.9911	serum	100	2.34
ID2225	VS21_58	Human herpesvirus 4	21	27.9911	serum	100	2.34
ID2225	VS21_58	Human herpesvirus 5	22	26.2844	serum	100	2.34
ID2225	VS21_58	Human herpesvirus 5	22	26.2844	serum	100	2.34
ID2225	VS21_58	Human herpesvirus 6	0	0	serum	100	2.34
ID2225	VS21_58	Human herpesvirus 6	0	0	serum	100	2.34
ID2225	VS21_58	Human herpesvirus 6A	5	25.0788	serum	100	2.34
ID2225	VS21_58	Human herpesvirus 6A	5	25.0788	serum	100	2.34
ID2225	VS21_58	Human herpesvirus 6B	12	32.3621	serum	100	2.34
ID2225	VS21_58	Human herpesvirus 6B	12	32.3621	serum	100	2.34
ID2225	VS21_58	Human herpesvirus 7	3	26.1424	serum	100	2.34
ID2225	VS21_58	Human herpesvirus 7	3	26.1424	serum	100	2.34
ID2225	VS21_58	Human herpesvirus 8	2	45.4602	serum	100	2.34
ID2225	VS21_58	Human herpesvirus 8	2	45.4602	serum	100	2.34
ID2225	VS21_58	Human immunodeficiency virus 1	1	23.5983	serum	100	2.34
ID2225	VS21_58	Human immunodeficiency virus 1	1	23.5983	serum	100	2.34
ID2225	VS21_58	Human immunodeficiency virus 2	1	9.99448	serum	100	2.34
ID2225	VS21_58	Human immunodeficiency virus 2	1	9.99448	serum	100	2.34
ID2225	VS21_58	Human metapneumovirus	1	41.4014	serum	100	2.34
ID2225	VS21_58	Human metapneumovirus	1	41.4014	serum	100	2.34
ID2225	VS21_58	Human papillomavirus	0	0	serum	100	2.34
ID2225	VS21_58	Human papillomavirus	0	0	serum	100	2.34
ID2225	VS21_58	Human papillomavirus type 64	0	0	serum	100	2.34
ID2225	VS21_58	Human papillomavirus type 64	0	0	serum	100	2.34
ID2225	VS21_58	Human papillomavirus type me180	0	0	serum	100	2.34
ID2225	VS21_58	Human papillomavirus type me180	0	0	serum	100	2.34
ID2225	VS21_58	Human parainfluenza virus 1	1	25.9796	serum	100	2.34
ID2225	VS21_58	Human parainfluenza virus 1	1	25.9796	serum	100	2.34
ID2225	VS21_58	Human parainfluenza virus 2	1	10.374	serum	100	2.34
ID2225	VS21_58	Human parainfluenza virus 2	1	10.374	serum	100	2.34
ID2225	VS21_58	Human parainfluenza virus 3	1	11.4821	serum	100	2.34
ID2225	VS21_58	Human parainfluenza virus 3	1	11.4821	serum	100	2.34
ID2225	VS21_58	Human parainfluenza virus 4	0	0	serum	100	2.34
ID2225	VS21_58	Human parainfluenza virus 4	0	0	serum	100	2.34
ID2225	VS21_58	Human parechovirus	0	0	serum	100	2.34
ID2225	VS21_58	Human parechovirus	0	0	serum	100	2.34
ID2225	VS21_58	Human parvovirus B19	0	0	serum	100	2.34
ID2225	VS21_58	Human parvovirus B19	0	0	serum	100	2.34
ID2225	VS21_58	Human picobirnavirus	1	7.66447	serum	100	2.34
ID2225	VS21_58	Human picobirnavirus	1	7.66447	serum	100	2.34
ID2225	VS21_58	Human respiratory syncytial virus	5	14.7991	serum	100	2.34
ID2225	VS21_58	Human respiratory syncytial virus	5	14.7991	serum	100	2.34
ID2225	VS21_58	Human rotavirus B219	0	0	serum	100	2.34
ID2225	VS21_58	Human rotavirus B219	0	0	serum	100	2.34
ID2225	VS21_58	Human torovirus	0	0	serum	100	2.34
ID2225	VS21_58	Human torovirus	0	0	serum	100	2.34
ID2225	VS21_58	Human torovirus (HuTV)	0	0	serum	100	2.34
ID2225	VS21_58	Human torovirus (HuTV)	0	0	serum	100	2.34
ID2225	VS21_58	Influenza A virus	6	35.2375	serum	100	2.34
ID2225	VS21_58	Influenza A virus	6	35.2375	serum	100	2.34
ID2225	VS21_58	Influenza B virus	5	48.5799	serum	100	2.34
ID2225	VS21_58	Influenza B virus	5	48.5799	serum	100	2.34
ID2225	VS21_58	Influenza C virus	1	11.3708	serum	100	2.34
ID2225	VS21_58	Influenza C virus	1	11.3708	serum	100	2.34
ID2225	VS21_58	Isfahan virus	0	0	serum	100	2.34
ID2225	VS21_58	Isfahan virus	0	0	serum	100	2.34
ID2225	VS21_58	JC polyomavirus	0	0	serum	100	2.34
ID2225	VS21_58	JC polyomavirus	0	0	serum	100	2.34
ID2225	VS21_58	Jabora virus	0	0	serum	100	2.34
ID2225	VS21_58	Jabora virus	0	0	serum	100	2.34
ID2225	VS21_58	Japanese encephalitis virus	1	9.04046	serum	100	2.34
ID2225	VS21_58	Japanese encephalitis virus	1	9.04046	serum	100	2.34
ID2225	VS21_58	Junin virus	0	0	serum	100	2.34
ID2225	VS21_58	Junin virus	0	0	serum	100	2.34
ID2225	VS21_58	KI polyomavirus	0	0	serum	100	2.34
ID2225	VS21_58	KI polyomavirus	0	0	serum	100	2.34
ID2225	VS21_58	Kyasanur forest disease virus	2	21.9704	serum	100	2.34
ID2225	VS21_58	Kyasanur forest disease virus	2	21.9704	serum	100	2.34
ID2225	VS21_58	Lactobacillus delbrueckii	0	0	serum	100	2.34
ID2225	VS21_58	Lactobacillus delbrueckii	0	0	serum	100	2.34
ID2225	VS21_58	Lagos bat virus	0	0	serum	100	2.34
ID2225	VS21_58	Lagos bat virus	0	0	serum	100	2.34
ID2225	VS21_58	Langat virus	1	30.7887	serum	100	2.34
ID2225	VS21_58	Langat virus	1	30.7887	serum	100	2.34
ID2225	VS21_58	Lassa mammarenavirus	1	44.6315	serum	100	2.34
ID2225	VS21_58	Lassa mammarenavirus	1	44.6315	serum	100	2.34
ID2225	VS21_58	Lassa virus	1	40.0132	serum	100	2.34
ID2225	VS21_58	Lassa virus	1	40.0132	serum	100	2.34
ID2225	VS21_58	Lentinula edodes (Shiitake mushroom) (Lentinus edodes)	0	0	serum	100	2.34
ID2225	VS21_58	Lentinula edodes (Shiitake mushroom) (Lentinus edodes)	0	0	serum	100	2.34
ID2225	VS21_58	Leptospira interrogans	0	0	serum	100	2.34
ID2225	VS21_58	Leptospira interrogans	0	0	serum	100	2.34
ID2225	VS21_58	Lipomyces anomalus	0	0	serum	100	2.34
ID2225	VS21_58	Lipomyces anomalus	0	0	serum	100	2.34
ID2225	VS21_58	Lipomyces starkeyi (Oleaginous yeast)	0	0	serum	100	2.34
ID2225	VS21_58	Lipomyces starkeyi (Oleaginous yeast)	0	0	serum	100	2.34
ID2225	VS21_58	Lipomyces tetrasporus	0	0	serum	100	2.34
ID2225	VS21_58	Lipomyces tetrasporus	0	0	serum	100	2.34
ID2225	VS21_58	Listeria monocytogenes	0	0	serum	100	2.34
ID2225	VS21_58	Listeria monocytogenes	0	0	serum	100	2.34
ID2225	VS21_58	Lloviu cuevavirus	0	0	serum	100	2.34
ID2225	VS21_58	Lloviu cuevavirus	0	0	serum	100	2.34
ID2225	VS21_58	Louping ill virus	1	25.7766	serum	100	2.34
ID2225	VS21_58	Louping ill virus	1	25.7766	serum	100	2.34
ID2225	VS21_58	Lymphocytic choriomeningitis virus	1	88.9959	serum	100	2.34
ID2225	VS21_58	Lymphocytic choriomeningitis virus	1	88.9959	serum	100	2.34
ID2225	VS21_58	Macacine herpesvirus 1	1	10.1747	serum	100	2.34
ID2225	VS21_58	Macacine herpesvirus 1	1	10.1747	serum	100	2.34
ID2225	VS21_58	Macaque simian foamy virus	0	0	serum	100	2.34
ID2225	VS21_58	Macaque simian foamy virus	0	0	serum	100	2.34
ID2225	VS21_58	Machupo virus	0	0	serum	100	2.34
ID2225	VS21_58	Machupo virus	0	0	serum	100	2.34
ID2225	VS21_58	Madariaga virus	0	0	serum	100	2.34
ID2225	VS21_58	Madariaga virus	0	0	serum	100	2.34
ID2225	VS21_58	Malassezia furfur (Pityriasis versicolor infection agent) (Pityrosporum furfur)	0	0	serum	100	2.34
ID2225	VS21_58	Malassezia furfur (Pityriasis versicolor infection agent) (Pityrosporum furfur)	0	0	serum	100	2.34
ID2225	VS21_58	Malassezia sympodialis (Atopic eczema-associated yeast)	0	0	serum	100	2.34
ID2225	VS21_58	Malassezia sympodialis (Atopic eczema-associated yeast)	0	0	serum	100	2.34
ID2225	VS21_58	Mamastrovirus 1	1	24.6418	serum	100	2.34
ID2225	VS21_58	Mamastrovirus 1	1	24.6418	serum	100	2.34
ID2225	VS21_58	Marburg marburgvirus	1	16.8009	serum	100	2.34
ID2225	VS21_58	Marburg marburgvirus	1	16.8009	serum	100	2.34
ID2225	VS21_58	Mayaro virus	0	0	serum	100	2.34
ID2225	VS21_58	Mayaro virus	0	0	serum	100	2.34
ID2225	VS21_58	Measles virus	1	17.6411	serum	100	2.34
ID2225	VS21_58	Measles virus	1	17.6411	serum	100	2.34
ID2225	VS21_58	Merkel cell polyomavirus	0	0	serum	100	2.34
ID2225	VS21_58	Merkel cell polyomavirus	0	0	serum	100	2.34
ID2225	VS21_58	Middle East respiratory syndrome coronavirus	1	18.2406	serum	100	2.34
ID2225	VS21_58	Middle East respiratory syndrome coronavirus	1	18.2406	serum	100	2.34
ID2225	VS21_58	Mokola virus	0	0	serum	100	2.34
ID2225	VS21_58	Mokola virus	0	0	serum	100	2.34
ID2225	VS21_58	Molluscum contagiosum virus	0	0	serum	100	2.34
ID2225	VS21_58	Molluscum contagiosum virus	0	0	serum	100	2.34
ID2225	VS21_58	Monkeypox virus	0	0	serum	100	2.34
ID2225	VS21_58	Monkeypox virus	0	0	serum	100	2.34
ID2225	VS21_58	Mumps virus	0	0	serum	100	2.34
ID2225	VS21_58	Mumps virus	0	0	serum	100	2.34
ID2225	VS21_58	Mupapillomavirus 1	0	0	serum	100	2.34
ID2225	VS21_58	Mupapillomavirus 1	0	0	serum	100	2.34
ID2225	VS21_58	Mupapillomavirus 2	0	0	serum	100	2.34
ID2225	VS21_58	Mupapillomavirus 2	0	0	serum	100	2.34
ID2225	VS21_58	Murine leukemia virus	0	0	serum	100	2.34
ID2225	VS21_58	Murine leukemia virus	0	0	serum	100	2.34
ID2225	VS21_58	Murine leukemia-related retroviruses	0	0	serum	100	2.34
ID2225	VS21_58	Murine leukemia-related retroviruses	0	0	serum	100	2.34
ID2225	VS21_58	Murray Valley encephalitis virus	0	0	serum	100	2.34
ID2225	VS21_58	Murray Valley encephalitis virus	0	0	serum	100	2.34
ID2225	VS21_58	Mus musculus	0	0	serum	100	2.34
ID2225	VS21_58	Mus musculus	0	0	serum	100	2.34
ID2225	VS21_58	Mycobacterium avium	0	0	serum	100	2.34
ID2225	VS21_58	Mycobacterium avium	0	0	serum	100	2.34
ID2225	VS21_58	Mycobacterium bovis	0	0	serum	100	2.34
ID2225	VS21_58	Mycobacterium bovis	0	0	serum	100	2.34
ID2225	VS21_58	Mycobacterium gordonae	0	0	serum	100	2.34
ID2225	VS21_58	Mycobacterium gordonae	0	0	serum	100	2.34
ID2225	VS21_58	Mycobacterium leprae	0	0	serum	100	2.34
ID2225	VS21_58	Mycobacterium leprae	0	0	serum	100	2.34
ID2225	VS21_58	Mycoplasma penetrans	0	0	serum	100	2.34
ID2225	VS21_58	Mycoplasma penetrans	0	0	serum	100	2.34
ID2225	VS21_58	Mycoplasma pneumoniae	3	46.3308	serum	100	2.34
ID2225	VS21_58	Mycoplasma pneumoniae	3	46.3308	serum	100	2.34
ID2225	VS21_58	Myxozyma sp. KAL	0	0	serum	100	2.34
ID2225	VS21_58	Myxozyma sp. KAL	0	0	serum	100	2.34
ID2225	VS21_58	Necocli virus	0	0	serum	100	2.34
ID2225	VS21_58	Necocli virus	0	0	serum	100	2.34
ID2225	VS21_58	Neisseria meningitidis	0	0	serum	100	2.34
ID2225	VS21_58	Neisseria meningitidis	0	0	serum	100	2.34
ID2225	VS21_58	Neosartorya fumigata (Aspergillus fumigatus)	0	0	serum	100	2.34
ID2225	VS21_58	Neosartorya fumigata (Aspergillus fumigatus)	0	0	serum	100	2.34
ID2225	VS21_58	New York virus	0	0	serum	100	2.34
ID2225	VS21_58	New York virus	0	0	serum	100	2.34
ID2225	VS21_58	New York virus (NYV)	1	9.9714	serum	100	2.34
ID2225	VS21_58	New York virus (NYV)	1	9.9714	serum	100	2.34
ID2225	VS21_58	Nipah virus	1	14.9772	serum	100	2.34
ID2225	VS21_58	Nipah virus	1	14.9772	serum	100	2.34
ID2225	VS21_58	Non-A, non-B hepatitis virus	0	0	serum	100	2.34
ID2225	VS21_58	Non-A, non-B hepatitis virus	0	0	serum	100	2.34
ID2225	VS21_58	Non-human primate Adeno-associated virus	1	17.8558	serum	100	2.34
ID2225	VS21_58	Non-human primate Adeno-associated virus	1	17.8558	serum	100	2.34
ID2225	VS21_58	Norwalk virus	5	37.8031	serum	100	2.34
ID2225	VS21_58	Norwalk virus	5	37.8031	serum	100	2.34
ID2225	VS21_58	Nupapillomavirus 1	0	0	serum	100	2.34
ID2225	VS21_58	Nupapillomavirus 1	0	0	serum	100	2.34
ID2225	VS21_58	O'nyong-nyong virus	0	0	serum	100	2.34
ID2225	VS21_58	O'nyong-nyong virus	0	0	serum	100	2.34
ID2225	VS21_58	Ophiocordyceps robertsii	0	0	serum	100	2.34
ID2225	VS21_58	Ophiocordyceps robertsii	0	0	serum	100	2.34
ID2225	VS21_58	Orf virus	1	36.9924	serum	100	2.34
ID2225	VS21_58	Orf virus	1	36.9924	serum	100	2.34
ID2225	VS21_58	Orientia tsutsugamushi (Rickettsia tsutsugamushi)	0	0	serum	100	2.34
ID2225	VS21_58	Orientia tsutsugamushi (Rickettsia tsutsugamushi)	0	0	serum	100	2.34
ID2225	VS21_58	Oropouche virus	2	13.1181	serum	100	2.34
ID2225	VS21_58	Oropouche virus	2	13.1181	serum	100	2.34
ID2225	VS21_58	Paenibacillus sp. (strain JDR-2)	0	0	serum	100	2.34
ID2225	VS21_58	Paenibacillus sp. (strain JDR-2)	0	0	serum	100	2.34
ID2225	VS21_58	Panine herpesvirus 2	1	16.1496	serum	100	2.34
ID2225	VS21_58	Panine herpesvirus 2	1	16.1496	serum	100	2.34
ID2225	VS21_58	Papiine herpesvirus 2	4	16.6481	serum	100	2.34
ID2225	VS21_58	Papiine herpesvirus 2	4	16.6481	serum	100	2.34
ID2225	VS21_58	Parainfluenza virus 5	0	0	serum	100	2.34
ID2225	VS21_58	Parainfluenza virus 5	0	0	serum	100	2.34
ID2225	VS21_58	Pegivirus A	0	0	serum	100	2.34
ID2225	VS21_58	Pegivirus A	0	0	serum	100	2.34
ID2225	VS21_58	Penicillium chrysogenum (Penicillium notatum)	0	0	serum	100	2.34
ID2225	VS21_58	Penicillium chrysogenum (Penicillium notatum)	0	0	serum	100	2.34
ID2225	VS21_58	Pichinde virus	0	0	serum	100	2.34
ID2225	VS21_58	Pichinde virus	0	0	serum	100	2.34
ID2225	VS21_58	Porcine adenovirus A	0	0	serum	100	2.34
ID2225	VS21_58	Porcine adenovirus A	0	0	serum	100	2.34
ID2225	VS21_58	Porcine hemagglutinating encephalomyelitis virus (strain 67N) (HEV-67N)	0	0	serum	100	2.34
ID2225	VS21_58	Porcine hemagglutinating encephalomyelitis virus (strain 67N) (HEV-67N)	0	0	serum	100	2.34
ID2225	VS21_58	Porcine picobirnavirus 1	0	0	serum	100	2.34
ID2225	VS21_58	Porcine picobirnavirus 1	0	0	serum	100	2.34
ID2225	VS21_58	Porcine picobirnavirus strain D4	0	0	serum	100	2.34
ID2225	VS21_58	Porcine picobirnavirus strain D4	0	0	serum	100	2.34
ID2225	VS21_58	Porcine picobirnavirus strain E4	0	0	serum	100	2.34
ID2225	VS21_58	Porcine picobirnavirus strain E4	0	0	serum	100	2.34
ID2225	VS21_58	Porphyromonas gingivalis	1	17.5145	serum	100	2.34
ID2225	VS21_58	Porphyromonas gingivalis	1	17.5145	serum	100	2.34
ID2225	VS21_58	Powassan virus	3	12.9835	serum	100	2.34
ID2225	VS21_58	Powassan virus	3	12.9835	serum	100	2.34
ID2225	VS21_58	Primate T-lymphotropic virus 1	0	0	serum	100	2.34
ID2225	VS21_58	Primate T-lymphotropic virus 1	0	0	serum	100	2.34
ID2225	VS21_58	Primate T-lymphotropic virus 2	0	0	serum	100	2.34
ID2225	VS21_58	Primate T-lymphotropic virus 2	0	0	serum	100	2.34
ID2225	VS21_58	Primate T-lymphotropic virus 3	0	0	serum	100	2.34
ID2225	VS21_58	Primate T-lymphotropic virus 3	0	0	serum	100	2.34
ID2225	VS21_58	Prochlorococcus marinus	0	0	serum	100	2.34
ID2225	VS21_58	Prochlorococcus marinus	0	0	serum	100	2.34
ID2225	VS21_58	Pseudocowpox virus	1	22.7329	serum	100	2.34
ID2225	VS21_58	Pseudocowpox virus	1	22.7329	serum	100	2.34
ID2225	VS21_58	Pseudomonas aeruginosa	0	0	serum	100	2.34
ID2225	VS21_58	Pseudomonas aeruginosa	0	0	serum	100	2.34
ID2225	VS21_58	Pseudomonas chloritidismutans	0	0	serum	100	2.34
ID2225	VS21_58	Pseudomonas chloritidismutans	0	0	serum	100	2.34
ID2225	VS21_58	Pseudomonas psychrophila	0	0	serum	100	2.34
ID2225	VS21_58	Pseudomonas psychrophila	0	0	serum	100	2.34
ID2225	VS21_58	Pseudomonas sp. (strain RS-16)	0	0	serum	100	2.34
ID2225	VS21_58	Pseudomonas sp. (strain RS-16)	0	0	serum	100	2.34
ID2225	VS21_58	Pseudomonas stutzeri (Pseudomonas perfectomarina)	0	0	serum	100	2.34
ID2225	VS21_58	Pseudomonas stutzeri (Pseudomonas perfectomarina)	0	0	serum	100	2.34
ID2225	VS21_58	Psychrobacter sp. G	0	0	serum	100	2.34
ID2225	VS21_58	Psychrobacter sp. G	0	0	serum	100	2.34
ID2225	VS21_58	Punta Toro virus	0	0	serum	100	2.34
ID2225	VS21_58	Punta Toro virus	0	0	serum	100	2.34
ID2225	VS21_58	Puumala virus	1	8.96083	serum	100	2.34
ID2225	VS21_58	Puumala virus	1	8.96083	serum	100	2.34
ID2225	VS21_58	Rabies virus	1	14.0018	serum	100	2.34
ID2225	VS21_58	Rabies virus	1	14.0018	serum	100	2.34
ID2225	VS21_58	Respiratory syncytial virus	0	0	serum	100	2.34
ID2225	VS21_58	Respiratory syncytial virus	0	0	serum	100	2.34
ID2225	VS21_58	Reston ebolavirus	0	0	serum	100	2.34
ID2225	VS21_58	Reston ebolavirus	0	0	serum	100	2.34
ID2225	VS21_58	Rhinovirus A	8	42.1428	serum	100	2.34
ID2225	VS21_58	Rhinovirus A	8	42.1428	serum	100	2.34
ID2225	VS21_58	Rhinovirus B	5	24.3757	serum	100	2.34
ID2225	VS21_58	Rhinovirus B	5	24.3757	serum	100	2.34
ID2225	VS21_58	Rhodococcus sp. AW25M09	0	0	serum	100	2.34
ID2225	VS21_58	Rhodococcus sp. AW25M09	0	0	serum	100	2.34
ID2225	VS21_58	Rhynchogastrema glucofermentans	0	0	serum	100	2.34
ID2225	VS21_58	Rhynchogastrema glucofermentans	0	0	serum	100	2.34
ID2225	VS21_58	Rickettsia bellii	0	0	serum	100	2.34
ID2225	VS21_58	Rickettsia bellii	0	0	serum	100	2.34
ID2225	VS21_58	Rift Valley fever virus	0	0	serum	100	2.34
ID2225	VS21_58	Rift Valley fever virus	0	0	serum	100	2.34
ID2225	VS21_58	Rosavirus A	1	15.2025	serum	100	2.34
ID2225	VS21_58	Rosavirus A	1	15.2025	serum	100	2.34
ID2225	VS21_58	Ross River virus	0	0	serum	100	2.34
ID2225	VS21_58	Ross River virus	0	0	serum	100	2.34
ID2225	VS21_58	Rotavirus A	3	40.1693	serum	100	2.34
ID2225	VS21_58	Rotavirus A	3	40.1693	serum	100	2.34
ID2225	VS21_58	Rotavirus B	0	0	serum	100	2.34
ID2225	VS21_58	Rotavirus B	0	0	serum	100	2.34
ID2225	VS21_58	Rotavirus C	0	0	serum	100	2.34
ID2225	VS21_58	Rotavirus C	0	0	serum	100	2.34
ID2225	VS21_58	Rotavirus H	0	0	serum	100	2.34
ID2225	VS21_58	Rotavirus H	0	0	serum	100	2.34
ID2225	VS21_58	Rubella virus	1	18.7651	serum	100	2.34
ID2225	VS21_58	Rubella virus	1	18.7651	serum	100	2.34
ID2225	VS21_58	Sabia virus	1	14.2645	serum	100	2.34
ID2225	VS21_58	Sabia virus	1	14.2645	serum	100	2.34
ID2225	VS21_58	Saccharomyces cerevisiae (Baker's yeast)	0	0	serum	100	2.34
ID2225	VS21_58	Saccharomyces cerevisiae (Baker's yeast)	0	0	serum	100	2.34
ID2225	VS21_58	Saimiriine herpesvirus 1 (strain MV-5-4-PSL) (SaHV-1) (Marmoset herpesvirus)	0	0	serum	100	2.34
ID2225	VS21_58	Saimiriine herpesvirus 1 (strain MV-5-4-PSL) (SaHV-1) (Marmoset herpesvirus)	0	0	serum	100	2.34
ID2225	VS21_58	Saimiriine herpesvirus 2 (SaHV-2) (Herpesvirus saimiri)	4	21.077	serum	100	2.34
ID2225	VS21_58	Saimiriine herpesvirus 2 (SaHV-2) (Herpesvirus saimiri)	4	21.077	serum	100	2.34
ID2225	VS21_58	Salivirus A	0	0	serum	100	2.34
ID2225	VS21_58	Salivirus A	0	0	serum	100	2.34
ID2225	VS21_58	Salivirus FHB	0	0	serum	100	2.34
ID2225	VS21_58	Salivirus FHB	0	0	serum	100	2.34
ID2225	VS21_58	Salivirus csh-1	0	0	serum	100	2.34
ID2225	VS21_58	Salivirus csh-1	0	0	serum	100	2.34
ID2225	VS21_58	Salmonella choleraesuis	1	37.5453	serum	100	2.34
ID2225	VS21_58	Salmonella choleraesuis	1	37.5453	serum	100	2.34
ID2225	VS21_58	Sandfly fever Naples virus	0	0	serum	100	2.34
ID2225	VS21_58	Sandfly fever Naples virus	0	0	serum	100	2.34
ID2225	VS21_58	Sandfly fever Sicilian virus	0	0	serum	100	2.34
ID2225	VS21_58	Sandfly fever Sicilian virus	0	0	serum	100	2.34
ID2225	VS21_58	Sapporo virus	2	23.4281	serum	100	2.34
ID2225	VS21_58	Sapporo virus	2	23.4281	serum	100	2.34
ID2225	VS21_58	Semliki forest virus	0	0	serum	100	2.34
ID2225	VS21_58	Semliki forest virus	0	0	serum	100	2.34
ID2225	VS21_58	Seoul virus	0	0	serum	100	2.34
ID2225	VS21_58	Seoul virus	0	0	serum	100	2.34
ID2225	VS21_58	Severe acute respiratory syndrome coronavirus 2	0	0	serum	100	2.34
ID2225	VS21_58	Severe acute respiratory syndrome coronavirus 2	0	0	serum	100	2.34
ID2225	VS21_58	Shigella flexneri	0	0	serum	100	2.34
ID2225	VS21_58	Shigella flexneri	0	0	serum	100	2.34
ID2225	VS21_58	Simian T-cell lymphotropic virus 5	0	0	serum	100	2.34
ID2225	VS21_58	Simian T-cell lymphotropic virus 5	0	0	serum	100	2.34
ID2225	VS21_58	Simian T-cell lymphotropic virus 6	0	0	serum	100	2.34
ID2225	VS21_58	Simian T-cell lymphotropic virus 6	0	0	serum	100	2.34
ID2225	VS21_58	Simian foamy virus	0	0	serum	100	2.34
ID2225	VS21_58	Simian foamy virus	0	0	serum	100	2.34
ID2225	VS21_58	Simian virus 12	0	0	serum	100	2.34
ID2225	VS21_58	Simian virus 12	0	0	serum	100	2.34
ID2225	VS21_58	Simian virus 40 (SV40)	1	37.975	serum	100	2.34
ID2225	VS21_58	Simian virus 40 (SV40)	1	37.975	serum	100	2.34
ID2225	VS21_58	Sin Nombre virus	0	0	serum	100	2.34
ID2225	VS21_58	Sin Nombre virus	0	0	serum	100	2.34
ID2225	VS21_58	Sindbis virus	0	0	serum	100	2.34
ID2225	VS21_58	Sindbis virus	0	0	serum	100	2.34
ID2225	VS21_58	Spirosoma linguale	0	0	serum	100	2.34
ID2225	VS21_58	Spirosoma linguale	0	0	serum	100	2.34
ID2225	VS21_58	St. Louis encephalitis virus	0	0	serum	100	2.34
ID2225	VS21_58	St. Louis encephalitis virus	0	0	serum	100	2.34
ID2225	VS21_58	Staphylococcus aureus	3	53.2518	serum	100	2.34
ID2225	VS21_58	Staphylococcus aureus	3	53.2518	serum	100	2.34
ID2225	VS21_58	Streptococcus agalactiae	0	0	serum	100	2.34
ID2225	VS21_58	Streptococcus agalactiae	0	0	serum	100	2.34
ID2225	VS21_58	Streptococcus downei (Streptococcus sobrinus)	0	0	serum	100	2.34
ID2225	VS21_58	Streptococcus downei (Streptococcus sobrinus)	0	0	serum	100	2.34
ID2225	VS21_58	Streptococcus dysgalactiae	1	11.4725	serum	100	2.34
ID2225	VS21_58	Streptococcus dysgalactiae	1	11.4725	serum	100	2.34
ID2225	VS21_58	Streptococcus oralis	0	0	serum	100	2.34
ID2225	VS21_58	Streptococcus oralis	0	0	serum	100	2.34
ID2225	VS21_58	Streptococcus pneumoniae	17	49.1405	serum	100	2.34
ID2225	VS21_58	Streptococcus pneumoniae	17	49.1405	serum	100	2.34
ID2225	VS21_58	Streptococcus pyogenes	0	0	serum	100	2.34
ID2225	VS21_58	Streptococcus pyogenes	0	0	serum	100	2.34
ID2225	VS21_58	Streptococcus sp. group G	1	10.4555	serum	100	2.34
ID2225	VS21_58	Streptococcus sp. group G	1	10.4555	serum	100	2.34
ID2225	VS21_58	Streptomyces levis	0	0	serum	100	2.34
ID2225	VS21_58	Streptomyces levis	0	0	serum	100	2.34
ID2225	VS21_58	Sudan ebolavirus	0	0	serum	100	2.34
ID2225	VS21_58	Sudan ebolavirus	0	0	serum	100	2.34
ID2225	VS21_58	Tai Forest ebolavirus	0	0	serum	100	2.34
ID2225	VS21_58	Tai Forest ebolavirus	0	0	serum	100	2.34
ID2225	VS21_58	Tanapox virus	0	0	serum	100	2.34
ID2225	VS21_58	Tanapox virus	0	0	serum	100	2.34
ID2225	VS21_58	Taterapox virus	0	0	serum	100	2.34
ID2225	VS21_58	Taterapox virus	0	0	serum	100	2.34
ID2225	VS21_58	Thermobifida fusca (Thermomonospora fusca)	1	28.789	serum	100	2.34
ID2225	VS21_58	Thermobifida fusca (Thermomonospora fusca)	1	28.789	serum	100	2.34
ID2225	VS21_58	Torque teno midi virus 1	0	0	serum	100	2.34
ID2225	VS21_58	Torque teno midi virus 1	0	0	serum	100	2.34
ID2225	VS21_58	Torque teno mini virus 1	0	0	serum	100	2.34
ID2225	VS21_58	Torque teno mini virus 1	0	0	serum	100	2.34
ID2225	VS21_58	Torque teno virus	0	0	serum	100	2.34
ID2225	VS21_58	Torque teno virus	0	0	serum	100	2.34
ID2225	VS21_58	Torque teno virus 1	0	0	serum	100	2.34
ID2225	VS21_58	Torque teno virus 1	0	0	serum	100	2.34
ID2225	VS21_58	Tropheryma whipplei (Whipple's bacillus) (Tropheryma whippelii)	0	0	serum	100	2.34
ID2225	VS21_58	Tropheryma whipplei (Whipple's bacillus) (Tropheryma whippelii)	0	0	serum	100	2.34
ID2225	VS21_58	Una virus	0	0	serum	100	2.34
ID2225	VS21_58	Una virus	0	0	serum	100	2.34
ID2225	VS21_58	Utive virus	0	0	serum	100	2.34
ID2225	VS21_58	Utive virus	0	0	serum	100	2.34
ID2225	VS21_58	Uukuniemi virus	0	0	serum	100	2.34
ID2225	VS21_58	Uukuniemi virus	0	0	serum	100	2.34
ID2225	VS21_58	Uukuniemi virus (Uuk)	0	0	serum	100	2.34
ID2225	VS21_58	Uukuniemi virus (Uuk)	0	0	serum	100	2.34
ID2225	VS21_58	Vaccinia virus	1	8.85435	serum	100	2.34
ID2225	VS21_58	Vaccinia virus	1	8.85435	serum	100	2.34
ID2225	VS21_58	Variola virus	1	20.5459	serum	100	2.34
ID2225	VS21_58	Variola virus	1	20.5459	serum	100	2.34
ID2225	VS21_58	Venezuelan equine encephalitis virus	2	20.2372	serum	100	2.34
ID2225	VS21_58	Venezuelan equine encephalitis virus	2	20.2372	serum	100	2.34
ID2225	VS21_58	Vesicular stomatitis Indiana virus	0	0	serum	100	2.34
ID2225	VS21_58	Vesicular stomatitis Indiana virus	0	0	serum	100	2.34
ID2225	VS21_58	Vesicular stomatitis New Jersey virus	1	18.4981	serum	100	2.34
ID2225	VS21_58	Vesicular stomatitis New Jersey virus	1	18.4981	serum	100	2.34
ID2225	VS21_58	Vibrio anguillarum (Listonella anguillarum)	0	0	serum	100	2.34
ID2225	VS21_58	Vibrio anguillarum (Listonella anguillarum)	0	0	serum	100	2.34
ID2225	VS21_58	WU Polyomavirus	0	0	serum	100	2.34
ID2225	VS21_58	WU Polyomavirus	0	0	serum	100	2.34
ID2225	VS21_58	West Nile virus	0	0	serum	100	2.34
ID2225	VS21_58	West Nile virus	0	0	serum	100	2.34
ID2225	VS21_58	Western equine encephalitis virus	0	0	serum	100	2.34
ID2225	VS21_58	Western equine encephalitis virus	0	0	serum	100	2.34
[truncated: 46,526 more rows]

## Sheet: Control Sample Organism Data
VirScan Sample ID	Organism	Epitope Hits	gMean EBS Scores
VS21_45	Absidia glauca (Pin mould)	0	0
VS21_45	Acidocella sp. MX-AZ02	0	0
VS21_45	Adeno-associated dependoparvovirus A	1	19.5668
VS21_45	Adeno-associated virus	1	20.3148
VS21_45	Adeno-associated virus VR-355	1	14.1603
VS21_45	African green monkey simian foamy virus	0	0
VS21_45	Aichivirus A	0	0
VS21_45	Alphacoronavirus 1	0	0
VS21_45	Alphapapillomavirus 1	0	0
VS21_45	Alphapapillomavirus 10	0	0
VS21_45	Alphapapillomavirus 11	0	0
VS21_45	Alphapapillomavirus 13	0	0
VS21_45	Alphapapillomavirus 2	0	0
VS21_45	Alphapapillomavirus 3	0	0
VS21_45	Alphapapillomavirus 4	0	0
VS21_45	Alphapapillomavirus 5	1	9.47334
VS21_45	Alphapapillomavirus 6	0	0
VS21_45	Alphapapillomavirus 7	0	0
VS21_45	Alphapapillomavirus 8	0	0
VS21_45	Alphapapillomavirus 9	0	0
VS21_45	Alternaria alternata (Alternaria rot fungus) (Torula alternata)	0	0
VS21_45	Apophysomyces trapeziformis	0	0
VS21_45	Aravan virus	0	0
VS21_45	Aspergillus clavatus	0	0
VS21_45	Aspergillus restrictus	0	0
VS21_45	Australian bat lyssavirus	0	0
VS21_45	BK polyomavirus	1	9.00128
VS21_45	BK polyomavirus (BKPyV)	0	0
VS21_45	Bacillus anthracis	0	0
VS21_45	Bacillus subtilis	0	0
VS21_45	Banna virus	1	14.8354
VS21_45	Barmah Forest virus	0	0
VS21_45	Bat coronavirus 1B	0	0
VS21_45	Bat coronavirus 279/2005 (BtCoV) (BtCoV/279/2005)	5	29.615
VS21_45	Bat coronavirus HKU3 (BtCoV) (SARS-like coronavirus HKU3)	4	31.0615
VS21_45	Bat coronavirus Rp3/2004 (BtCoV/Rp3/2004) (SARS-like coronavirus Rp3)	3	28.9325
VS21_45	Betapapillomavirus 1	0	0
VS21_45	Betapapillomavirus 2	0	0
VS21_45	Betapapillomavirus 3	0	0
VS21_45	Bordetella pertussis	0	0
VS21_45	Borreliella bavariensis	0	0
VS21_45	Borreliella burgdorferi (Lyme disease spirochete) (Borrelia burgdorferi)	1	26.6056
VS21_45	Bovine coronavirus (strain 98TXSF-110-ENT) (BCoV-ENT) (BCV)	0	0
VS21_45	Bovine papular stomatitis virus	0	0
VS21_45	Bovine respiratory syncytial virus	0	0
VS21_45	Bovine torovirus	0	0
VS21_45	Bundibugyo ebolavirus	0	0
VS21_45	Bunyamwera virus	1	36.429
VS21_45	Burkholderia multivorans	0	0
VS21_45	Burkholderia pseudomallei (Pseudomonas pseudomallei)	0	0
VS21_45	California encephalitis virus	1	79.4276
VS21_45	Camelpox virus	0	0
VS21_45	Candida albicans (Yeast)	0	0
VS21_45	Candidatus Neoehrlichia mikurensis	0	0
VS21_45	Canine adenovirus A	0	0
VS21_45	Cercopithecine herpesvirus 2	0	0
VS21_45	Cercopithecus erythrotis polyomavirus 1	0	0
VS21_45	Chaetomium thermophilum	0	0
VS21_45	Chandipura virus	1	7.68177
VS21_45	Chapare virus	0	0
VS21_45	Chikungunya virus	2	22.6058
VS21_45	Chikungunya virus (CHIKV)	2	34.3024
VS21_45	Chlamydia pneumoniae (Chlamydophila pneumoniae)	0	0
VS21_45	Chlamydia trachomatis	0	0
VS21_45	Clostridium botulinum	0	0
VS21_45	Clostridium tetani	0	0
VS21_45	Cochliobolus lunatus (Filamentous fungus) (Curvularia lunata)	0	0
VS21_45	Colorado tick fever virus	0	0
VS21_45	Corynebacterium diphtheriae	0	0
VS21_45	Corynebacterium genitalium	0	0
VS21_45	Cosavirus A	0	0
VS21_45	Cowpox virus	3	23.7928
VS21_45	Crimean-Congo hemorrhagic fever virus	0	0
VS21_45	Cryptococcus arboriformis	0	0
VS21_45	Dengue virus	1	22.7227
VS21_45	Dhori virus	0	0
VS21_45	Dugbe virus	0	0
VS21_45	Duvenhage virus	0	0
VS21_45	Dyella japonica	0	0
VS21_45	Eastern equine encephalitis virus	1	84.3867
VS21_45	Eastern equine encephalitis virus (EEEV) (Eastern equine encephalomyelitis virus)	0	0
VS21_45	Ectromelia virus	1	45.0041
VS21_45	Ehrlichia chaffeensis	0	0
VS21_45	Encephalomyocarditis virus	0	0
VS21_45	Enterobacteria phage P1	0	0
VS21_45	Enterovirus A	1	21.9651
VS21_45	Enterovirus B	5	20.6657
VS21_45	Enterovirus C	4	36.515
VS21_45	Enterovirus D	2	14.0573
VS21_45	Equine rotavirus	0	0
VS21_45	Equine torovirus	0	0
VS21_45	Escherichia coli	1	18.6082
VS21_45	European bat lyssavirus 1	0	0
VS21_45	Feline rotavirus	0	0
VS21_45	FinV707 virus	0	0
VS21_45	Frateuria aurantia	0	0
VS21_45	Gammapapillomavirus 1	1	33.1682
VS21_45	Gammapapillomavirus 2	0	0
VS21_45	Gammapapillomavirus 3	0	0
VS21_45	Gammapapillomavirus 4	0	0
VS21_45	Getah virus	1	10.9842
VS21_45	Gorilla gorilla gorilla polyomavirus 1	0	0
VS21_45	Guanarito virus	0	0
VS21_45	Haemophilus influenzae	2	30.1678
VS21_45	Hantaan virus	0	0
VS21_45	Hantavirus Monongahela-3	0	0
VS21_45	Hantavirus NFG357	0	0
VS21_45	Helicobacter pylori (Campylobacter pylori)	0	0
VS21_45	Hendra virus	0	0
VS21_45	Hepatitis A virus	1	9.68201
VS21_45	Hepatitis B virus	2	35.0906
VS21_45	Hepatitis C virus	4	20.718
VS21_45	Hepatitis E virus	0	0
VS21_45	Hepatitis delta virus	0	0
VS21_45	Human SARS coronavirus (SARS-CoV) (Severe acute respiratory syndrome coronavirus)	4	42.3636
VS21_45	Human adenovirus A	2	22.0443
VS21_45	Human adenovirus B	5	38.4994
VS21_45	Human adenovirus C	5	23.7307
VS21_45	Human adenovirus D	2	17.4555
VS21_45	Human adenovirus E	2	19.1192
VS21_45	Human adenovirus F	2	21.1525
VS21_45	Human coronavirus 229E (HCoV-229E)	1	15.0218
VS21_45	Human coronavirus HKU1 (HCoV-HKU1)	1	15.1169
VS21_45	Human coronavirus HKU1 (isolate N1) (HCoV-HKU1)	0	0
VS21_45	Human coronavirus HKU1 (isolate N2) (HCoV-HKU1)	1	19.5892
VS21_45	Human coronavirus HKU1 (isolate N5) (HCoV-HKU1)	0	0
VS21_45	Human coronavirus NL63 (HCoV-NL63)	2	14.0188
VS21_45	Human coronavirus OC43 (HCoV-OC43)	1	44.862
VS21_45	Human cosavirus RdRp-1892	0	0
VS21_45	Human cytomegalovirus (HHV-5) (Human herpesvirus 5)	10	86.3452
VS21_45	Human erythrovirus V9	0	0
VS21_45	Human herpesvirus 1	3	31.2777
VS21_45	Human herpesvirus 2	2	14.3006
VS21_45	Human herpesvirus 3	5	53.5595
VS21_45	Human herpesvirus 4	4	11.8169
VS21_45	Human herpesvirus 5	46	49.5785
VS21_45	Human herpesvirus 6	0	0
VS21_45	Human herpesvirus 6A	1	109.084
VS21_45	Human herpesvirus 6B	6	39.4213
VS21_45	Human herpesvirus 7	2	19.5491
VS21_45	Human herpesvirus 8	2	24.5124
VS21_45	Human immunodeficiency virus 1	1	29.5895
VS21_45	Human immunodeficiency virus 2	2	25.367
VS21_45	Human metapneumovirus	0	0
VS21_45	Human papillomavirus	0	0
VS21_45	Human papillomavirus type 64	0	0
VS21_45	Human papillomavirus type me180	0	0
VS21_45	Human parainfluenza virus 1	0	0
VS21_45	Human parainfluenza virus 2	0	0
VS21_45	Human parainfluenza virus 3	1	17.3535
VS21_45	Human parainfluenza virus 4	0	0
VS21_45	Human parechovirus	0	0
VS21_45	Human parvovirus B19	0	0
VS21_45	Human picobirnavirus	0	0
VS21_45	Human respiratory syncytial virus	5	37.0053
VS21_45	Human rotavirus B219	0	0
VS21_45	Human torovirus	0	0
VS21_45	Human torovirus (HuTV)	0	0
VS21_45	Influenza A virus	10	31.3329
VS21_45	Influenza B virus	2	27.7367
VS21_45	Influenza C virus	1	26.4697
VS21_45	Isfahan virus	0	0
VS21_45	JC polyomavirus	0	0
VS21_45	Jabora virus	0	0
VS21_45	Japanese encephalitis virus	0	0
VS21_45	Junin virus	0	0
VS21_45	KI polyomavirus	0	0
VS21_45	Kyasanur forest disease virus	0	0
VS21_45	Lactobacillus delbrueckii	0	0
VS21_45	Lagos bat virus	0	0
VS21_45	Langat virus	0	0
VS21_45	Lassa mammarenavirus	0	0
VS21_45	Lassa virus	0	0
VS21_45	Lentinula edodes (Shiitake mushroom) (Lentinus edodes)	0	0
VS21_45	Leptospira interrogans	0	0
VS21_45	Lipomyces anomalus	0	0
VS21_45	Lipomyces starkeyi (Oleaginous yeast)	0	0
VS21_45	Lipomyces tetrasporus	0	0
VS21_45	Listeria monocytogenes	0	0
VS21_45	Lloviu cuevavirus	0	0
VS21_45	Louping ill virus	0	0
VS21_45	Lymphocytic choriomeningitis virus	0	0
VS21_45	Macacine herpesvirus 1	0	0
VS21_45	Macaque simian foamy virus	0	0
VS21_45	Machupo virus	0	0
VS21_45	Madariaga virus	0	0
VS21_45	Malassezia furfur (Pityriasis versicolor infection agent) (Pityrosporum furfur)	0	0
VS21_45	Malassezia sympodialis (Atopic eczema-associated yeast)	0	0
VS21_45	Mamastrovirus 1	3	15.6131
VS21_45	Marburg marburgvirus	0	0
VS21_45	Mayaro virus	1	42.2351
VS21_45	Measles virus	0	0
VS21_45	Merkel cell polyomavirus	1	35.9034
VS21_45	Middle East respiratory syndrome coronavirus	5	23.1786
VS21_45	Mokola virus	0	0
VS21_45	Molluscum contagiosum virus	3	16.7596
VS21_45	Monkeypox virus	1	13.8714
VS21_45	Mumps virus	0	0
VS21_45	Mupapillomavirus 1	0	0
VS21_45	Mupapillomavirus 2	0	0
VS21_45	Murine leukemia virus	0	0
VS21_45	Murine leukemia-related retroviruses	0	0
VS21_45	Murray Valley encephalitis virus	0	0
VS21_45	Mus musculus	0	0
VS21_45	Mycobacterium avium	0	0
VS21_45	Mycobacterium bovis	0	0
VS21_45	Mycobacterium gordonae	0	0
VS21_45	Mycobacterium leprae	0	0
VS21_45	Mycoplasma penetrans	0	0
VS21_45	Mycoplasma pneumoniae	1	22.9968
VS21_45	Myxozyma sp. KAL	0	0
VS21_45	Necocli virus	0	0
VS21_45	Neisseria meningitidis	0	0
VS21_45	Neosartorya fumigata (Aspergillus fumigatus)	0	0
VS21_45	New York virus	0	0
VS21_45	New York virus (NYV)	0	0
VS21_45	Nipah virus	0	0
VS21_45	Non-A, non-B hepatitis virus	0	0
VS21_45	Non-human primate Adeno-associated virus	0	0
VS21_45	Norwalk virus	1	80.8771
VS21_45	Nupapillomavirus 1	0	0
VS21_45	O'nyong-nyong virus	1	58.8246
VS21_45	Ophiocordyceps robertsii	0	0
VS21_45	Orf virus	0	0
VS21_45	Orientia tsutsugamushi (Rickettsia tsutsugamushi)	0	0
VS21_45	Oropouche virus	0	0
VS21_45	Paenibacillus sp. (strain JDR-2)	1	33.1645
VS21_45	Panine herpesvirus 2	0	0
VS21_45	Papiine herpesvirus 2	0	0
VS21_45	Parainfluenza virus 5	0	0
VS21_45	Pegivirus A	0	0
VS21_45	Penicillium chrysogenum (Penicillium notatum)	0	0
VS21_45	Pichinde virus	0	0
VS21_45	Porcine adenovirus A	0	0
VS21_45	Porcine picobirnavirus 1	0	0
VS21_45	Porcine picobirnavirus strain D4	0	0
VS21_45	Porcine picobirnavirus strain E4	0	0
VS21_45	Porphyromonas gingivalis	3	17.8571
VS21_45	Powassan virus	0	0
VS21_45	Primate T-lymphotropic virus 1	0	0
VS21_45	Primate T-lymphotropic virus 2	0	0
VS21_45	Primate T-lymphotropic virus 3	0	0
VS21_45	Prochlorococcus marinus	0	0
VS21_45	Pseudocowpox virus	0	0
VS21_45	Pseudomonas aeruginosa	0	0
VS21_45	Pseudomonas chloritidismutans	0	0
VS21_45	Pseudomonas psychrophila	0	0
VS21_45	Pseudomonas sp. (strain RS-16)	0	0
VS21_45	Pseudomonas stutzeri (Pseudomonas perfectomarina)	1	12.769
VS21_45	Psychrobacter sp. G	0	0
VS21_45	Punta Toro virus	0	0
VS21_45	Puumala virus	0	0
VS21_45	Rabies virus	3	19.7976
VS21_45	Respiratory syncytial virus	0	0
VS21_45	Reston ebolavirus	0	0
VS21_45	Rhinovirus A	6	25.5444
VS21_45	Rhinovirus B	5	47.803
VS21_45	Rhodococcus sp. AW25M09	0	0
VS21_45	Rhynchogastrema glucofermentans	0	0
VS21_45	Rickettsia bellii	0	0
VS21_45	Rift Valley fever virus	0	0
VS21_45	Rosavirus A	1	16.2338
VS21_45	Ross River virus	2	22.2006
VS21_45	Rotavirus A	0	0
VS21_45	Rotavirus B	1	57.6902
VS21_45	Rotavirus C	0	0
VS21_45	Rotavirus H	0	0
VS21_45	Rubella virus	0	0
VS21_45	Sabia virus	0	0
VS21_45	Saccharomyces cerevisiae (Baker's yeast)	0	0
VS21_45	Saimiriine herpesvirus 1 (strain MV-5-4-PSL) (SaHV-1) (Marmoset herpesvirus)	0	0
VS21_45	Saimiriine herpesvirus 2 (SaHV-2) (Herpesvirus saimiri)	3	17.2551
VS21_45	Salivirus A	1	17.1099
VS21_45	Salivirus FHB	0	0
VS21_45	Salivirus csh-1	0	0
VS21_45	Salmonella choleraesuis	0	0
VS21_45	Sandfly fever Naples virus	0	0
VS21_45	Sandfly fever Sicilian virus	0	0
VS21_45	Sapporo virus	1	32.5018
VS21_45	Semliki forest virus	1	29.8626
VS21_45	Seoul virus	0	0
VS21_45	Severe acute respiratory syndrome coronavirus 2	4	20.946
VS21_45	Shigella flexneri	0	0
VS21_45	Simian T-cell lymphotropic virus 5	0	0
VS21_45	Simian T-cell lymphotropic virus 6	0	0
VS21_45	Simian foamy virus	0	0
VS21_45	Simian virus 12	0	0
VS21_45	Simian virus 40 (SV40)	1	36.5765
VS21_45	Sin Nombre virus	0	0
VS21_45	Sindbis virus	0	0
VS21_45	Spirosoma linguale	0	0
VS21_45	St. Louis encephalitis virus	1	23.4088
VS21_45	Staphylococcus aureus	5	38.1039
VS21_45	Streptococcus agalactiae	0	0
VS21_45	Streptococcus downei (Streptococcus sobrinus)	1	89.8919
VS21_45	Streptococcus dysgalactiae	0	0
VS21_45	Streptococcus oralis	1	10.74
VS21_45	Streptococcus pneumoniae	13	36.3211
VS21_45	Streptococcus pyogenes	0	0
VS21_45	Streptococcus sp. group G	0	0
VS21_45	Streptomyces levis	0	0
VS21_45	Sudan ebolavirus	0	0
VS21_45	Tai Forest ebolavirus	0	0
VS21_45	Tanapox virus	1	29.1474
VS21_45	Taterapox virus	0	0
VS21_45	Thermobifida fusca (Thermomonospora fusca)	0	0
VS21_45	Torque teno midi virus 1	0	0
VS21_45	Torque teno mini virus 1	0	0
VS21_45	Torque teno virus	0	0
VS21_45	Torque teno virus 1	0	0
VS21_45	Tropheryma whipplei (Whipple's bacillus) (Tropheryma whippelii)	0	0
VS21_45	Una virus	0	0
VS21_45	Utive virus	0	0
VS21_45	Uukuniemi virus	0	0
VS21_45	Uukuniemi virus (Uuk)	0	0
VS21_45	Vaccinia virus	2	17.1177
VS21_45	Variola virus	2	16.7691
VS21_45	Venezuelan equine encephalitis virus	0	0
VS21_45	Vesicular stomatitis Indiana virus	0	0
VS21_45	Vesicular stomatitis New Jersey virus	0	0
VS21_45	Vibrio anguillarum (Listonella anguillarum)	0	0
VS21_45	WU Polyomavirus	0	0
VS21_45	West Nile virus	0	0
VS21_45	Western equine encephalitis virus	1	20.7476
VS21_45	Wuhan seafood market pneumonia virus	0	0
VS21_45	Wyeomyia virus	0	0
VS21_45	Yaba monkey tumor virus	0	0
VS21_45	Yellow fever virus	0	0
VS21_45	Yersinia enterocolitica	0	0
VS21_45	Yersinia pestis	0	0
VS21_45	Zaire ebolavirus	1	13.2564
VS21_45	Zika virus (strain Mr 766) (ZIKV)	2	167.03
VS21_45	[Clostridium] papyrosolvens	0	0
VS21_45	[Clostridium] termitidis	0	0
VS21_45	uncultured phage WW-nAnB	0	0
VS21_45	uncultured picobirnavirus	0	0
VS21_46	Absidia glauca (Pin mould)	0	0
VS21_46	Acidocella sp. MX-AZ02	0	0
VS21_46	Adeno-associated dependoparvovirus A	2	14.009
VS21_46	Adeno-associated virus	1	31.5295
VS21_46	Adeno-associated virus VR-355	1	16.5876
VS21_46	African green monkey simian foamy virus	0	0
VS21_46	Aichivirus A	0	0
VS21_46	Alphacoronavirus 1	0	0
VS21_46	Alphapapillomavirus 1	0	0
VS21_46	Alphapapillomavirus 10	1	11.3947
VS21_46	Alphapapillomavirus 11	0	0
VS21_46	Alphapapillomavirus 13	0	0
VS21_46	Alphapapillomavirus 2	1	11.2273
VS21_46	Alphapapillomavirus 3	1	13.0529
VS21_46	Alphapapillomavirus 4	0	0
VS21_46	Alphapapillomavirus 5	0	0
VS21_46	Alphapapillomavirus 6	0	0
VS21_46	Alphapapillomavirus 7	0	0
VS21_46	Alphapapillomavirus 8	0	0
VS21_46	Alphapapillomavirus 9	1	10.7641
VS21_46	Alternaria alternata (Alternaria rot fungus) (Torula alternata)	0	0
VS21_46	Apophysomyces trapeziformis	0	0
VS21_46	Aravan virus	0	0
VS21_46	Aspergillus clavatus	0	0
VS21_46	Aspergillus restrictus	0	0
VS21_46	Australian bat lyssavirus	1	7.44817
VS21_46	BK polyomavirus	1	9.87871
VS21_46	BK polyomavirus (BKPyV)	0	0
VS21_46	Bacillus anthracis	1	10.8732
VS21_46	Bacillus subtilis	0	0
VS21_46	Banna virus	1	13.494
VS21_46	Barmah Forest virus	1	18.4336
VS21_46	Bat coronavirus 1B	1	13.238
VS21_46	Bat coronavirus 279/2005 (BtCoV) (BtCoV/279/2005)	5	30.186
VS21_46	Bat coronavirus HKU3 (BtCoV) (SARS-like coronavirus HKU3)	3	47.2925
VS21_46	Bat coronavirus Rp3/2004 (BtCoV/Rp3/2004) (SARS-like coronavirus Rp3)	4	20.8
VS21_46	Betapapillomavirus 1	2	8.72007
VS21_46	Betapapillomavirus 2	1	19.4214
VS21_46	Betapapillomavirus 3	0	0
VS21_46	Bordetella pertussis	0	0
VS21_46	Borreliella bavariensis	0	0
VS21_46	Borreliella burgdorferi (Lyme disease spirochete) (Borrelia burgdorferi)	2	17.8186
VS21_46	Bovine coronavirus (strain 98TXSF-110-ENT) (BCoV-ENT) (BCV)	0	0
VS21_46	Bovine papular stomatitis virus	0	0
VS21_46	Bovine respiratory syncytial virus	0	0
VS21_46	Bovine torovirus	0	0
VS21_46	Bundibugyo ebolavirus	0	0
VS21_46	Bunyamwera virus	1	49.9807
VS21_46	Burkholderia multivorans	0	0
VS21_46	Burkholderia pseudomallei (Pseudomonas pseudomallei)	0	0
VS21_46	California encephalitis virus	3	24.8484
VS21_46	Camelpox virus	0	0
VS21_46	Candida albicans (Yeast)	0	0
VS21_46	Candidatus Neoehrlichia mikurensis	0	0
VS21_46	Canine adenovirus A	0	0
VS21_46	Cercopithecine herpesvirus 2	0	0
VS21_46	Cercopithecus erythrotis polyomavirus 1	0	0
VS21_46	Chaetomium thermophilum	1	14.418
VS21_46	Chandipura virus	1	11.6374
VS21_46	Chapare virus	0	0
VS21_46	Chikungunya virus	2	23.8917
VS21_46	Chikungunya virus (CHIKV)	3	31.1091
VS21_46	Chlamydia pneumoniae (Chlamydophila pneumoniae)	0	0
VS21_46	Chlamydia trachomatis	0	0
VS21_46	Clostridium botulinum	0	0
VS21_46	Clostridium tetani	0	0
VS21_46	Cochliobolus lunatus (Filamentous fungus) (Curvularia lunata)	0	0
VS21_46	Colorado tick fever virus	0	0
VS21_46	Corynebacterium diphtheriae	0	0
VS21_46	Corynebacterium genitalium	0	0
VS21_46	Cosavirus A	1	9.73948
VS21_46	Cowpox virus	4	23.7732
VS21_46	Crimean-Congo hemorrhagic fever virus	1	9.81635
VS21_46	Cryptococcus arboriformis	0	0
VS21_46	Dengue virus	3	23.5663
VS21_46	Dhori virus	0	0
VS21_46	Dugbe virus	0	0
VS21_46	Duvenhage virus	0	0
VS21_46	Dyella japonica	0	0
VS21_46	Eastern equine encephalitis virus	1	69.5734
VS21_46	Eastern equine encephalitis virus (EEEV) (Eastern equine encephalomyelitis virus)	0	0
VS21_46	Ectromelia virus	1	45.5921
VS21_46	Ehrlichia chaffeensis	0	0
VS21_46	Encephalomyocarditis virus	0	0
VS21_46	Enterobacteria phage P1	0	0
VS21_46	Enterovirus A	4	22.3131
VS21_46	Enterovirus B	8	21.9234
VS21_46	Enterovirus C	5	37.9489
VS21_46	Enterovirus D	2	27.5144
VS21_46	Equine rotavirus	0	0
VS21_46	Equine torovirus	0	0
VS21_46	Escherichia coli	1	20.4673
VS21_46	European bat lyssavirus 1	0	0
VS21_46	Feline rotavirus	0	0
VS21_46	FinV707 virus	0	0
VS21_46	Frateuria aurantia	0	0
VS21_46	Gammapapillomavirus 1	2	22.4337
VS21_46	Gammapapillomavirus 2	0	0
VS21_46	Gammapapillomavirus 3	0	0
VS21_46	Gammapapillomavirus 4	0	0
VS21_46	Getah virus	1	16.8129
VS21_46	Gorilla gorilla gorilla polyomavirus 1	0	0
VS21_46	Guanarito virus	0	0
VS21_46	Haemophilus influenzae	2	28.3017
VS21_46	Hantaan virus	0	0
VS21_46	Hantavirus Monongahela-3	0	0
VS21_46	Hantavirus NFG357	0	0
VS21_46	Helicobacter pylori (Campylobacter pylori)	2	9.50233
VS21_46	Hendra virus	0	0
VS21_46	Hepatitis A virus	2	9.46386
VS21_46	Hepatitis B virus	4	20.1189
VS21_46	Hepatitis C virus	4	30.8692
VS21_46	Hepatitis E virus	0	0
VS21_46	Hepatitis delta virus	0	0
VS21_46	Human SARS coronavirus (SARS-CoV) (Severe acute respiratory syndrome coronavirus)	4	44.0409
VS21_46	Human adenovirus A	2	27.9
VS21_46	Human adenovirus B	6	28.3527
VS21_46	Human adenovirus C	7	23.2388
VS21_46	Human adenovirus D	4	13.4319
VS21_46	Human adenovirus E	4	13.5823
VS21_46	Human adenovirus F	3	27.2472
VS21_46	Human coronavirus 229E (HCoV-229E)	2	18.0206
VS21_46	Human coronavirus HKU1 (HCoV-HKU1)	2	13.6713
VS21_46	Human coronavirus HKU1 (isolate N1) (HCoV-HKU1)	0	0
VS21_46	Human coronavirus HKU1 (isolate N2) (HCoV-HKU1)	3	10.8919
VS21_46	Human coronavirus HKU1 (isolate N5) (HCoV-HKU1)	0	0
VS21_46	Human coronavirus NL63 (HCoV-NL63)	2	13.695
VS21_46	Human coronavirus OC43 (HCoV-OC43)	1	47.5471
VS21_46	Human cosavirus RdRp-1892	0	0
VS21_46	Human cytomegalovirus (HHV-5) (Human herpesvirus 5)	11	79.5496
VS21_46	Human erythrovirus V9	0	0
VS21_46	Human herpesvirus 1	4	27.9913
VS21_46	Human herpesvirus 2	3	13.2612
VS21_46	Human herpesvirus 3	9	31.7264
VS21_46	Human herpesvirus 4	6	13.4722
VS21_46	Human herpesvirus 5	65	37.7868
VS21_46	Human herpesvirus 6	0	0
VS21_46	Human herpesvirus 6A	6	19.55
VS21_46	Human herpesvirus 6B	9	29.4718
VS21_46	Human herpesvirus 7	2	19.2644
VS21_46	Human herpesvirus 8	1	66.9428
VS21_46	Human immunodeficiency virus 1	3	18.2912
VS21_46	Human immunodeficiency virus 2	6	21.3121
VS21_46	Human metapneumovirus	1	10.2215
VS21_46	Human papillomavirus	0	0
VS21_46	Human papillomavirus type 64	0	0
VS21_46	Human papillomavirus type me180	0	0
VS21_46	Human parainfluenza virus 1	0	0
VS21_46	Human parainfluenza virus 2	0	0
VS21_46	Human parainfluenza virus 3	2	14.4871
VS21_46	Human parainfluenza virus 4	0	0
VS21_46	Human parechovirus	0	0
VS21_46	Human parvovirus B19	0	0
VS21_46	Human picobirnavirus	0	0
VS21_46	Human respiratory syncytial virus	5	40.2065
VS21_46	Human rotavirus B219	2	11.3774
VS21_46	Human torovirus	0	0
VS21_46	Human torovirus (HuTV)	0	0
VS21_46	Influenza A virus	13	27.688
VS21_46	Influenza B virus	4	19.7397
VS21_46	Influenza C virus	2	22.4639
VS21_46	Isfahan virus	0	0
VS21_46	JC polyomavirus	1	12.571
VS21_46	Jabora virus	0	0
VS21_46	Japanese encephalitis virus	0	0
VS21_46	Junin virus	0	0
VS21_46	KI polyomavirus	0	0
VS21_46	Kyasanur forest disease virus	0	0
VS21_46	Lactobacillus delbrueckii	0	0
VS21_46	Lagos bat virus	1	13.3273
VS21_46	Langat virus	0	0
VS21_46	Lassa mammarenavirus	2	11.2257
VS21_46	Lassa virus	0	0
VS21_46	Lentinula edodes (Shiitake mushroom) (Lentinus edodes)	0	0
VS21_46	Leptospira interrogans	0	0
VS21_46	Lipomyces anomalus	0	0
VS21_46	Lipomyces starkeyi (Oleaginous yeast)	0	0
VS21_46	Lipomyces tetrasporus	0	0
VS21_46	Listeria monocytogenes	1	28.7139
VS21_46	Lloviu cuevavirus	0	0
VS21_46	Louping ill virus	0	0
VS21_46	Lymphocytic choriomeningitis virus	1	17.4436
VS21_46	Macacine herpesvirus 1	2	10.5067
VS21_46	Macaque simian foamy virus	0	0
VS21_46	Machupo virus	0	0
VS21_46	Madariaga virus	0	0
VS21_46	Malassezia furfur (Pityriasis versicolor infection agent) (Pityrosporum furfur)	0	0
VS21_46	Malassezia sympodialis (Atopic eczema-associated yeast)	0	0
VS21_46	Mamastrovirus 1	4	18.6272
VS21_46	Marburg marburgvirus	2	17.5141
VS21_46	Mayaro virus	1	83.8716
VS21_46	Measles virus	0	0
VS21_46	Merkel cell polyomavirus	2	17.8985
VS21_46	Middle East respiratory syndrome coronavirus	2	49.9008
VS21_46	Mokola virus	0	0
VS21_46	Molluscum contagiosum virus	6	17.5359
VS21_46	Monkeypox virus	1	17.6696
VS21_46	Mumps virus	2	10.7989
VS21_46	Mupapillomavirus 1	0	0
VS21_46	Mupapillomavirus 2	0	0
VS21_46	Murine leukemia virus	0	0
VS21_46	Murine leukemia-related retroviruses	0	0
VS21_46	Murray Valley encephalitis virus	0	0
VS21_46	Mus musculus	0	0
VS21_46	Mycobacterium avium	0	0
VS21_46	Mycobacterium bovis	0	0
VS21_46	Mycobacterium gordonae	0	0
VS21_46	Mycobacterium leprae	1	10.7169
VS21_46	Mycoplasma penetrans	1	15.2604
VS21_46	Mycoplasma pneumoniae	1	26.5477
VS21_46	Myxozyma sp. KAL	0	0
VS21_46	Necocli virus	0	0
VS21_46	Neisseria meningitidis	0	0
VS21_46	Neosartorya fumigata (Aspergillus fumigatus)	0	0
VS21_46	New York virus	0	0
VS21_46	New York virus (NYV)	0	0
VS21_46	Nipah virus	2	10.517
VS21_46	Non-A, non-B hepatitis virus	0	0
VS21_46	Non-human primate Adeno-associated virus	0	0
VS21_46	Norwalk virus	5	17.0036
VS21_46	Nupapillomavirus 1	0	0
VS21_46	O'nyong-nyong virus	1	69.3361
VS21_46	Ophiocordyceps robertsii	0	0
VS21_46	Orf virus	0	0
VS21_46	Orientia tsutsugamushi (Rickettsia tsutsugamushi)	0	0
VS21_46	Oropouche virus	0	0
VS21_46	Paenibacillus sp. (strain JDR-2)	1	58.0292
VS21_46	Panine herpesvirus 2	1	17.2831
VS21_46	Papiine herpesvirus 2	2	14.7299
VS21_46	Parainfluenza virus 5	1	9.30281
VS21_46	Pegivirus A	1	13.0367
VS21_46	Penicillium chrysogenum (Penicillium notatum)	1	36.2566
VS21_46	Pichinde virus	1	11.0009
VS21_46	Porcine adenovirus A	0	0
VS21_46	Porcine picobirnavirus 1	0	0
VS21_46	Porcine picobirnavirus strain D4	0	0
VS21_46	Porcine picobirnavirus strain E4	0	0
VS21_46	Porphyromonas gingivalis	4	18.2459
VS21_46	Powassan virus	1	17.7884
VS21_46	Primate T-lymphotropic virus 1	0	0
VS21_46	Primate T-lymphotropic virus 2	0	0
VS21_46	Primate T-lymphotropic virus 3	0	0
VS21_46	Prochlorococcus marinus	0	0
VS21_46	Pseudocowpox virus	0	0
VS21_46	Pseudomonas aeruginosa	0	0
VS21_46	Pseudomonas chloritidismutans	1	11.6515
VS21_46	Pseudomonas psychrophila	0	0
VS21_46	Pseudomonas sp. (strain RS-16)	0	0
VS21_46	Pseudomonas stutzeri (Pseudomonas perfectomarina)	0	0
VS21_46	Psychrobacter sp. G	0	0
VS21_46	Punta Toro virus	0	0
VS21_46	Puumala virus	1	17.4101
VS21_46	Rabies virus	4	32.1068
VS21_46	Respiratory syncytial virus	0	0
VS21_46	Reston ebolavirus	1	13.2389
VS21_46	Rhinovirus A	8	28.1799
VS21_46	Rhinovirus B	7	39.7056
VS21_46	Rhodococcus sp. AW25M09	0	0
VS21_46	Rhynchogastrema glucofermentans	0	0
VS21_46	Rickettsia bellii	0	0
VS21_46	Rift Valley fever virus	0	0
VS21_46	Rosavirus A	1	27.3065
VS21_46	Ross River virus	2	38.0701
VS21_46	Rotavirus A	1	11.9437
VS21_46	Rotavirus B	1	51.0288
VS21_46	Rotavirus C	0	0
VS21_46	Rotavirus H	0	0
VS21_46	Rubella virus	0	0
VS21_46	Sabia virus	0	0
VS21_46	Saccharomyces cerevisiae (Baker's yeast)	0	0
VS21_46	Saimiriine herpesvirus 1 (strain MV-5-4-PSL) (SaHV-1) (Marmoset herpesvirus)	0	0
VS21_46	Saimiriine herpesvirus 2 (SaHV-2) (Herpesvirus saimiri)	8	14.3533
VS21_46	Salivirus A	1	19.8523
VS21_46	Salivirus FHB	0	0
VS21_46	Salivirus csh-1	0	0
VS21_46	Salmonella choleraesuis	0	0
VS21_46	Sandfly fever Naples virus	0	0
VS21_46	Sandfly fever Sicilian virus	1	16.0916
VS21_46	Sapporo virus	1	38.796
VS21_46	Semliki forest virus	1	49.7917
VS21_46	Seoul virus	0	0
VS21_46	Severe acute respiratory syndrome coronavirus 2	4	21.8609
VS21_46	Shigella flexneri	0	0
VS21_46	Simian T-cell lymphotropic virus 5	0	0
VS21_46	Simian T-cell lymphotropic virus 6	0	0
VS21_46	Simian foamy virus	0	0
VS21_46	Simian virus 12	1	7.20897
VS21_46	Simian virus 40 (SV40)	1	31.5533
VS21_46	Sin Nombre virus	0	0
VS21_46	Sindbis virus	0	0
VS21_46	Spirosoma linguale	0	0
VS21_46	St. Louis encephalitis virus	1	13.3172
VS21_46	Staphylococcus aureus	6	35.826
VS21_46	Streptococcus agalactiae	0	0
VS21_46	Streptococcus downei (Streptococcus sobrinus)	2	24.7378
VS21_46	Streptococcus dysgalactiae	0	0
VS21_46	Streptococcus oralis	0	0
VS21_46	Streptococcus pneumoniae	16	31.645
VS21_46	Streptococcus pyogenes	0	0
VS21_46	Streptococcus sp. group G	0	0
VS21_46	Streptomyces levis	0	0
VS21_46	Sudan ebolavirus	1	7.46817
VS21_46	Tai Forest ebolavirus	0	0
VS21_46	Tanapox virus	3	16.6725
VS21_46	Taterapox virus	0	0
VS21_46	Thermobifida fusca (Thermomonospora fusca)	0	0
VS21_46	Torque teno midi virus 1	0	0
VS21_46	Torque teno mini virus 1	0	0
VS21_46	Torque teno virus	0	0
VS21_46	Torque teno virus 1	0	0
VS21_46	Tropheryma whipplei (Whipple's bacillus) (Tropheryma whippelii)	0	0
VS21_46	Una virus	0	0
VS21_46	Utive virus	0	0
VS21_46	Uukuniemi virus	0	0
VS21_46	Uukuniemi virus (Uuk)	0	0
VS21_46	Vaccinia virus	3	15.9139
VS21_46	Variola virus	2	20.6484
VS21_46	Venezuelan equine encephalitis virus	1	35.3683
VS21_46	Vesicular stomatitis Indiana virus	0	0
VS21_46	Vesicular stomatitis New Jersey virus	0	0
VS21_46	Vibrio anguillarum (Listonella anguillarum)	0	0
VS21_46	WU Polyomavirus	0	0
VS21_46	West Nile virus	1	14.0522
VS21_46	Western equine encephalitis virus	1	21.8726
VS21_46	Wuhan seafood market pneumonia virus	0	0
VS21_46	Wyeomyia virus	0	0
VS21_46	Yaba monkey tumor virus	3	13.1159
VS21_46	Yellow fever virus	2	18.3488
VS21_46	Yersinia enterocolitica	0	0
VS21_46	Yersinia pestis	0	0
VS21_46	Zaire ebolavirus	5	10.9057
VS21_46	Zika virus (strain Mr 766) (ZIKV)	2	103.422
VS21_46	[Clostridium] papyrosolvens	0	0
VS21_46	[Clostridium] termitidis	0	0
VS21_46	uncultured phage WW-nAnB	0	0
VS21_46	uncultured picobirnavirus	0	0
VS21_93	Absidia glauca (Pin mould)	0	0
VS21_93	Acidocella sp. MX-AZ02	0	0
VS21_93	Adeno-associated dependoparvovirus A	1	22.602
VS21_93	Adeno-associated virus	1	29.8759
VS21_93	Adeno-associated virus VR-355	2	13.1284
VS21_93	African green monkey simian foamy virus	0	0
VS21_93	Aichivirus A	0	0
VS21_93	Alphacoronavirus 1	1	10.2222
VS21_93	Alphapapillomavirus 1	0	0
VS21_93	Alphapapillomavirus 10	0	0
VS21_93	Alphapapillomavirus 11	0	0
VS21_93	Alphapapillomavirus 13	0	0
VS21_93	Alphapapillomavirus 2	1	11.2649
VS21_93	Alphapapillomavirus 3	1	9.61327
VS21_93	Alphapapillomavirus 4	0	0
VS21_93	Alphapapillomavirus 5	1	9.28224
VS21_93	Alphapapillomavirus 6	0	0
VS21_93	Alphapapillomavirus 7	0	0
VS21_93	Alphapapillomavirus 8	0	0
VS21_93	Alphapapillomavirus 9	1	8.5618
VS21_93	Alternaria alternata (Alternaria rot fungus) (Torula alternata)	0	0
VS21_93	Apophysomyces trapeziformis	0	0
VS21_93	Aravan virus	0	0
VS21_93	Aspergillus clavatus	0	0
VS21_93	Aspergillus restrictus	0	0
VS21_93	Australian bat lyssavirus	1	11.5622
VS21_93	BK polyomavirus	1	11.3675
VS21_93	BK polyomavirus (BKPyV)	0	0
VS21_93	Bacillus anthracis	1	8.48992
VS21_93	Bacillus subtilis	0	0
VS21_93	Banna virus	1	13.3498
VS21_93	Barmah Forest virus	2	15.7361
VS21_93	Bat coronavirus 1B	1	14.3107
VS21_93	Bat coronavirus 279/2005 (BtCoV) (BtCoV/279/2005)	6	24.6844
VS21_93	Bat coronavirus HKU3 (BtCoV) (SARS-like coronavirus HKU3)	4	29.206
VS21_93	Bat coronavirus Rp3/2004 (BtCoV/Rp3/2004) (SARS-like coronavirus Rp3)	3	25.0869
VS21_93	Betapapillomavirus 1	2	12.6772
VS21_93	Betapapillomavirus 2	1	18.5382
VS21_93	Betapapillomavirus 3	0	0
VS21_93	Bordetella pertussis	0	0
VS21_93	Borreliella bavariensis	0	0
VS21_93	Borreliella burgdorferi (Lyme disease spirochete) (Borrelia burgdorferi)	2	19.0821
VS21_93	Bovine coronavirus (strain 98TXSF-110-ENT) (BCoV-ENT) (BCV)	0	0
VS21_93	Bovine papular stomatitis virus	0	0
VS21_93	Bovine respiratory syncytial virus	1	14.0542
VS21_93	Bovine torovirus	0	0
VS21_93	Bundibugyo ebolavirus	0	0
VS21_93	Bunyamwera virus	1	48.5842
VS21_93	Burkholderia multivorans	0	0
VS21_93	Burkholderia pseudomallei (Pseudomonas pseudomallei)	0	0
VS21_93	California encephalitis virus	2	33.233
VS21_93	Camelpox virus	0	0
VS21_93	Candida albicans (Yeast)	0	0
VS21_93	Candidatus Neoehrlichia mikurensis	0	0
VS21_93	Canine adenovirus A	0	0
VS21_93	Cercopithecine herpesvirus 2	0	0
VS21_93	Cercopithecus erythrotis polyomavirus 1	0	0
VS21_93	Chaetomium thermophilum	1	14.1782
VS21_93	Chandipura virus	0	0
VS21_93	Chapare virus	0	0
VS21_93	Chikungunya virus	4	19.5299
VS21_93	Chikungunya virus (CHIKV)	4	22.2574
VS21_93	Chlamydia pneumoniae (Chlamydophila pneumoniae)	0	0
VS21_93	Chlamydia trachomatis	0	0
VS21_93	Clostridium botulinum	1	22.544
VS21_93	Clostridium tetani	0	0
VS21_93	Cochliobolus lunatus (Filamentous fungus) (Curvularia lunata)	0	0
VS21_93	Colorado tick fever virus	0	0
VS21_93	Corynebacterium diphtheriae	0	0
VS21_93	Corynebacterium genitalium	0	0
VS21_93	Cosavirus A	1	11.588
VS21_93	Cowpox virus	4	21.8116
VS21_93	Crimean-Congo hemorrhagic fever virus	1	15.3033
VS21_93	Cryptococcus arboriformis	0	0
VS21_93	Dengue virus	3	15.493
VS21_93	Dhori virus	1	10.8479
VS21_93	Dugbe virus	2	10.4635
VS21_93	Duvenhage virus	0	0
VS21_93	Dyella japonica	0	0
VS21_93	Eastern equine encephalitis virus	1	87.4977
VS21_93	Eastern equine encephalitis virus (EEEV) (Eastern equine encephalomyelitis virus)	0	0
VS21_93	Ectromelia virus	1	33.0819
VS21_93	Ehrlichia chaffeensis	1	8.95276
VS21_93	Encephalomyocarditis virus	1	10.5696
VS21_93	Enterobacteria phage P1	0	0
VS21_93	Enterovirus A	5	17.7269
VS21_93	Enterovirus B	8	24.5227
VS21_93	Enterovirus C	6	44.6934
VS21_93	Enterovirus D	2	32.1538
VS21_93	Equine rotavirus	0	0
VS21_93	Equine torovirus	0	0
VS21_93	Escherichia coli	1	21.7298
VS21_93	European bat lyssavirus 1	1	10.5591
VS21_93	Feline rotavirus	0	0
VS21_93	FinV707 virus	0	0
VS21_93	Frateuria aurantia	0	0
VS21_93	Gammapapillomavirus 1	2	24.5077
VS21_93	Gammapapillomavirus 2	0	0
VS21_93	Gammapapillomavirus 3	0	0
VS21_93	Gammapapillomavirus 4	0	0
VS21_93	Getah virus	2	15.9046
VS21_93	Gorilla gorilla gorilla polyomavirus 1	0	0
VS21_93	Guanarito virus	0	0
VS21_93	Haemophilus influenzae	2	31.1133
VS21_93	Hantaan virus	0	0
VS21_93	Hantavirus Monongahela-3	0	0
VS21_93	Hantavirus NFG357	0	0
VS21_93	Helicobacter pylori (Campylobacter pylori)	1	10.4419
VS21_93	Hendra virus	0	0
VS21_93	Hepatitis A virus	2	12.5184
VS21_93	Hepatitis B virus	4	22.6102
VS21_93	Hepatitis C virus	4	28.8594
VS21_93	Hepatitis E virus	0	0
VS21_93	Hepatitis delta virus	0	0
VS21_93	Human SARS coronavirus (SARS-CoV) (Severe acute respiratory syndrome coronavirus)	4	41.2233
VS21_93	Human adenovirus A	3	18.9694
VS21_93	Human adenovirus B	10	24.8475
VS21_93	Human adenovirus C	8	19.9931
VS21_93	Human adenovirus D	4	14.6096
VS21_93	Human adenovirus E	4	15.8721
VS21_93	Human adenovirus F	3	34.323
VS21_93	Human coronavirus 229E (HCoV-229E)	3	12.943
VS21_93	Human coronavirus HKU1 (HCoV-HKU1)	0	0
VS21_93	Human coronavirus HKU1 (isolate N1) (HCoV-HKU1)	2	12.4996
VS21_93	Human coronavirus HKU1 (isolate N2) (HCoV-HKU1)	3	11.5515
VS21_93	Human coronavirus HKU1 (isolate N5) (HCoV-HKU1)	0	0
VS21_93	Human coronavirus NL63 (HCoV-NL63)	3	11.9492
VS21_93	Human coronavirus OC43 (HCoV-OC43)	2	45.6947
VS21_93	Human cosavirus RdRp-1892	0	0
VS21_93	Human cytomegalovirus (HHV-5) (Human herpesvirus 5)	12	88.0398
VS21_93	Human erythrovirus V9	0	0
VS21_93	Human herpesvirus 1	6	15.8565
VS21_93	Human herpesvirus 2	4	14.7396
VS21_93	Human herpesvirus 3	10	26.8802
VS21_93	Human herpesvirus 4	5	15.332
VS21_93	Human herpesvirus 5	64	39.9492
VS21_93	Human herpesvirus 6	0	0
VS21_93	Human herpesvirus 6A	5	24.89
VS21_93	Human herpesvirus 6B	10	28.0773
VS21_93	Human herpesvirus 7	6	15.5615
VS21_93	Human herpesvirus 8	3	21.1499
VS21_93	Human immunodeficiency virus 1	4	16.4478
VS21_93	Human immunodeficiency virus 2	6	15.9269
VS21_93	Human metapneumovirus	1	14.632
VS21_93	Human papillomavirus	0	0
VS21_93	Human papillomavirus type 64	0	0
VS21_93	Human papillomavirus type me180	0	0
VS21_93	Human parainfluenza virus 1	0	0
VS21_93	Human parainfluenza virus 2	0	0
VS21_93	Human parainfluenza virus 3	3	13.6315
VS21_93	Human parainfluenza virus 4	0	0
VS21_93	Human parechovirus	0	0
VS21_93	Human parvovirus B19	0	0
VS21_93	Human picobirnavirus	0	0
VS21_93	Human respiratory syncytial virus	6	37.1575
VS21_93	Human rotavirus B219	1	10.4466
VS21_93	Human torovirus	0	0
VS21_93	Human torovirus (HuTV)	0	0
VS21_93	Influenza A virus	14	24.3713
VS21_93	Influenza B virus	3	26.7226
VS21_93	Influenza C virus	4	17.2953
VS21_93	Isfahan virus	0	0
VS21_93	JC polyomavirus	0	0
VS21_93	Jabora virus	0	0
VS21_93	Japanese encephalitis virus	0	0
VS21_93	Junin virus	0	0
VS21_93	KI polyomavirus	0	0
VS21_93	Kyasanur forest disease virus	0	0
VS21_93	Lactobacillus delbrueckii	0	0
VS21_93	Lagos bat virus	1	14.0345
VS21_93	Langat virus	0	0
VS21_93	Lassa mammarenavirus	0	0
VS21_93	Lassa virus	0	0
VS21_93	Lentinula edodes (Shiitake mushroom) (Lentinus edodes)	0	0
VS21_93	Leptospira interrogans	0	0
VS21_93	Lipomyces anomalus	0	0
VS21_93	Lipomyces starkeyi (Oleaginous yeast)	0	0
VS21_93	Lipomyces tetrasporus	0	0
VS21_93	Listeria monocytogenes	1	19.3253
VS21_93	Lloviu cuevavirus	0	0
VS21_93	Louping ill virus	1	9.26839
VS21_93	Lymphocytic choriomeningitis virus	1	17.2672
VS21_93	Macacine herpesvirus 1	3	10.1363
VS21_93	Macaque simian foamy virus	1	12.8058
VS21_93	Machupo virus	0	0
VS21_93	Madariaga virus	0	0
VS21_93	Malassezia furfur (Pityriasis versicolor infection agent) (Pityrosporum furfur)	0	0
VS21_93	Malassezia sympodialis (Atopic eczema-associated yeast)	0	0
VS21_93	Mamastrovirus 1	3	21.7476
VS21_93	Marburg marburgvirus	2	18.7992
VS21_93	Mayaro virus	1	62.4533
VS21_93	Measles virus	0	0
VS21_93	Merkel cell polyomavirus	1	35.1787
VS21_93	Middle East respiratory syndrome coronavirus	6	16.9175
VS21_93	Mokola virus	0	0
VS21_93	Molluscum contagiosum virus	5	18.188
VS21_93	Monkeypox virus	0	0
VS21_93	Mumps virus	1	14.3644
VS21_93	Mupapillomavirus 1	0	0
VS21_93	Mupapillomavirus 2	0	0
VS21_93	Murine leukemia virus	0	0
VS21_93	Murine leukemia-related retroviruses	0	0
VS21_93	Murray Valley encephalitis virus	0	0
VS21_93	Mus musculus	0	0
VS21_93	Mycobacterium avium	0	0
VS21_93	Mycobacterium bovis	0	0
VS21_93	Mycobacterium gordonae	0	0
VS21_93	Mycobacterium leprae	0	0
VS21_93	Mycoplasma penetrans	1	12.4994
VS21_93	Mycoplasma pneumoniae	2	19.0477
VS21_93	Myxozyma sp. KAL	0	0
VS21_93	Necocli virus	0	0
VS21_93	Neisseria meningitidis	0	0
VS21_93	Neosartorya fumigata (Aspergillus fumigatus)	0	0
VS21_93	New York virus	0	0
VS21_93	New York virus (NYV)	0	0
VS21_93	Nipah virus	1	16.0065
VS21_93	Non-A, non-B hepatitis virus	0	0
VS21_93	Non-human primate Adeno-associated virus	0	0
VS21_93	Norwalk virus	4	17.9249
VS21_93	Nupapillomavirus 1	0	0
VS21_93	O'nyong-nyong virus	1	70.7203
VS21_93	Ophiocordyceps robertsii	0	0
VS21_93	Orf virus	2	8.8972
VS21_93	Orientia tsutsugamushi (Rickettsia tsutsugamushi)	0	0
VS21_93	Oropouche virus	0	0
VS21_93	Paenibacillus sp. (strain JDR-2)	1	40.3887
VS21_93	Panine herpesvirus 2	1	14.9541
VS21_93	Papiine herpesvirus 2	2	15.4363
VS21_93	Parainfluenza virus 5	1	15.7344
VS21_93	Pegivirus A	2	15.6157
VS21_93	Penicillium chrysogenum (Penicillium notatum)	1	32.3497
VS21_93	Pichinde virus	0	0
VS21_93	Porcine adenovirus A	0	0
VS21_93	Porcine picobirnavirus 1	0	0
VS21_93	Porcine picobirnavirus strain D4	0	0
VS21_93	Porcine picobirnavirus strain E4	0	0
VS21_93	Porphyromonas gingivalis	3	23.4611
VS21_93	Powassan virus	1	18.1623
VS21_93	Primate T-lymphotropic virus 1	0	0
VS21_93	Primate T-lymphotropic virus 2	0	0
VS21_93	Primate T-lymphotropic virus 3	0	0
VS21_93	Prochlorococcus marinus	0	0
VS21_93	Pseudocowpox virus	0	0
VS21_93	Pseudomonas aeruginosa	0	0
VS21_93	Pseudomonas chloritidismutans	1	14.4045
VS21_93	Pseudomonas psychrophila	0	0
VS21_93	Pseudomonas sp. (strain RS-16)	0	0
VS21_93	Pseudomonas stutzeri (Pseudomonas perfectomarina)	1	11.1559
VS21_93	Psychrobacter sp. G	0	0
VS21_93	Punta Toro virus	0	0
VS21_93	Puumala virus	1	10.0799
VS21_93	Rabies virus	4	28.5149
VS21_93	Respiratory syncytial virus	0	0
VS21_93	Reston ebolavirus	2	13.2104
VS21_93	Rhinovirus A	7	31.3663
VS21_93	Rhinovirus B	7	42.5989
VS21_93	Rhodococcus sp. AW25M09	0	0
VS21_93	Rhynchogastrema glucofermentans	0	0
VS21_93	Rickettsia bellii	0	0
VS21_93	Rift Valley fever virus	0	0
VS21_93	Rosavirus A	1	20.5872
VS21_93	Ross River virus	2	41.6766
VS21_93	Rotavirus A	2	11.9931
VS21_93	Rotavirus B	1	67.823
VS21_93	Rotavirus C	0	0
VS21_93	Rotavirus H	0	0
VS21_93	Rubella virus	0	0
VS21_93	Sabia virus	0	0
VS21_93	Saccharomyces cerevisiae (Baker's yeast)	0	0
VS21_93	Saimiriine herpesvirus 1 (strain MV-5-4-PSL) (SaHV-1) (Marmoset herpesvirus)	0	0
VS21_93	Saimiriine herpesvirus 2 (SaHV-2) (Herpesvirus saimiri)	8	15.1716
VS21_93	Salivirus A	2	14.9205
VS21_93	Salivirus FHB	0	0
VS21_93	Salivirus csh-1	0	0
VS21_93	Salmonella choleraesuis	0	0
VS21_93	Sandfly fever Naples virus	0	0
VS21_93	Sandfly fever Sicilian virus	0	0
VS21_93	Sapporo virus	2	19.1604
VS21_93	Semliki forest virus	2	21.6587
VS21_93	Seoul virus	0	0
VS21_93	Severe acute respiratory syndrome coronavirus 2	6	16.7294
VS21_93	Shigella flexneri	0	0
VS21_93	Simian T-cell lymphotropic virus 5	0	0
VS21_93	Simian T-cell lymphotropic virus 6	0	0
VS21_93	Simian foamy virus	0	0
VS21_93	Simian virus 12	0	0
VS21_93	Simian virus 40 (SV40)	1	33.981
VS21_93	Sin Nombre virus	0	0
VS21_93	Sindbis virus	0	0
VS21_93	Spirosoma linguale	0	0
VS21_93	St. Louis encephalitis virus	2	17.8459
VS21_93	Staphylococcus aureus	7	28.3724
VS21_93	Streptococcus agalactiae	0	0
VS21_93	Streptococcus downei (Streptococcus sobrinus)	2	23.9216
VS21_93	Streptococcus dysgalactiae	2	13.3035
VS21_93	Streptococcus oralis	1	13.9518
VS21_93	Streptococcus pneumoniae	17	35.5452
VS21_93	Streptococcus pyogenes	0	0
VS21_93	Streptococcus sp. group G	1	9.72782
VS21_93	Streptomyces levis	0	0
VS21_93	Sudan ebolavirus	1	10.7399
VS21_93	Tai Forest ebolavirus	0	0
VS21_93	Tanapox virus	3	17.7764
VS21_93	Taterapox virus	0	0
VS21_93	Thermobifida fusca (Thermomonospora fusca)	0	0
VS21_93	Torque teno midi virus 1	0	0
VS21_93	Torque teno mini virus 1	0	0
VS21_93	Torque teno virus	1	8.76459
VS21_93	Torque teno virus 1	0	0
VS21_93	Tropheryma whipplei (Whipple's bacillus) (Tropheryma whippelii)	0	0
VS21_93	Una virus	0	0
VS21_93	Utive virus	1	13.1927
VS21_93	Uukuniemi virus	0	0
VS21_93	Uukuniemi virus (Uuk)	0	0
VS21_93	Vaccinia virus	1	44.2464
VS21_93	Variola virus	2	21.1578
VS21_93	Venezuelan equine encephalitis virus	1	16.0234
VS21_93	Vesicular stomatitis Indiana virus	0	0
VS21_93	Vesicular stomatitis New Jersey virus	0	0
VS21_93	Vibrio anguillarum (Listonella anguillarum)	0	0
VS21_93	WU Polyomavirus	0	0
VS21_93	West Nile virus	0	0
VS21_93	Western equine encephalitis virus	1	23.3284
VS21_93	Wuhan seafood market pneumonia virus	0	0
VS21_93	Wyeomyia virus	0	0
VS21_93	Yaba monkey tumor virus	3	15.8726
VS21_93	Yellow fever virus	2	23.2055
VS21_93	Yersinia enterocolitica	0	0
VS21_93	Yersinia pestis	0	0
VS21_93	Zaire ebolavirus	1	22.1174
VS21_93	Zika virus (strain Mr 766) (ZIKV)	2	141.314
VS21_93	[Clostridium] papyrosolvens	0	0
VS21_93	[Clostridium] termitidis	0	0
VS21_93	uncultured phage WW-nAnB	0	0
VS21_93	uncultured picobirnavirus	0	0
VS21_94	Absidia glauca (Pin mould)	0	0
VS21_94	Acidocella sp. MX-AZ02	0	0
VS21_94	Adeno-associated dependoparvovirus A	1	26.6261
VS21_94	Adeno-associated virus	1	33.7734
VS21_94	Adeno-associated virus VR-355	2	12.1
VS21_94	African green monkey simian foamy virus	0	0
VS21_94	Aichivirus A	0	0
VS21_94	Alphacoronavirus 1	0	0
VS21_94	Alphapapillomavirus 1	0	0
VS21_94	Alphapapillomavirus 10	0	0
VS21_94	Alphapapillomavirus 11	1	8.8723
VS21_94	Alphapapillomavirus 13	0	0
VS21_94	Alphapapillomavirus 2	0	0
VS21_94	Alphapapillomavirus 3	1	10.2878
VS21_94	Alphapapillomavirus 4	0	0
VS21_94	Alphapapillomavirus 5	0	0
VS21_94	Alphapapillomavirus 6	0	0
VS21_94	Alphapapillomavirus 7	0	0
VS21_94	Alphapapillomavirus 8	0	0
VS21_94	Alphapapillomavirus 9	2	12.755
VS21_94	Alternaria alternata (Alternaria rot fungus) (Torula alternata)	0	0
VS21_94	Apophysomyces trapeziformis	0	0
VS21_94	Aravan virus	0	0
VS21_94	Aspergillus clavatus	0	0
VS21_94	Aspergillus restrictus	0	0
VS21_94	Australian bat lyssavirus	0	0
VS21_94	BK polyomavirus	1	8.42269
VS21_94	BK polyomavirus (BKPyV)	0	0
VS21_94	Bacillus anthracis	1	9.3909
VS21_94	Bacillus subtilis	0	0
VS21_94	Banna virus	2	15.224
VS21_94	Barmah Forest virus	1	18.8697
VS21_94	Bat coronavirus 1B	1	19.8471
VS21_94	Bat coronavirus 279/2005 (BtCoV) (BtCoV/279/2005)	6	20.0472
VS21_94	Bat coronavirus HKU3 (BtCoV) (SARS-like coronavirus HKU3)	4	36.2611
VS21_94	Bat coronavirus Rp3/2004 (BtCoV/Rp3/2004) (SARS-like coronavirus Rp3)	3	28.5964
VS21_94	Betapapillomavirus 1	2	17.6957
VS21_94	Betapapillomavirus 2	1	16.0046
VS21_94	Betapapillomavirus 3	0	0
VS21_94	Bordetella pertussis	0	0
VS21_94	Borreliella bavariensis	0	0
VS21_94	Borreliella burgdorferi (Lyme disease spirochete) (Borrelia burgdorferi)	1	43.8767
VS21_94	Bovine coronavirus (strain 98TXSF-110-ENT) (BCoV-ENT) (BCV)	0	0
VS21_94	Bovine papular stomatitis virus	0	0
VS21_94	Bovine respiratory syncytial virus	1	16.6887
VS21_94	Bovine torovirus	0	0
VS21_94	Bundibugyo ebolavirus	0	0
VS21_94	Bunyamwera virus	2	27.3208
VS21_94	Burkholderia multivorans	0	0
VS21_94	Burkholderia pseudomallei (Pseudomonas pseudomallei)	1	9.83604
VS21_94	California encephalitis virus	2	25.19
VS21_94	Camelpox virus	0	0
VS21_94	Candida albicans (Yeast)	0	0
VS21_94	Candidatus Neoehrlichia mikurensis	0	0
VS21_94	Canine adenovirus A	0	0
VS21_94	Cercopithecine herpesvirus 2	0	0
VS21_94	Cercopithecus erythrotis polyomavirus 1	0	0
VS21_94	Chaetomium thermophilum	1	11.1879
VS21_94	Chandipura virus	1	13.5777
VS21_94	Chapare virus	0	0
VS21_94	Chikungunya virus	3	21.3169
VS21_94	Chikungunya virus (CHIKV)	3	33.3338
VS21_94	Chlamydia pneumoniae (Chlamydophila pneumoniae)	0	0
VS21_94	Chlamydia trachomatis	0	0
VS21_94	Clostridium botulinum	0	0
VS21_94	Clostridium tetani	0	0
VS21_94	Cochliobolus lunatus (Filamentous fungus) (Curvularia lunata)	0	0
VS21_94	Colorado tick fever virus	0	0
VS21_94	Corynebacterium diphtheriae	0	0
VS21_94	Corynebacterium genitalium	0	0
VS21_94	Cosavirus A	1	12.0432
VS21_94	Cowpox virus	3	31.3881
VS21_94	Crimean-Congo hemorrhagic fever virus	1	16.5043
VS21_94	Cryptococcus arboriformis	0	0
VS21_94	Dengue virus	3	15.111
VS21_94	Dhori virus	1	12.5596
VS21_94	Dugbe virus	1	8.96366
VS21_94	Duvenhage virus	0	0
VS21_94	Dyella japonica	0	0
VS21_94	Eastern equine encephalitis virus	1	120.819
VS21_94	Eastern equine encephalitis virus (EEEV) (Eastern equine encephalomyelitis virus)	0	0
VS21_94	Ectromelia virus	1	40.1706
VS21_94	Ehrlichia chaffeensis	0	0
VS21_94	Encephalomyocarditis virus	0	0
VS21_94	Enterobacteria phage P1	0	0
VS21_94	Enterovirus A	5	22.9145
VS21_94	Enterovirus B	9	20.0215
VS21_94	Enterovirus C	4	48.2417
VS21_94	Enterovirus D	4	17.0828
VS21_94	Equine rotavirus	0	0
VS21_94	Equine torovirus	0	0
VS21_94	Escherichia coli	1	22.7588
VS21_94	European bat lyssavirus 1	0	0
VS21_94	Feline rotavirus	0	0
VS21_94	FinV707 virus	0	0
VS21_94	Frateuria aurantia	0	0
VS21_94	Gammapapillomavirus 1	2	19.8848
VS21_94	Gammapapillomavirus 2	0	0
VS21_94	Gammapapillomavirus 3	0	0
VS21_94	Gammapapillomavirus 4	0	0
VS21_94	Getah virus	2	17.2301
VS21_94	Gorilla gorilla gorilla polyomavirus 1	0	0
VS21_94	Guanarito virus	0	0
VS21_94	Haemophilus influenzae	3	24.2849
VS21_94	Hantaan virus	0	0
VS21_94	Hantavirus Monongahela-3	0	0
VS21_94	Hantavirus NFG357	0	0
VS21_94	Helicobacter pylori (Campylobacter pylori)	2	15.0305
VS21_94	Hendra virus	0	0
VS21_94	Hepatitis A virus	4	9.92924
VS21_94	Hepatitis B virus	3	27.8971
VS21_94	Hepatitis C virus	5	22.6521
VS21_94	Hepatitis E virus	0	0
VS21_94	Hepatitis delta virus	0	0
VS21_94	Human SARS coronavirus (SARS-CoV) (Severe acute respiratory syndrome coronavirus)	4	43.7989
VS21_94	Human adenovirus A	4	15.7766
VS21_94	Human adenovirus B	6	39.4252
VS21_94	Human adenovirus C	10	18.5781
VS21_94	Human adenovirus D	3	14.827
VS21_94	Human adenovirus E	4	18.0015
VS21_94	Human adenovirus F	4	19.8308
VS21_94	Human coronavirus 229E (HCoV-229E)	3	14.1987
VS21_94	Human coronavirus HKU1 (HCoV-HKU1)	2	15.1511
VS21_94	Human coronavirus HKU1 (isolate N1) (HCoV-HKU1)	1	8.69782
VS21_94	Human coronavirus HKU1 (isolate N2) (HCoV-HKU1)	2	10.4875
VS21_94	Human coronavirus HKU1 (isolate N5) (HCoV-HKU1)	0	0
VS21_94	Human coronavirus NL63 (HCoV-NL63)	1	13.1239
VS21_94	Human coronavirus OC43 (HCoV-OC43)	1	70.4347
VS21_94	Human cosavirus RdRp-1892	0	0
VS21_94	Human cytomegalovirus (HHV-5) (Human herpesvirus 5)	13	75.4881
VS21_94	Human erythrovirus V9	0	0
VS21_94	Human herpesvirus 1	5	23.7633
VS21_94	Human herpesvirus 2	3	16.8526
VS21_94	Human herpesvirus 3	9	28.6527
VS21_94	Human herpesvirus 4	5	13.2679
VS21_94	Human herpesvirus 5	63	42.3442
VS21_94	Human herpesvirus 6	0	0
VS21_94	Human herpesvirus 6A	6	20.2719
VS21_94	Human herpesvirus 6B	10	32.8145
VS21_94	Human herpesvirus 7	4	22.1815
VS21_94	Human herpesvirus 8	2	24.0872
VS21_94	Human immunodeficiency virus 1	3	19.9467
VS21_94	Human immunodeficiency virus 2	4	21.8263
VS21_94	Human metapneumovirus	1	16.3703
VS21_94	Human papillomavirus	0	0
VS21_94	Human papillomavirus type 64	0	0
VS21_94	Human papillomavirus type me180	0	0
VS21_94	Human parainfluenza virus 1	0	0
VS21_94	Human parainfluenza virus 2	1	9.61935
VS21_94	Human parainfluenza virus 3	3	14.0393
VS21_94	Human parainfluenza virus 4	0	0
VS21_94	Human parechovirus	0	0
VS21_94	Human parvovirus B19	0	0
VS21_94	Human picobirnavirus	1	9.85392
VS21_94	Human respiratory syncytial virus	6	44.3289
VS21_94	Human rotavirus B219	1	20.426
VS21_94	Human torovirus	0	0
VS21_94	Human torovirus (HuTV)	0	0
VS21_94	Influenza A virus	13	26.1411
VS21_94	Influenza B virus	4	23.5582
VS21_94	Influenza C virus	4	16.0991
VS21_94	Isfahan virus	0	0
VS21_94	JC polyomavirus	0	0
VS21_94	Jabora virus	0	0
VS21_94	Japanese encephalitis virus	0	0
VS21_94	Junin virus	0	0
VS21_94	KI polyomavirus	0	0
VS21_94	Kyasanur forest disease virus	0	0
VS21_94	Lactobacillus delbrueckii	0	0
VS21_94	Lagos bat virus	1	11.2317
VS21_94	Langat virus	1	11.3219
VS21_94	Lassa mammarenavirus	0	0
VS21_94	Lassa virus	0	0
VS21_94	Lentinula edodes (Shiitake mushroom) (Lentinus edodes)	0	0
VS21_94	Leptospira interrogans	0	0
VS21_94	Lipomyces anomalus	0	0
VS21_94	Lipomyces starkeyi (Oleaginous yeast)	0	0
VS21_94	Lipomyces tetrasporus	0	0
VS21_94	Listeria monocytogenes	1	17.2468
VS21_94	Lloviu cuevavirus	0	0
VS21_94	Louping ill virus	0	0
VS21_94	Lymphocytic choriomeningitis virus	2	14.9853
VS21_94	Macacine herpesvirus 1	1	21.5557
VS21_94	Macaque simian foamy virus	1	12.2141
VS21_94	Machupo virus	0	0
VS21_94	Madariaga virus	0	0
VS21_94	Malassezia furfur (Pityriasis versicolor infection agent) (Pityrosporum furfur)	0	0
VS21_94	Malassezia sympodialis (Atopic eczema-associated yeast)	0	0
VS21_94	Mamastrovirus 1	4	17.7204
VS21_94	Marburg marburgvirus	2	21.1653
VS21_94	Mayaro virus	1	68.7191
VS21_94	Measles virus	0	0
VS21_94	Merkel cell polyomavirus	2	29.2417
VS21_94	Middle East respiratory syndrome coronavirus	5	18.2019
VS21_94	Mokola virus	0	0
VS21_94	Molluscum contagiosum virus	4	20.3349
VS21_94	Monkeypox virus	0	0
VS21_94	Mumps virus	1	11.9076
VS21_94	Mupapillomavirus 1	0	0
VS21_94	Mupapillomavirus 2	0	0
VS21_94	Murine leukemia virus	0	0
VS21_94	Murine leukemia-related retroviruses	0	0
VS21_94	Murray Valley encephalitis virus	0	0
VS21_94	Mus musculus	0	0
VS21_94	Mycobacterium avium	0	0
VS21_94	Mycobacterium bovis	0	0
VS21_94	Mycobacterium gordonae	0	0
VS21_94	Mycobacterium leprae	0	0
VS21_94	Mycoplasma penetrans	2	9.55109
VS21_94	Mycoplasma pneumoniae	1	57.8035
VS21_94	Myxozyma sp. KAL	0	0
VS21_94	Necocli virus	0	0
VS21_94	Neisseria meningitidis	0	0
VS21_94	Neosartorya fumigata (Aspergillus fumigatus)	0	0
VS21_94	New York virus	0	0
VS21_94	New York virus (NYV)	0	0
VS21_94	Nipah virus	1	8.99028
VS21_94	Non-A, non-B hepatitis virus	0	0
VS21_94	Non-human primate Adeno-associated virus	0	0
VS21_94	Norwalk virus	2	42.7475
VS21_94	Nupapillomavirus 1	0	0
VS21_94	O'nyong-nyong virus	1	73.5647
VS21_94	Ophiocordyceps robertsii	0	0
VS21_94	Orf virus	1	8.39258
VS21_94	Orientia tsutsugamushi (Rickettsia tsutsugamushi)	0	0
VS21_94	Oropouche virus	0	0
VS21_94	Paenibacillus sp. (strain JDR-2)	1	47.2649
VS21_94	Panine herpesvirus 2	1	18.2875
VS21_94	Papiine herpesvirus 2	1	25.9598
VS21_94	Parainfluenza virus 5	1	16.4731
VS21_94	Pegivirus A	3	10.5029
VS21_94	Penicillium chrysogenum (Penicillium notatum)	1	42.9642
VS21_94	Pichinde virus	0	0
VS21_94	Porcine adenovirus A	0	0
VS21_94	Porcine picobirnavirus 1	0	0
VS21_94	Porcine picobirnavirus strain D4	0	0
VS21_94	Porcine picobirnavirus strain E4	0	0
VS21_94	Porphyromonas gingivalis	3	22.5695
VS21_94	Powassan virus	1	17.3365
VS21_94	Primate T-lymphotropic virus 1	0	0
VS21_94	Primate T-lymphotropic virus 2	0	0
VS21_94	Primate T-lymphotropic virus 3	0	0
VS21_94	Prochlorococcus marinus	0	0
VS21_94	Pseudocowpox virus	0	0
VS21_94	Pseudomonas aeruginosa	0	0
VS21_94	Pseudomonas chloritidismutans	1	21.1451
VS21_94	Pseudomonas psychrophila	0	0
VS21_94	Pseudomonas sp. (strain RS-16)	0	0
VS21_94	Pseudomonas stutzeri (Pseudomonas perfectomarina)	0	0
VS21_94	Psychrobacter sp. G	0	0
VS21_94	Punta Toro virus	0	0
VS21_94	Puumala virus	1	10.5216
VS21_94	Rabies virus	4	32.5328
VS21_94	Respiratory syncytial virus	0	0
VS21_94	Reston ebolavirus	1	8.55072
VS21_94	Rhinovirus A	9	26.63
VS21_94	Rhinovirus B	6	49.8662
VS21_94	Rhodococcus sp. AW25M09	0	0
VS21_94	Rhynchogastrema glucofermentans	0	0
VS21_94	Rickettsia bellii	1	9.53713
VS21_94	Rift Valley fever virus	0	0
VS21_94	Rosavirus A	1	20.5733
VS21_94	Ross River virus	3	26.3922
VS21_94	Rotavirus A	1	9.16693
VS21_94	Rotavirus B	2	28.0745
VS21_94	Rotavirus C	1	11.6565
VS21_94	Rotavirus H	0	0
VS21_94	Rubella virus	0	0
VS21_94	Sabia virus	0	0
VS21_94	Saccharomyces cerevisiae (Baker's yeast)	0	0
VS21_94	Saimiriine herpesvirus 1 (strain MV-5-4-PSL) (SaHV-1) (Marmoset herpesvirus)	0	0
VS21_94	Saimiriine herpesvirus 2 (SaHV-2) (Herpesvirus saimiri)	8	14.9655
VS21_94	Salivirus A	1	22.1767
VS21_94	Salivirus FHB	0	0
VS21_94	Salivirus csh-1	0	0
VS21_94	Salmonella choleraesuis	0	0
VS21_94	Sandfly fever Naples virus	0	0
VS21_94	Sandfly fever Sicilian virus	0	0
VS21_94	Sapporo virus	2	25.5237
VS21_94	Semliki forest virus	1	35.3838
VS21_94	Seoul virus	0	0
VS21_94	Severe acute respiratory syndrome coronavirus 2	6	16.6535
VS21_94	Shigella flexneri	0	0
VS21_94	Simian T-cell lymphotropic virus 5	0	0
VS21_94	Simian T-cell lymphotropic virus 6	0	0
VS21_94	Simian foamy virus	0	0
VS21_94	Simian virus 12	0	0
VS21_94	Simian virus 40 (SV40)	1	22.7566
VS21_94	Sin Nombre virus	1	28.2636
VS21_94	Sindbis virus	0	0
VS21_94	Spirosoma linguale	0	0
VS21_94	St. Louis encephalitis virus	2	18.3877
VS21_94	Staphylococcus aureus	9	25.6666
VS21_94	Streptococcus agalactiae	0	0
VS21_94	Streptococcus downei (Streptococcus sobrinus)	2	32.8605
VS21_94	Streptococcus dysgalactiae	1	12.2654
VS21_94	Streptococcus oralis	1	16.4493
VS21_94	Streptococcus pneumoniae	15	43.229
VS21_94	Streptococcus pyogenes	0	0
VS21_94	Streptococcus sp. group G	1	13.3563
VS21_94	Streptomyces levis	0	0
VS21_94	Sudan ebolavirus	1	12.2848
VS21_94	Tai Forest ebolavirus	0	0
VS21_94	Tanapox virus	4	18.5038
VS21_94	Taterapox virus	0	0
VS21_94	Thermobifida fusca (Thermomonospora fusca)	0	0
VS21_94	Torque teno midi virus 1	0	0
VS21_94	Torque teno mini virus 1	0	0
VS21_94	Torque teno virus	1	13.464
VS21_94	Torque teno virus 1	0	0
VS21_94	Tropheryma whipplei (Whipple's bacillus) (Tropheryma whippelii)	0	0
VS21_94	Una virus	0	0
VS21_94	Utive virus	1	12.9171
VS21_94	Uukuniemi virus	0	0
VS21_94	Uukuniemi virus (Uuk)	0	0
VS21_94	Vaccinia virus	3	18.9126
VS21_94	Variola virus	3	17.3008
VS21_94	Venezuelan equine encephalitis virus	1	19.4584
VS21_94	Vesicular stomatitis Indiana virus	0	0
VS21_94	Vesicular stomatitis New Jersey virus	0	0
VS21_94	Vibrio anguillarum (Listonella anguillarum)	0	0
VS21_94	WU Polyomavirus	0	0
VS21_94	West Nile virus	0	0
VS21_94	Western equine encephalitis virus	1	24.9614
VS21_94	Wuhan seafood market pneumonia virus	0	0
VS21_94	Wyeomyia virus	0	0
VS21_94	Yaba monkey tumor virus	2	21.3493
VS21_94	Yellow fever virus	2	20.4197
VS21_94	Yersinia enterocolitica	0	0
VS21_94	Yersinia pestis	0	0
VS21_94	Zaire ebolavirus	3	11.0246
VS21_94	Zika virus (strain Mr 766) (ZIKV)	2	188.892
VS21_94	[Clostridium] papyrosolvens	0	0
VS21_94	[Clostridium] termitidis	0	0
VS21_94	uncultured phage WW-nAnB	0	0
VS21_94	uncultured picobirnavirus	0	0
VS23_45	Absidia glauca (Pin mould)	0	0
VS23_45	Acidocella sp. MX-AZ02	0	0
VS23_45	Adeno-associated dependoparvovirus A	0	0
VS23_45	Adeno-associated virus	0	0
VS23_45	Adeno-associated virus VR-355	0	0
VS23_45	African green monkey simian foamy virus	0	0
VS23_45	Aichivirus A	0	0
VS23_45	Alphacoronavirus 1	0	0
VS23_45	Alphapapillomavirus 1	0	0
VS23_45	Alphapapillomavirus 10	0	0
VS23_45	Alphapapillomavirus 11	0	0
VS23_45	Alphapapillomavirus 13	0	0
VS23_45	Alphapapillomavirus 2	0	0
VS23_45	Alphapapillomavirus 3	0	0
VS23_45	Alphapapillomavirus 4	0	0
VS23_45	Alphapapillomavirus 5	0	0
VS23_45	Alphapapillomavirus 6	0	0
VS23_45	Alphapapillomavirus 7	0	0
VS23_45	Alphapapillomavirus 8	0	0
VS23_45	Alphapapillomavirus 9	0	0
VS23_45	Alternaria alternata (Alternaria rot fungus) (Torula alternata)	0	0
VS23_45	Apophysomyces trapeziformis	0	0
VS23_45	Aravan virus	0	0
VS23_45	Aspergillus clavatus	0	0
VS23_45	Aspergillus restrictus	0	0
VS23_45	Australian bat lyssavirus	0	0
VS23_45	BK polyomavirus	0	0
VS23_45	BK polyomavirus (BKPyV)	0	0
VS23_45	Bacillus anthracis	0	0
VS23_45	Bacillus subtilis	0	0
VS23_45	Banna virus	0	0
VS23_45	Barmah Forest virus	0	0
VS23_45	Bat coronavirus 1B	0	0
VS23_45	Bat coronavirus 279/2005 (BtCoV) (BtCoV/279/2005)	4	21.2058
VS23_45	Bat coronavirus HKU3 (BtCoV) (SARS-like coronavirus HKU3)	2	35.1058
VS23_45	Bat coronavirus Rp3/2004 (BtCoV/Rp3/2004) (SARS-like coronavirus Rp3)	3	18.9477
VS23_45	Betapapillomavirus 1	0	0
VS23_45	Betapapillomavirus 2	0	0
VS23_45	Betapapillomavirus 3	0	0
VS23_45	Bordetella pertussis	0	0
VS23_45	Borreliella bavariensis	0	0
VS23_45	Borreliella burgdorferi (Lyme disease spirochete) (Borrelia burgdorferi)	0	0
VS23_45	Bovine coronavirus (strain 98TXSF-110-ENT) (BCoV-ENT) (BCV)	0	0
VS23_45	Bovine papular stomatitis virus	0	0
VS23_45	Bovine respiratory syncytial virus	0	0
VS23_45	Bovine torovirus	0	0
VS23_45	Bundibugyo ebolavirus	0	0
VS23_45	Bunyamwera virus	1	25.7635
VS23_45	Burkholderia multivorans	0	0
VS23_45	Burkholderia pseudomallei (Pseudomonas pseudomallei)	0	0
VS23_45	California encephalitis virus	1	24.9804
VS23_45	Camelpox virus	0	0
VS23_45	Candida albicans (Yeast)	0	0
VS23_45	Candidatus Neoehrlichia mikurensis	0	0
VS23_45	Canine adenovirus A	0	0
VS23_45	Cercopithecine herpesvirus 2	1	9.88856
VS23_45	Cercopithecus erythrotis polyomavirus 1	0	0
VS23_45	Chaetomium thermophilum	0	0
VS23_45	Chandipura virus	0	0
VS23_45	Chapare virus	0	0
VS23_45	Chikungunya virus	0	0
VS23_45	Chikungunya virus (CHIKV)	1	42.3483
VS23_45	Chlamydia pneumoniae (Chlamydophila pneumoniae)	0	0
VS23_45	Chlamydia trachomatis	0	0
VS23_45	Clostridium botulinum	0	0
VS23_45	Clostridium tetani	0	0
VS23_45	Cochliobolus lunatus (Filamentous fungus) (Curvularia lunata)	0	0
VS23_45	Colorado tick fever virus	0	0
VS23_45	Corynebacterium diphtheriae	0	0
VS23_45	Corynebacterium genitalium	0	0
VS23_45	Cosavirus A	0	0
VS23_45	Cowpox virus	0	0
VS23_45	Crimean-Congo hemorrhagic fever virus	0	0
VS23_45	Cryptococcus arboriformis	0	0
VS23_45	Dengue virus	1	9.28586
VS23_45	Dhori virus	0	0
VS23_45	Dugbe virus	0	0
VS23_45	Duvenhage virus	0	0
VS23_45	Dyella japonica	0	0
VS23_45	Eastern equine encephalitis virus	1	54.4203
VS23_45	Eastern equine encephalitis virus (EEEV) (Eastern equine encephalomyelitis virus)	0	0
VS23_45	Ectromelia virus	0	0
VS23_45	Ehrlichia chaffeensis	0	0
VS23_45	Encephalomyocarditis virus	0	0
VS23_45	Enterobacteria phage P1	0	0
VS23_45	Enterovirus A	1	26.8047
VS23_45	Enterovirus B	1	58.4241
VS23_45	Enterovirus C	2	86.1516
VS23_45	Enterovirus D	1	15.9947
VS23_45	Equine rotavirus	0	0
VS23_45	Equine torovirus	0	0
VS23_45	Escherichia coli	0	0
VS23_45	European bat lyssavirus 1	0	0
VS23_45	Feline rotavirus	0	0
VS23_45	FinV707 virus	0	0
VS23_45	Frateuria aurantia	0	0
VS23_45	Gammapapillomavirus 1	0	0
VS23_45	Gammapapillomavirus 2	0	0
VS23_45	Gammapapillomavirus 3	0	0
VS23_45	Gammapapillomavirus 4	0	0
VS23_45	Getah virus	0	0
VS23_45	Gorilla gorilla gorilla polyomavirus 1	0	0
VS23_45	Guanarito virus	0	0
VS23_45	Haemophilus influenzae	0	0
VS23_45	Hantaan virus	0	0
VS23_45	Hantavirus Monongahela-3	0	0
VS23_45	Hantavirus NFG357	0	0
VS23_45	Helicobacter pylori (Campylobacter pylori)	0	0
VS23_45	Hendra virus	0	0
VS23_45	Hepatitis A virus	0	0
VS23_45	Hepatitis B virus	1	58.0791
VS23_45	Hepatitis C virus	2	20.5244
VS23_45	Hepatitis E virus	0	0
VS23_45	Hepatitis delta virus	0	0
VS23_45	Human SARS coronavirus (SARS-CoV) (Severe acute respiratory syndrome coronavirus)	3	33.7284
VS23_45	Human adenovirus A	1	20.3998
VS23_45	Human adenovirus B	3	26.6066
VS23_45	Human adenovirus C	1	64.2167
VS23_45	Human adenovirus D	0	0
VS23_45	Human adenovirus E	0	0
VS23_45	Human adenovirus F	1	18.1358
VS23_45	Human coronavirus 229E (HCoV-229E)	1	12.7148
VS23_45	Human coronavirus HKU1 (HCoV-HKU1)	0	0
VS23_45	Human coronavirus HKU1 (isolate N1) (HCoV-HKU1)	0	0
VS23_45	Human coronavirus HKU1 (isolate N2) (HCoV-HKU1)	0	0
VS23_45	Human coronavirus HKU1 (isolate N5) (HCoV-HKU1)	0	0
VS23_45	Human coronavirus NL63 (HCoV-NL63)	1	11.453
VS23_45	Human coronavirus OC43 (HCoV-OC43)	1	39.8031
VS23_45	Human cosavirus RdRp-1892	0	0
VS23_45	Human cytomegalovirus (HHV-5) (Human herpesvirus 5)	10	72.5792
VS23_45	Human erythrovirus V9	0	0
VS23_45	Human herpesvirus 1	2	19.0374
VS23_45	Human herpesvirus 2	0	0
VS23_45	Human herpesvirus 3	3	54.2974
VS23_45	Human herpesvirus 4	0	0
VS23_45	Human herpesvirus 5	22	57.9452
VS23_45	Human herpesvirus 6	0	0
VS23_45	Human herpesvirus 6A	1	92.4106
VS23_45	Human herpesvirus 6B	3	49.6833
VS23_45	Human herpesvirus 7	0	0
VS23_45	Human herpesvirus 8	2	20.1041
VS23_45	Human immunodeficiency virus 1	1	8.05508
VS23_45	Human immunodeficiency virus 2	1	27.5875
VS23_45	Human metapneumovirus	0	0
VS23_45	Human papillomavirus	0	0
VS23_45	Human papillomavirus type 64	0	0
VS23_45	Human papillomavirus type me180	0	0
VS23_45	Human parainfluenza virus 1	0	0
VS23_45	Human parainfluenza virus 2	0	0
VS23_45	Human parainfluenza virus 3	0	0
VS23_45	Human parainfluenza virus 4	0	0
VS23_45	Human parechovirus	0	0
VS23_45	Human parvovirus B19	0	0
VS23_45	Human picobirnavirus	0	0
VS23_45	Human respiratory syncytial virus	2	54.8252
VS23_45	Human rotavirus B219	0	0
VS23_45	Human torovirus	0	0
VS23_45	Human torovirus (HuTV)	0	0
VS23_45	Influenza A virus	8	19.5597
VS23_45	Influenza B virus	1	29.5781
VS23_45	Influenza C virus	0	0
VS23_45	Isfahan virus	0	0
VS23_45	JC polyomavirus	0	0
VS23_45	Jabora virus	0	0
VS23_45	Japanese encephalitis virus	0	0
VS23_45	Junin virus	0	0
VS23_45	KI polyomavirus	0	0
VS23_45	Kyasanur forest disease virus	0	0
VS23_45	Lactobacillus delbrueckii	0	0
VS23_45	Lagos bat virus	0	0
VS23_45	Langat virus	0	0
VS23_45	Lassa mammarenavirus	0	0
VS23_45	Lassa virus	0	0
VS23_45	Lentinula edodes (Shiitake mushroom) (Lentinus edodes)	0	0
VS23_45	Leptospira interrogans	0	0
VS23_45	Lipomyces anomalus	0	0
VS23_45	Lipomyces starkeyi (Oleaginous yeast)	0	0
VS23_45	Lipomyces tetrasporus	0	0
VS23_45	Listeria monocytogenes	0	0
VS23_45	Lloviu cuevavirus	0	0
VS23_45	Louping ill virus	0	0
VS23_45	Lymphocytic choriomeningitis virus	0	0
VS23_45	Macacine herpesvirus 1	0	0
VS23_45	Macaque simian foamy virus	0	0
VS23_45	Machupo virus	0	0
VS23_45	Madariaga virus	0	0
VS23_45	Malassezia furfur (Pityriasis versicolor infection agent) (Pityrosporum furfur)	0	0
VS23_45	Malassezia sympodialis (Atopic eczema-associated yeast)	0	0
VS23_45	Mamastrovirus 1	0	0
VS23_45	Marburg marburgvirus	0	0
VS23_45	Mayaro virus	0	0
VS23_45	Measles virus	0	0
VS23_45	Merkel cell polyomavirus	0	0
VS23_45	Middle East respiratory syndrome coronavirus	1	50.1112
VS23_45	Mokola virus	0	0
VS23_45	Molluscum contagiosum virus	0	0
VS23_45	Monkeypox virus	0	0
VS23_45	Mumps virus	0	0
VS23_45	Mupapillomavirus 1	0	0
VS23_45	Mupapillomavirus 2	0	0
VS23_45	Murine leukemia virus	0	0
VS23_45	Murine leukemia-related retroviruses	0	0
VS23_45	Murray Valley encephalitis virus	0	0
VS23_45	Mus musculus	0	0
VS23_45	Mycobacterium avium	0	0
VS23_45	Mycobacterium bovis	0	0
VS23_45	Mycobacterium gordonae	0	0
VS23_45	Mycobacterium leprae	0	0
VS23_45	Mycoplasma penetrans	0	0
VS23_45	Mycoplasma pneumoniae	0	0
VS23_45	Myxozyma sp. KAL	0	0
VS23_45	Necocli virus	0	0
VS23_45	Neisseria meningitidis	0	0
VS23_45	Neosartorya fumigata (Aspergillus fumigatus)	0	0
VS23_45	New York virus	0	0
VS23_45	New York virus (NYV)	0	0
VS23_45	Nipah virus	0	0
VS23_45	Non-A, non-B hepatitis virus	0	0
VS23_45	Non-human primate Adeno-associated virus	0	0
VS23_45	Norwalk virus	1	44.9652
VS23_45	Nupapillomavirus 1	0	0
VS23_45	O'nyong-nyong virus	1	30.5634
VS23_45	Ophiocordyceps robertsii	0	0
VS23_45	Orf virus	0	0
VS23_45	Orientia tsutsugamushi (Rickettsia tsutsugamushi)	0	0
VS23_45	Oropouche virus	0	0
VS23_45	Paenibacillus sp. (strain JDR-2)	1	25.2195
VS23_45	Panine herpesvirus 2	0	0
VS23_45	Papiine herpesvirus 2	0	0
VS23_45	Parainfluenza virus 5	0	0
VS23_45	Pegivirus A	0	0
VS23_45	Penicillium chrysogenum (Penicillium notatum)	0	0
VS23_45	Pichinde virus	0	0
VS23_45	Porcine adenovirus A	0	0
VS23_45	Porcine picobirnavirus 1	0	0
VS23_45	Porcine picobirnavirus strain D4	0	0
VS23_45	Porcine picobirnavirus strain E4	0	0
VS23_45	Porphyromonas gingivalis	0	0
VS23_45	Powassan virus	0	0
VS23_45	Primate T-lymphotropic virus 1	0	0
VS23_45	Primate T-lymphotropic virus 2	0	0
VS23_45	Primate T-lymphotropic virus 3	0	0
VS23_45	Prochlorococcus marinus	0	0
VS23_45	Pseudocowpox virus	0	0
VS23_45	Pseudomonas aeruginosa	0	0
VS23_45	Pseudomonas chloritidismutans	0	0
VS23_45	Pseudomonas psychrophila	0	0
VS23_45	Pseudomonas sp. (strain RS-16)	0	0
VS23_45	Pseudomonas stutzeri (Pseudomonas perfectomarina)	0	0
VS23_45	Psychrobacter sp. G	0	0
VS23_45	Punta Toro virus	0	0
VS23_45	Puumala virus	0	0
VS23_45	Rabies virus	1	54.8537
VS23_45	Respiratory syncytial virus	0	0
VS23_45	Reston ebolavirus	0	0
VS23_45	Rhinovirus A	3	26.7864
VS23_45	Rhinovirus B	3	68.9229
VS23_45	Rhodococcus sp. AW25M09	0	0
VS23_45	Rhynchogastrema glucofermentans	0	0
VS23_45	Rickettsia bellii	0	0
VS23_45	Rift Valley fever virus	0	0
VS23_45	Rosavirus A	0	0
VS23_45	Ross River virus	2	13.4857
VS23_45	Rotavirus A	0	0
VS23_45	Rotavirus B	1	28.6189
VS23_45	Rotavirus C	0	0
VS23_45	Rotavirus H	0	0
VS23_45	Rubella virus	0	0
VS23_45	Sabia virus	0	0
VS23_45	Saccharomyces cerevisiae (Baker's yeast)	0	0
VS23_45	Saimiriine herpesvirus 1 (strain MV-5-4-PSL) (SaHV-1) (Marmoset herpesvirus)	0	0
VS23_45	Saimiriine herpesvirus 2 (SaHV-2) (Herpesvirus saimiri)	0	0
VS23_45	Salivirus A	0	0
VS23_45	Salivirus FHB	0	0
VS23_45	Salivirus csh-1	0	0
VS23_45	Salmonella choleraesuis	0	0
VS23_45	Sandfly fever Naples virus	0	0
VS23_45	Sandfly fever Sicilian virus	0	0
VS23_45	Sapporo virus	0	0
VS23_45	Semliki forest virus	0	0
VS23_45	Seoul virus	0	0
VS23_45	Severe acute respiratory syndrome coronavirus 2	4	20.322
VS23_45	Shigella flexneri	0	0
VS23_45	Simian T-cell lymphotropic virus 5	0	0
VS23_45	Simian T-cell lymphotropic virus 6	0	0
VS23_45	Simian foamy virus	0	0
VS23_45	Simian virus 12	0	0
VS23_45	Simian virus 40 (SV40)	0	0
VS23_45	Sin Nombre virus	0	0
VS23_45	Sindbis virus	0	0
VS23_45	Spirosoma linguale	0	0
VS23_45	St. Louis encephalitis virus	0	0
VS23_45	Staphylococcus aureus	3	45.1779
VS23_45	Streptococcus agalactiae	0	0
VS23_45	Streptococcus downei (Streptococcus sobrinus)	1	53.078
VS23_45	Streptococcus dysgalactiae	0	0
VS23_45	Streptococcus oralis	0	0
VS23_45	Streptococcus pneumoniae	5	61.312
VS23_45	Streptococcus pyogenes	0	0
VS23_45	Streptococcus sp. group G	0	0
VS23_45	Streptomyces levis	0	0
VS23_45	Sudan ebolavirus	0	0
VS23_45	Tai Forest ebolavirus	0	0
VS23_45	Tanapox virus	0	0
VS23_45	Taterapox virus	0	0
VS23_45	Thermobifida fusca (Thermomonospora fusca)	0	0
VS23_45	Torque teno midi virus 1	0	0
VS23_45	Torque teno mini virus 1	0	0
VS23_45	Torque teno virus	0	0
VS23_45	Torque teno virus 1	0	0
VS23_45	Tropheryma whipplei (Whipple's bacillus) (Tropheryma whippelii)	0	0
VS23_45	Una virus	0	0
VS23_45	Utive virus	0	0
VS23_45	Uukuniemi virus	0	0
VS23_45	Uukuniemi virus (Uuk)	0	0
VS23_45	Vaccinia virus	0	0
VS23_45	Variola virus	0	0
VS23_45	Venezuelan equine encephalitis virus	0	0
VS23_45	Vesicular stomatitis Indiana virus	0	0
VS23_45	Vesicular stomatitis New Jersey virus	0	0
VS23_45	Vibrio anguillarum (Listonella anguillarum)	0	0
VS23_45	WU Polyomavirus	0	0
VS23_45	West Nile virus	1	7.65649
VS23_45	Western equine encephalitis virus	0	0
VS23_45	Wuhan seafood market pneumonia virus	0	0
VS23_45	Wyeomyia virus	0	0
VS23_45	Yaba monkey tumor virus	1	8.05508
VS23_45	Yellow fever virus	0	0
VS23_45	Yersinia enterocolitica	0	0
VS23_45	Yersinia pestis	0	0
VS23_45	Zaire ebolavirus	0	0
VS23_45	Zika virus (strain Mr 766) (ZIKV)	2	61.2138
VS23_45	[Clostridium] papyrosolvens	0	0
VS23_45	[Clostridium] termitidis	0	0
VS23_45	uncultured phage WW-nAnB	0	0
VS23_45	uncultured picobirnavirus	0	0
VS23_46	Absidia glauca (Pin mould)	0	0
VS23_46	Acidocella sp. MX-AZ02	0	0
VS23_46	Adeno-associated dependoparvovirus A	2	13.7165
VS23_46	Adeno-associated virus	1	19.0977
VS23_46	Adeno-associated virus VR-355	1	11.1444
VS23_46	African green monkey simian foamy virus	0	0
VS23_46	Aichivirus A	0	0
VS23_46	Alphacoronavirus 1	0	0
VS23_46	Alphapapillomavirus 1	0	0
VS23_46	Alphapapillomavirus 10	0	0
VS23_46	Alphapapillomavirus 11	0	0
VS23_46	Alphapapillomavirus 13	0	0
VS23_46	Alphapapillomavirus 2	0	0
VS23_46	Alphapapillomavirus 3	0	0
VS23_46	Alphapapillomavirus 4	0	0
VS23_46	Alphapapillomavirus 5	0	0
VS23_46	Alphapapillomavirus 6	0	0
VS23_46	Alphapapillomavirus 7	0	0
VS23_46	Alphapapillomavirus 8	0	0
VS23_46	Alphapapillomavirus 9	1	9.40932
VS23_46	Alternaria alternata (Alternaria rot fungus) (Torula alternata)	0	0
VS23_46	Apophysomyces trapeziformis	0	0
VS23_46	Aravan virus	0	0
VS23_46	Aspergillus clavatus	0	0
VS23_46	Aspergillus restrictus	0	0
VS23_46	Australian bat lyssavirus	0	0
VS23_46	BK polyomavirus	0	0
VS23_46	BK polyomavirus (BKPyV)	0	0
VS23_46	Bacillus anthracis	0	0
VS23_46	Bacillus subtilis	0	0
VS23_46	Banna virus	0	0
VS23_46	Barmah Forest virus	1	10.1407
VS23_46	Bat coronavirus 1B	0	0
VS23_46	Bat coronavirus 279/2005 (BtCoV) (BtCoV/279/2005)	6	18.8373
VS23_46	Bat coronavirus HKU3 (BtCoV) (SARS-like coronavirus HKU3)	4	29.5676
VS23_46	Bat coronavirus Rp3/2004 (BtCoV/Rp3/2004) (SARS-like coronavirus Rp3)	4	23.3951
VS23_46	Betapapillomavirus 1	0	0
VS23_46	Betapapillomavirus 2	0	0
VS23_46	Betapapillomavirus 3	0	0
VS23_46	Bordetella pertussis	0	0
VS23_46	Borreliella bavariensis	0	0
VS23_46	Borreliella burgdorferi (Lyme disease spirochete) (Borrelia burgdorferi)	1	34.1019
VS23_46	Bovine coronavirus (strain 98TXSF-110-ENT) (BCoV-ENT) (BCV)	0	0
VS23_46	Bovine papular stomatitis virus	0	0
VS23_46	Bovine respiratory syncytial virus	0	0
VS23_46	Bovine torovirus	0	0
VS23_46	Bundibugyo ebolavirus	0	0
VS23_46	Bunyamwera virus	1	44.608
VS23_46	Burkholderia multivorans	0	0
VS23_46	Burkholderia pseudomallei (Pseudomonas pseudomallei)	0	0
VS23_46	California encephalitis virus	1	47.3703
VS23_46	Camelpox virus	0	0
VS23_46	Candida albicans (Yeast)	0	0
VS23_46	Candidatus Neoehrlichia mikurensis	0	0
VS23_46	Canine adenovirus A	0	0
VS23_46	Cercopithecine herpesvirus 2	0	0
VS23_46	Cercopithecus erythrotis polyomavirus 1	0	0
VS23_46	Chaetomium thermophilum	0	0
VS23_46	Chandipura virus	0	0
VS23_46	Chapare virus	0	0
VS23_46	Chikungunya virus	2	16.8171
VS23_46	Chikungunya virus (CHIKV)	2	26.8725
VS23_46	Chlamydia pneumoniae (Chlamydophila pneumoniae)	0	0
VS23_46	Chlamydia trachomatis	0	0
VS23_46	Clostridium botulinum	0	0
VS23_46	Clostridium tetani	0	0
VS23_46	Cochliobolus lunatus (Filamentous fungus) (Curvularia lunata)	0	0
VS23_46	Colorado tick fever virus	0	0
VS23_46	Corynebacterium diphtheriae	0	0
VS23_46	Corynebacterium genitalium	0	0
VS23_46	Cosavirus A	1	7.83306
VS23_46	Cowpox virus	2	25.8121
VS23_46	Crimean-Congo hemorrhagic fever virus	0	0
VS23_46	Cryptococcus arboriformis	0	0
VS23_46	Dengue virus	3	15.7622
VS23_46	Dhori virus	0	0
VS23_46	Dugbe virus	0	0
VS23_46	Duvenhage virus	0	0
VS23_46	Dyella japonica	0	0
VS23_46	Eastern equine encephalitis virus	1	64.8809
VS23_46	Eastern equine encephalitis virus (EEEV) (Eastern equine encephalomyelitis virus)	0	0
VS23_46	Ectromelia virus	1	22.8472
VS23_46	Ehrlichia chaffeensis	0	0
VS23_46	Encephalomyocarditis virus	0	0
VS23_46	Enterobacteria phage P1	0	0
VS23_46	Enterovirus A	2	21.5716
VS23_46	Enterovirus B	6	22.607
VS23_46	Enterovirus C	4	51.3843
VS23_46	Enterovirus D	1	30.7748
VS23_46	Equine rotavirus	0	0
VS23_46	Equine torovirus	0	0
VS23_46	Escherichia coli	1	13.1457
VS23_46	European bat lyssavirus 1	0	0
VS23_46	Feline rotavirus	0	0
VS23_46	FinV707 virus	0	0
VS23_46	Frateuria aurantia	0	0
VS23_46	Gammapapillomavirus 1	1	32.1825
VS23_46	Gammapapillomavirus 2	0	0
VS23_46	Gammapapillomavirus 3	0	0
VS23_46	Gammapapillomavirus 4	0	0
VS23_46	Getah virus	2	9.30286
VS23_46	Gorilla gorilla gorilla polyomavirus 1	0	0
VS23_46	Guanarito virus	0	0
VS23_46	Haemophilus influenzae	2	21.2967
VS23_46	Hantaan virus	0	0
VS23_46	Hantavirus Monongahela-3	0	0
VS23_46	Hantavirus NFG357	0	0
VS23_46	Helicobacter pylori (Campylobacter pylori)	0	0
VS23_46	Hendra virus	0	0
VS23_46	Hepatitis A virus	0	0
VS23_46	Hepatitis B virus	2	32.785
VS23_46	Hepatitis C virus	3	22.5765
VS23_46	Hepatitis E virus	1	9.20424
VS23_46	Hepatitis delta virus	0	0
VS23_46	Human SARS coronavirus (SARS-CoV) (Severe acute respiratory syndrome coronavirus)	4	34.3824
VS23_46	Human adenovirus A	1	51.78
VS23_46	Human adenovirus B	7	22.1599
VS23_46	Human adenovirus C	6	28.4694
VS23_46	Human adenovirus D	2	26.6317
VS23_46	Human adenovirus E	4	10.9707
VS23_46	Human adenovirus F	4	19.4797
VS23_46	Human coronavirus 229E (HCoV-229E)	3	10.9527
VS23_46	Human coronavirus HKU1 (HCoV-HKU1)	1	14.2931
VS23_46	Human coronavirus HKU1 (isolate N1) (HCoV-HKU1)	1	7.79974
VS23_46	Human coronavirus HKU1 (isolate N2) (HCoV-HKU1)	3	10.7555
VS23_46	Human coronavirus HKU1 (isolate N5) (HCoV-HKU1)	0	0
VS23_46	Human coronavirus NL63 (HCoV-NL63)	1	15.8218
VS23_46	Human coronavirus OC43 (HCoV-OC43)	3	21.7232
VS23_46	Human cosavirus RdRp-1892	0	0
VS23_46	Human cytomegalovirus (HHV-5) (Human herpesvirus 5)	10	115.295
VS23_46	Human erythrovirus V9	0	0
VS23_46	Human herpesvirus 1	3	20.4414
VS23_46	Human herpesvirus 2	3	18.2257
VS23_46	Human herpesvirus 3	7	42.4072
VS23_46	Human herpesvirus 4	2	9.89263
VS23_46	Human herpesvirus 5	63	37.52
VS23_46	Human herpesvirus 6	0	0
VS23_46	Human herpesvirus 6A	5	20.7663
VS23_46	Human herpesvirus 6B	8	32.554
VS23_46	Human herpesvirus 7	3	15.0067
VS23_46	Human herpesvirus 8	1	65.6424
VS23_46	Human immunodeficiency virus 1	2	11.7894
VS23_46	Human immunodeficiency virus 2	3	20.1736
VS23_46	Human metapneumovirus	0	0
VS23_46	Human papillomavirus	0	0
VS23_46	Human papillomavirus type 64	0	0
VS23_46	Human papillomavirus type me180	0	0
VS23_46	Human parainfluenza virus 1	0	0
VS23_46	Human parainfluenza virus 2	0	0
VS23_46	Human parainfluenza virus 3	1	15.8004
VS23_46	Human parainfluenza virus 4	0	0
VS23_46	Human parechovirus	0	0
VS23_46	Human parvovirus B19	0	0
VS23_46	Human picobirnavirus	0	0
VS23_46	Human respiratory syncytial virus	5	38.3541
VS23_46	Human rotavirus B219	0	0
VS23_46	Human torovirus	0	0
VS23_46	Human torovirus (HuTV)	0	0
VS23_46	Influenza A virus	10	28.4326
VS23_46	Influenza B virus	2	22.4093
VS23_46	Influenza C virus	2	18.7853
VS23_46	Isfahan virus	0	0
VS23_46	JC polyomavirus	0	0
VS23_46	Jabora virus	0	0
VS23_46	Japanese encephalitis virus	0	0
VS23_46	Junin virus	0	0
VS23_46	KI polyomavirus	0	0
VS23_46	Kyasanur forest disease virus	0	0
VS23_46	Lactobacillus delbrueckii	0	0
VS23_46	Lagos bat virus	0	0
VS23_46	Langat virus	0	0
VS23_46	Lassa mammarenavirus	1	8.91753
VS23_46	Lassa virus	0	0
VS23_46	Lentinula edodes (Shiitake mushroom) (Lentinus edodes)	0	0
VS23_46	Leptospira interrogans	0	0
VS23_46	Lipomyces anomalus	0	0
VS23_46	Lipomyces starkeyi (Oleaginous yeast)	0	0
VS23_46	Lipomyces tetrasporus	0	0
VS23_46	Listeria monocytogenes	1	13.9652
VS23_46	Lloviu cuevavirus	0	0
VS23_46	Louping ill virus	0	0
VS23_46	Lymphocytic choriomeningitis virus	0	0
VS23_46	Macacine herpesvirus 1	1	13.1187
VS23_46	Macaque simian foamy virus	1	8.09035
VS23_46	Machupo virus	0	0
VS23_46	Madariaga virus	0	0
VS23_46	Malassezia furfur (Pityriasis versicolor infection agent) (Pityrosporum furfur)	0	0
VS23_46	Malassezia sympodialis (Atopic eczema-associated yeast)	0	0
VS23_46	Mamastrovirus 1	3	14.0907
VS23_46	Marburg marburgvirus	2	10.8502
VS23_46	Mayaro virus	1	32.387
VS23_46	Measles virus	0	0
VS23_46	Merkel cell polyomavirus	2	17.0242
VS23_46	Middle East respiratory syndrome coronavirus	2	38.9509
VS23_46	Mokola virus	0	0
VS23_46	Molluscum contagiosum virus	3	17.9292
VS23_46	Monkeypox virus	1	7.47305
VS23_46	Mumps virus	0	0
VS23_46	Mupapillomavirus 1	0	0
VS23_46	Mupapillomavirus 2	0	0
VS23_46	Murine leukemia virus	0	0
VS23_46	Murine leukemia-related retroviruses	0	0
VS23_46	Murray Valley encephalitis virus	0	0
VS23_46	Mus musculus	0	0
VS23_46	Mycobacterium avium	0	0
VS23_46	Mycobacterium bovis	0	0
VS23_46	Mycobacterium gordonae	0	0
VS23_46	Mycobacterium leprae	0	0
VS23_46	Mycoplasma penetrans	0	0
VS23_46	Mycoplasma pneumoniae	1	17.9872
VS23_46	Myxozyma sp. KAL	0	0
VS23_46	Necocli virus	0	0
VS23_46	Neisseria meningitidis	0	0
VS23_46	Neosartorya fumigata (Aspergillus fumigatus)	0	0
VS23_46	New York virus	0	0
VS23_46	New York virus (NYV)	0	0
VS23_46	Nipah virus	0	0
VS23_46	Non-A, non-B hepatitis virus	0	0
VS23_46	Non-human primate Adeno-associated virus	0	0
VS23_46	Norwalk virus	2	29.8478
VS23_46	Nupapillomavirus 1	0	0
VS23_46	O'nyong-nyong virus	1	47.3148
VS23_46	Ophiocordyceps robertsii	0	0
VS23_46	Orf virus	0	0
VS23_46	Orientia tsutsugamushi (Rickettsia tsutsugamushi)	0	0
VS23_46	Oropouche virus	0	0
VS23_46	Paenibacillus sp. (strain JDR-2)	1	44.5991
VS23_46	Panine herpesvirus 2	1	10.102
VS23_46	Papiine herpesvirus 2	1	14.8257
VS23_46	Parainfluenza virus 5	1	7.3407
VS23_46	Pegivirus A	0	0
VS23_46	Penicillium chrysogenum (Penicillium notatum)	1	19.2395
VS23_46	Pichinde virus	0	0
VS23_46	Porcine adenovirus A	0	0
VS23_46	Porcine picobirnavirus 1	0	0
VS23_46	Porcine picobirnavirus strain D4	0	0
VS23_46	Porcine picobirnavirus strain E4	0	0
VS23_46	Porphyromonas gingivalis	3	19.0083
VS23_46	Powassan virus	0	0
VS23_46	Primate T-lymphotropic virus 1	0	0
VS23_46	Primate T-lymphotropic virus 2	0	0
VS23_46	Primate T-lymphotropic virus 3	0	0
VS23_46	Prochlorococcus marinus	0	0
VS23_46	Pseudocowpox virus	0	0
VS23_46	Pseudomonas aeruginosa	0	0
VS23_46	Pseudomonas chloritidismutans	0	0
VS23_46	Pseudomonas psychrophila	0	0
VS23_46	Pseudomonas sp. (strain RS-16)	0	0
VS23_46	Pseudomonas stutzeri (Pseudomonas perfectomarina)	0	0
VS23_46	Psychrobacter sp. G	0	0
VS23_46	Punta Toro virus	0	0
VS23_46	Puumala virus	0	0
VS23_46	Rabies virus	4	19.7729
VS23_46	Respiratory syncytial virus	0	0
VS23_46	Reston ebolavirus	0	0
VS23_46	Rhinovirus A	6	36.7153
VS23_46	Rhinovirus B	6	46.2761
VS23_46	Rhodococcus sp. AW25M09	0	0
VS23_46	Rhynchogastrema glucofermentans	0	0
VS23_46	Rickettsia bellii	0	0
VS23_46	Rift Valley fever virus	0	0
VS23_46	Rosavirus A	1	12.5721
VS23_46	Ross River virus	2	28.4352
VS23_46	Rotavirus A	0	0
VS23_46	Rotavirus B	1	61.4886
VS23_46	Rotavirus C	0	0
VS23_46	Rotavirus H	0	0
VS23_46	Rubella virus	0	0
VS23_46	Sabia virus	0	0
VS23_46	Saccharomyces cerevisiae (Baker's yeast)	0	0
VS23_46	Saimiriine herpesvirus 1 (strain MV-5-4-PSL) (SaHV-1) (Marmoset herpesvirus)	0	0
VS23_46	Saimiriine herpesvirus 2 (SaHV-2) (Herpesvirus saimiri)	5	13.7694
VS23_46	Salivirus A	0	0
VS23_46	Salivirus FHB	0	0
VS23_46	Salivirus csh-1	0	0
VS23_46	Salmonella choleraesuis	0	0
VS23_46	Sandfly fever Naples virus	0	0
VS23_46	Sandfly fever Sicilian virus	0	0
VS23_46	Sapporo virus	1	27.4067
VS23_46	Semliki forest virus	1	21.8495
VS23_46	Seoul virus	0	0
VS23_46	Severe acute respiratory syndrome coronavirus 2	5	17.8216
VS23_46	Shigella flexneri	0	0
VS23_46	Simian T-cell lymphotropic virus 5	0	0
VS23_46	Simian T-cell lymphotropic virus 6	0	0
VS23_46	Simian foamy virus	0	0
VS23_46	Simian virus 12	0	0
VS23_46	Simian virus 40 (SV40)	2	13.8819
VS23_46	Sin Nombre virus	0	0
VS23_46	Sindbis virus	0	0
VS23_46	Spirosoma linguale	0	0
VS23_46	St. Louis encephalitis virus	1	10.8024
VS23_46	Staphylococcus aureus	5	43.059
VS23_46	Streptococcus agalactiae	0	0
VS23_46	Streptococcus downei (Streptococcus sobrinus)	1	72.3192
VS23_46	Streptococcus dysgalactiae	1	9.11043
VS23_46	Streptococcus oralis	1	12.0273
VS23_46	Streptococcus pneumoniae	13	43.7692
VS23_46	Streptococcus pyogenes	0	0
VS23_46	Streptococcus sp. group G	1	9.18581
VS23_46	Streptomyces levis	0	0
VS23_46	Sudan ebolavirus	0	0
VS23_46	Tai Forest ebolavirus	0	0
VS23_46	Tanapox virus	1	32.8675
VS23_46	Taterapox virus	0	0
VS23_46	Thermobifida fusca (Thermomonospora fusca)	0	0
VS23_46	Torque teno midi virus 1	0	0
VS23_46	Torque teno mini virus 1	0	0
VS23_46	Torque teno virus	1	11.7214
VS23_46	Torque teno virus 1	0	0
VS23_46	Tropheryma whipplei (Whipple's bacillus) (Tropheryma whippelii)	0	0
VS23_46	Una virus	0	0
VS23_46	Utive virus	0	0
VS23_46	Uukuniemi virus	0	0
VS23_46	Uukuniemi virus (Uuk)	0	0
VS23_46	Vaccinia virus	2	17.4543
VS23_46	Variola virus	4	10.2964
VS23_46	Venezuelan equine encephalitis virus	2	10.7827
VS23_46	Vesicular stomatitis Indiana virus	0	0
[truncated: 1,361 more rows]
