# Supplementary material for: Assessing VirScan serosurvey epitope profiling variability between in-clinic venous blood draw and capillary blood self-sampling device
Source: Microbiol Spectr. 2026 Apr 27;14(6):e02454-25. doi: 10.1128/spectrum.02454-25 (PMC13228006; doi:10.1128/spectrum.02454-25)
Supplement: Data Set S2 — Annotations for Vir3 and CoV phage libraries. [file spectrum.02454-25-s0002.xlsx]

## Sheet: Vir3_library_annotations
Annotations for Vir3 and CoV phage libraries
Vir3_entry_id	Vir3 _id	Entry	Species	Organism	Sequence	Peptide	Oligo	Type
0	1	A0A126	Papiine herpesvirus 2	Cercopithecine herpesvirus 16 (CeHV-16) (Herpesvirus papio 2)	MRSLLFVVGAWVAALVTNLTPDAALASGTTTTAAAGNTSATASPGDNATSIDAGSTITAAAPPGHSTPWPALPTDLALPLVIGGLCALTLAAMGAGALLHRCCRRCARRRQNVSSVSA	MRSLLFVVGAWVAALVTNLTPDAALASGTTTTAAAGNTSATASPGDNATSIDAGST	aGGAATTCCGCTGCGTatgcgcagcttgctgtttgtggtcggtgcttgggtcgctgctctcgtcaccaaccttacccctgatgcagctcttgcaagtggtactacaaccaccgctgccgcagggaacacatctgcaacagcttctccaggtgacaacgccacaagcatcgacgctggcagtacaCAGGgaagagctcgaa	virus
1	2	A0A126	Papiine herpesvirus 2	Cercopithecine herpesvirus 16 (CeHV-16) (Herpesvirus papio 2)	MRSLLFVVGAWVAALVTNLTPDAALASGTTTTAAAGNTSATASPGDNATSIDAGSTITAAAPPGHSTPWPALPTDLALPLVIGGLCALTLAAMGAGALLHRCCRRCARRRQNVSSVSA	TTTTAAAGNTSATASPGDNATSIDAGSTITAAAPPGHSTPWPALPTDLALPLVIGG	aTGAATTCGGAGCGGTactacaaccaccgctgccgcagggaacacatctgcaacagcttctccaggtgacaacgccacaagcatcgacgctggcagtacaattaccgctgccgctcctccaggtcattcaacaccttggcctgcactcccaactgatctcgcacttccactcgttatcgggggtCACTGCACTCGAGACa	virus
2	3	A0A126	Papiine herpesvirus 2	Cercopithecine herpesvirus 16 (CeHV-16) (Herpesvirus papio 2)	MRSLLFVVGAWVAALVTNLTPDAALASGTTTTAAAGNTSATASPGDNATSIDAGSTITAAAPPGHSTPWPALPTDLALPLVIGGLCALTLAAMGAGALLHRCCRRCARRRQNVSSVSA	ITAAAPPGHSTPWPALPTDLALPLVIGGLCALTLAAMGAGALLHRCCRRCARRRQN	aGGAATTCCGCTGCGTattaccgctgccgctcctccaggtcattcaacaccttggcctgcactcccaactgatctcgcacttccactcgttatcgggggtttgtgcgccctcacactcgcagcaatgggcgccggggcattgcttcatcgctgctgccgccgctgcgcacgccgccgccagaatCAGGgaagagctcgaa	virus
3	4	A0A126	Papiine herpesvirus 2	Cercopithecine herpesvirus 16 (CeHV-16) (Herpesvirus papio 2)	MRSLLFVVGAWVAALVTNLTPDAALASGTTTTAAAGNTSATASPGDNATSIDAGSTITAAAPPGHSTPWPALPTDLALPLVIGGLCALTLAAMGAGALLHRCCRRCARRRQNVSSVSA	LCALTLAAMGAGALLHRCCRRCARRRQNVSSVSA	aTGAATTCGGAGCGGTttgtgcgccctcacactcgcagcaatgggcgccggggcattgcttcatcgctgctgccgccgctgcgcacgccgccgccagaatgtctcctcagtcagtgcttaatctgagctcagtccacgagcagatccgtgtgtgtaggtagattacagcatttctcgcgacggcCACTGCACTCGAGACa	virus
4	5	A0A130	Papiine herpesvirus 2	Cercopithecine herpesvirus 16 (CeHV-16) (Herpesvirus papio 2)	RDRGPSRSRVRYTRLAASEA	RDRGPSRSRVRYTRLAASEA	aGGAATTCCGCTGCGTcgcgatcgcggcccttctcgctctcgcgtgcgctacacccgcctggctgcctcagaagcttaatctgagctcagtccacgagcagatccgtgtgtgtaggtagattacagcatttctcgcgacggcgaaacccactaccgtacttgggtcaggtcgatccatgttcctCAGGgaagagctcgaa	virus
5	6	A0A132	Papiine herpesvirus 2	Cercopithecine herpesvirus 16 (CeHV-16) (Herpesvirus papio 2)	MGFGAAAALLALAVALARVPAGGGAYVPVDRALTRVSPNRFRGSSLPPPEQKTDPPDVRRVYH	MGFGAAAALLALAVALARVPAGGGAYVPVDRALTRVSPNRFRGSSLPPPEQKTDPP	aGGAATTCCGCTGCGTatggggtttggcgccgcagcagcactgttggctctggcagttgcactcgcccgcgtgcctgcaggcggcggggcatatgtcccagtggaccgcgcactcacacgcgttagcccaaaccgcttccgcggttcatccctgccacctcctgaacaaaagaccgaccctcctCAGGgaagagctcgaa	virus
6	7	A0A132	Papiine herpesvirus 2	Cercopithecine herpesvirus 16 (CeHV-16) (Herpesvirus papio 2)	MGFGAAAALLALAVALARVPAGGGAYVPVDRALTRVSPNRFRGSSLPPPEQKTDPPDVRRVYH	VDRALTRVSPNRFRGSSLPPPEQKTDPPDVRRVYH	aTGAATTCGGAGCGGTgtggaccgcgcactcacacgcgttagcccaaaccgcttccgcggttcatccctgccacctcctgaacaaaagaccgaccctcctgacgtccgccgcgtgtatcattaatctgagctcagtccacgagcagatccgtgtgtgtaggtagattacagcatttctcgcgacCACTGCACTCGAGACa	virus
7	8	A0ERK8	Vaccinia virus	Vaccinia virus	MHYPKYYINITKINPHLANQFRAWKKRIAGRDYITNLSKDTGIQQSKLTETIRNCQKNRNIYGLYIHYNLVINWITDVIINQY	MHYPKYYINITKINPHLANQFRAWKKRIAGRDYITNLSKDTGIQQSKLTETIRNCQ	aGGAATTCCGCTGCGTatgcactaccctaaatactacatcaacatcacaaaaatcaatcctcaccttgctaaccagtttcgcgcctggaaaaaacgcatcgccggtcgcgattacatcactaaccttagcaaggataccggcatccaacagagcaaacttacagaaaccattcgcaattgtcagCAGGgaagagctcgaa	virus
8	9	A0ERK8	Vaccinia virus	Vaccinia virus	MHYPKYYINITKINPHLANQFRAWKKRIAGRDYITNLSKDTGIQQSKLTETIRNCQKNRNIYGLYIHYNLVINWITDVIINQY	AGRDYITNLSKDTGIQQSKLTETIRNCQKNRNIYGLYIHYNLVINWITDVIINQY	aTGAATTCGGAGCGGTgccggtcgcgattacatcactaaccttagcaaggataccggcatccaacagagcaaacttacagaaaccattcgcaattgtcagaagaatcgcaatatctatggcctctacattcattacaatctggtgattaattggatcaccgacgtgattattaaccagtattaaCACTGCACTCGAGACa	virus
9	10	A0ERN6	Vaccinia virus	Vaccinia virus	MGATISILASYDNPNLFTAMILMSPLVNADAVSRLNLLAAKLMGTITPNAPVGKLCPESVSRDMDKVYKYQYDPLINHEKIKAGFASQVLKATNKVRKIISKINTPPTLILQGTNNEISDVLGAYYFMQHANCNREIKIYEGAKHHLHKETDEVKKSVMKEIETWIFNRVK	MGATISILASYDNPNLFTAMILMSPLVNADAVSRLNLLAAKLMGTITPNAPVGKLC	aGGAATTCCGCTGCGTatgggcgcaactattagcattttggcctcctatgataaccctaatctcttcaccgccatgattttgatgagtccacttgtcaatgccgatgctgttagtcgcctgaacctcctggcagctaagctgatgggcacaatcacccctaatgcccctgtggggaaactctgcCAGGgaagagctcgaa	virus
10	11	A0ERN6	Vaccinia virus	Vaccinia virus	MGATISILASYDNPNLFTAMILMSPLVNADAVSRLNLLAAKLMGTITPNAPVGKLCPESVSRDMDKVYKYQYDPLINHEKIKAGFASQVLKATNKVRKIISKINTPPTLILQGTNNEISDVLGAYYFMQHANCNREIKIYEGAKHHLHKETDEVKKSVMKEIETWIFNRVK	ADAVSRLNLLAAKLMGTITPNAPVGKLCPESVSRDMDKVYKYQYDPLINHEKIKAG	aTGAATTCGGAGCGGTgccgatgctgttagtcgcctgaacctcctggcagctaagctgatgggcacaatcacccctaatgcccctgtggggaaactctgccctgaatccgtctcacgcgatatggacaaggtttataagtatcagtacgaccctttgatcaatcacgagaaaatcaaagcagggCACTGCACTCGAGACa	virus
11	12	A0ERN6	Vaccinia virus	Vaccinia virus	MGATISILASYDNPNLFTAMILMSPLVNADAVSRLNLLAAKLMGTITPNAPVGKLCPESVSRDMDKVYKYQYDPLINHEKIKAGFASQVLKATNKVRKIISKINTPPTLILQGTNNEISDVLGAYYFMQHANCNREIKIYEGAKHHLHKETDEVKKSVMKEIETWIFNRVK	PESVSRDMDKVYKYQYDPLINHEKIKAGFASQVLKATNKVRKIISKINTPPTLILQ	aGGAATTCCGCTGCGTcctgaatccgtctcacgcgatatggacaaggtttataagtatcagtacgaccctttgatcaatcacgagaaaatcaaagcagggtttgcctcacaagttcttaaagctactaacaaagtgcgcaagattatctccaagattaatacaccacctaccttgatcctgcagCAGGgaagagctcgaa	virus
12	13	A0ERN6	Vaccinia virus	Vaccinia virus	MGATISILASYDNPNLFTAMILMSPLVNADAVSRLNLLAAKLMGTITPNAPVGKLCPESVSRDMDKVYKYQYDPLINHEKIKAGFASQVLKATNKVRKIISKINTPPTLILQGTNNEISDVLGAYYFMQHANCNREIKIYEGAKHHLHKETDEVKKSVMKEIETWIFNRVK	FASQVLKATNKVRKIISKINTPPTLILQGTNNEISDVLGAYYFMQHANCNREIKIY	aTGAATTCGGAGCGGTtttgcctcacaagttcttaaagctactaacaaagtgcgcaagattatctccaagattaatacaccacctaccttgatcctgcaggggaccaataatgaaatcagtgacgttctcggcgcatactactttatgcaacacgctaactgcaatcgcgagatcaaaatctacCACTGCACTCGAGACa	virus
13	14	A0ERN6	Vaccinia virus	Vaccinia virus	MGATISILASYDNPNLFTAMILMSPLVNADAVSRLNLLAAKLMGTITPNAPVGKLCPESVSRDMDKVYKYQYDPLINHEKIKAGFASQVLKATNKVRKIISKINTPPTLILQGTNNEISDVLGAYYFMQHANCNREIKIYEGAKHHLHKETDEVKKSVMKEIETWIFNRVK	GTNNEISDVLGAYYFMQHANCNREIKIYEGAKHHLHKETDEVKKSVMKEIETWIFN	aGGAATTCCGCTGCGTgggaccaataatgaaatcagtgacgttctcggcgcatactactttatgcaacacgctaactgcaatcgcgagatcaaaatctacgaaggtgccaaacatcacctgcataaggagactgacgaagtcaagaaatctgtgatgaaggagatcgaaacttggattttcaatCAGGgaagagctcgaa	virus
14	15	A0ERN6	Vaccinia virus	Vaccinia virus	MGATISILASYDNPNLFTAMILMSPLVNADAVSRLNLLAAKLMGTITPNAPVGKLCPESVSRDMDKVYKYQYDPLINHEKIKAGFASQVLKATNKVRKIISKINTPPTLILQGTNNEISDVLGAYYFMQHANCNREIKIYEGAKHHLHKETDEVKKSVMKEIETWIFNRVK	EGAKHHLHKETDEVKKSVMKEIETWIFNRVK	aTGAATTCGGAGCGGTgaaggtgccaaacatcacctgcataaggagactgacgaagtcaagaaatctgtgatgaaggagatcgaaacttggattttcaatcgcgttaaataatctgagctcagtccacgagcagatccgtgtgtgtaggtagattacagcatttctcgcgacggcgaaacccacCACTGCACTCGAGACa	virus
15	16	A0ES12	Vaccinia virus	Vaccinia virus	MIPLLFILFYFANGIEWHKFETSEEIISTYLLDDVLYTGVNGAVYTFSNNKLNKTGLTNTNYITTSIKVEDADKDTLVCGTNNGNPKCWKIDGSDDPKHRGRGYAPYQNSKVTIISHNGCVLSDINISKEGIKRWRRFDGPCGYDLFTADNVIPKDGLRGAFVDKDGTYDKVYILFTDTIGSKRIVKIPYITQMCLNDEGGPSSLSSHRWSTFLKVELECDIDGRSYR	MIPLLFILFYFANGIEWHKFETSEEIISTYLLDDVLYTGVNGAVYTFSNNKLNKTG	aGGAATTCCGCTGCGTatgattccattgttgtttatcttgttctattttgctaacgggatcgaatggcataaatttgaaacttccgaagagattattagcacatatttgcttgatgacgttctttataccggcgtgaacggcgctgtctacactttttcaaataacaagcttaataagacaggcCAGGgaagagctcgaa	virus
16	17	A0ES12	Vaccinia virus	Vaccinia virus	MIPLLFILFYFANGIEWHKFETSEEIISTYLLDDVLYTGVNGAVYTFSNNKLNKTGLTNTNYITTSIKVEDADKDTLVCGTNNGNPKCWKIDGSDDPKHRGRGYAPYQNSKVTIISHNGCVLSDINISKEGIKRWRRFDGPCGYDLFTADNVIPKDGLRGAFVDKDGTYDKVYILFTDTIGSKRIVKIPYITQMCLNDEGGPSSLSSHRWSTFLKVELECDIDGRSYR	TYLLDDVLYTGVNGAVYTFSNNKLNKTGLTNTNYITTSIKVEDADKDTLVCGTNNG	aTGAATTCGGAGCGGTacatatttgcttgatgacgttctttataccggcgtgaacggcgctgtctacactttttcaaataacaagcttaataagacaggcttgacaaacactaattatattaccacatcaatcaaggttgaagacgccgataaagatactcttgtctgcggcaccaacaacggtCACTGCACTCGAGACa	virus
17	18	A0ES12	Vaccinia virus	Vaccinia virus	MIPLLFILFYFANGIEWHKFETSEEIISTYLLDDVLYTGVNGAVYTFSNNKLNKTGLTNTNYITTSIKVEDADKDTLVCGTNNGNPKCWKIDGSDDPKHRGRGYAPYQNSKVTIISHNGCVLSDINISKEGIKRWRRFDGPCGYDLFTADNVIPKDGLRGAFVDKDGTYDKVYILFTDTIGSKRIVKIPYITQMCLNDEGGPSSLSSHRWSTFLKVELECDIDGRSYR	LTNTNYITTSIKVEDADKDTLVCGTNNGNPKCWKIDGSDDPKHRGRGYAPYQNSKV	aGGAATTCCGCTGCGTttgacaaacactaattatattaccacatcaatcaaggttgaagacgccgataaagatactcttgtctgcggcaccaacaacggtaaccctaaatgctggaaaatcgacggctcagatgatcctaaacaccgcgggcgcggttacgccccatatcagaactccaaagtcCAGGgaagagctcgaa	virus
18	19	A0ES12	Vaccinia virus	Vaccinia virus	MIPLLFILFYFANGIEWHKFETSEEIISTYLLDDVLYTGVNGAVYTFSNNKLNKTGLTNTNYITTSIKVEDADKDTLVCGTNNGNPKCWKIDGSDDPKHRGRGYAPYQNSKVTIISHNGCVLSDINISKEGIKRWRRFDGPCGYDLFTADNVIPKDGLRGAFVDKDGTYDKVYILFTDTIGSKRIVKIPYITQMCLNDEGGPSSLSSHRWSTFLKVELECDIDGRSYR	NPKCWKIDGSDDPKHRGRGYAPYQNSKVTIISHNGCVLSDINISKEGIKRWRRFDG	aTGAATTCGGAGCGGTaaccctaaatgctggaaaatcgacggctcagatgatcctaaacaccgcgggcgcggttacgccccatatcagaactccaaagtcacaatcatcagtcacaacggttgtgtcttgtcagatattaatatcagtaaggagggtatcaaacgctggcgccgctttgacgggCACTGCACTCGAGACa	virus
19	20	A0ES12	Vaccinia virus	Vaccinia virus	MIPLLFILFYFANGIEWHKFETSEEIISTYLLDDVLYTGVNGAVYTFSNNKLNKTGLTNTNYITTSIKVEDADKDTLVCGTNNGNPKCWKIDGSDDPKHRGRGYAPYQNSKVTIISHNGCVLSDINISKEGIKRWRRFDGPCGYDLFTADNVIPKDGLRGAFVDKDGTYDKVYILFTDTIGSKRIVKIPYITQMCLNDEGGPSSLSSHRWSTFLKVELECDIDGRSYR	TIISHNGCVLSDINISKEGIKRWRRFDGPCGYDLFTADNVIPKDGLRGAFVDKDGT	aGGAATTCCGCTGCGTacaatcatcagtcacaacggttgtgtcttgtcagatattaatatcagtaaggagggtatcaaacgctggcgccgctttgacgggccttgtggctatgacctctttactgcagacaacgtcatcccaaaagatggcttgcgcggggcttttgttgataaggatggcacaCAGGgaagagctcgaa	virus
20	21	A0ES12	Vaccinia virus	Vaccinia virus	MIPLLFILFYFANGIEWHKFETSEEIISTYLLDDVLYTGVNGAVYTFSNNKLNKTGLTNTNYITTSIKVEDADKDTLVCGTNNGNPKCWKIDGSDDPKHRGRGYAPYQNSKVTIISHNGCVLSDINISKEGIKRWRRFDGPCGYDLFTADNVIPKDGLRGAFVDKDGTYDKVYILFTDTIGSKRIVKIPYITQMCLNDEGGPSSLSSHRWSTFLKVELECDIDGRSYR	PCGYDLFTADNVIPKDGLRGAFVDKDGTYDKVYILFTDTIGSKRIVKIPYITQMCL	aTGAATTCGGAGCGGTccttgtggctatgacctctttactgcagacaacgtcatcccaaaagatggcttgcgcggggcttttgttgataaggatggcacatacgataaagtgtatatcttgttcaccgataccattggttctaagcgcatcgtgaagatcccttatatcacccagatgtgccttCACTGCACTCGAGACa	virus
21	22	A0ES12	Vaccinia virus	Vaccinia virus	MIPLLFILFYFANGIEWHKFETSEEIISTYLLDDVLYTGVNGAVYTFSNNKLNKTGLTNTNYITTSIKVEDADKDTLVCGTNNGNPKCWKIDGSDDPKHRGRGYAPYQNSKVTIISHNGCVLSDINISKEGIKRWRRFDGPCGYDLFTADNVIPKDGLRGAFVDKDGTYDKVYILFTDTIGSKRIVKIPYITQMCLNDEGGPSSLSSHRWSTFLKVELECDIDGRSYR	YDKVYILFTDTIGSKRIVKIPYITQMCLNDEGGPSSLSSHRWSTFLKVELECDIDG	aGGAATTCCGCTGCGTtacgataaagtgtatatcttgttcaccgataccattggttctaagcgcatcgtgaagatcccttatatcacccagatgtgccttaatgatgaagggggcccttcaagtttgagttctcaccgctggtccacttttctcaaagtcgagcttgaatgtgacatcgacggtCAGGgaagagctcgaa	virus
22	23	A0ES12	Vaccinia virus	Vaccinia virus	MIPLLFILFYFANGIEWHKFETSEEIISTYLLDDVLYTGVNGAVYTFSNNKLNKTGLTNTNYITTSIKVEDADKDTLVCGTNNGNPKCWKIDGSDDPKHRGRGYAPYQNSKVTIISHNGCVLSDINISKEGIKRWRRFDGPCGYDLFTADNVIPKDGLRGAFVDKDGTYDKVYILFTDTIGSKRIVKIPYITQMCLNDEGGPSSLSSHRWSTFLKVELECDIDGRSYR	NDEGGPSSLSSHRWSTFLKVELECDIDGRSYR	aTGAATTCGGAGCGGTaatgatgaagggggcccttcaagtttgagttctcaccgctggtccacttttctcaaagtcgagcttgaatgtgacatcgacggtcgctcataccgctaatctgagctcagtccacgagcagatccgtgtgtgtaggtagattacagcatttctcgcgacggcgaaaccCACTGCACTCGAGACa	virus
23	24	A0ES13	Vaccinia virus	Vaccinia virus	MNTIKQSFSTSKLEGYTKQLPSPAPGICLPAGKVVPHTTFEVIEQYNVLDDIIKPLSNQPIFEGPSGVKWFDIKEKENEHREYRIYFIKENSIYSFDTKSKQTRSSQVDARLFSVMVTSKPLFIADIGIGVGMPQMKKILKM	MNTIKQSFSTSKLEGYTKQLPSPAPGICLPAGKVVPHTTFEVIEQYNVLDDIIKPL	aGGAATTCCGCTGCGTatgaacactatcaaacagtcattctcaacatctaaactcgaagggtataccaaacagctcccaagtccagcaccagggatttgcttgccagcaggtaaggtggtgcctcacacaacattcgaggttatcgaacaatacaatgtcttggatgatattattaaacctctgCAGGgaagagctcgaa	virus
24	25	A0ES13	Vaccinia virus	Vaccinia virus	MNTIKQSFSTSKLEGYTKQLPSPAPGICLPAGKVVPHTTFEVIEQYNVLDDIIKPLSNQPIFEGPSGVKWFDIKEKENEHREYRIYFIKENSIYSFDTKSKQTRSSQVDARLFSVMVTSKPLFIADIGIGVGMPQMKKILKM	LPAGKVVPHTTFEVIEQYNVLDDIIKPLSNQPIFEGPSGVKWFDIKEKENEHREYR	aTGAATTCGGAGCGGTttgccagcaggtaaggtggtgcctcacacaacattcgaggttatcgaacaatacaatgtcttggatgatattattaaacctctgtccaatcaacctattttcgaaggtccatctggcgttaagtggttcgacatcaaggaaaaggaaaatgagcatcgcgagtaccgcCACTGCACTCGAGACa	virus
25	26	A0ES13	Vaccinia virus	Vaccinia virus	MNTIKQSFSTSKLEGYTKQLPSPAPGICLPAGKVVPHTTFEVIEQYNVLDDIIKPLSNQPIFEGPSGVKWFDIKEKENEHREYRIYFIKENSIYSFDTKSKQTRSSQVDARLFSVMVTSKPLFIADIGIGVGMPQMKKILKM	SNQPIFEGPSGVKWFDIKEKENEHREYRIYFIKENSIYSFDTKSKQTRSSQVDARL	aGGAATTCCGCTGCGTtccaatcaacctattttcgaaggtccatctggcgttaagtggttcgacatcaaggaaaaggaaaatgagcatcgcgagtaccgcatctacttcatcaaagaaaatagtatctacagcttcgacaccaaatctaagcaaacacgcagtagccaagtcgatgcacgccttCAGGgaagagctcgaa	virus
26	27	A0ES13	Vaccinia virus	Vaccinia virus	MNTIKQSFSTSKLEGYTKQLPSPAPGICLPAGKVVPHTTFEVIEQYNVLDDIIKPLSNQPIFEGPSGVKWFDIKEKENEHREYRIYFIKENSIYSFDTKSKQTRSSQVDARLFSVMVTSKPLFIADIGIGVGMPQMKKILKM	IYFIKENSIYSFDTKSKQTRSSQVDARLFSVMVTSKPLFIADIGIGVGMPQMKKIL	aTGAATTCGGAGCGGTatctacttcatcaaagaaaatagtatctacagcttcgacaccaaatctaagcaaacacgcagtagccaagtcgatgcacgcctttttagcgtgatggtcaccagtaagccactgttcatcgctgatatcggcattggcgttgggatgcctcaaatgaaaaagattttgCACTGCACTCGAGACa	virus
27	28	A0ES13	Vaccinia virus	Vaccinia virus	MNTIKQSFSTSKLEGYTKQLPSPAPGICLPAGKVVPHTTFEVIEQYNVLDDIIKPLSNQPIFEGPSGVKWFDIKEKENEHREYRIYFIKENSIYSFDTKSKQTRSSQVDARLFSVMVTSKPLFIADIGIGVGMPQMKKILKM	FSVMVTSKPLFIADIGIGVGMPQMKKILKM	aGGAATTCCGCTGCGTtttagcgtgatggtcaccagtaagccactgttcatcgctgatatcggcattggcgttgggatgcctcaaatgaaaaagattttgaaaatgtaatctgagctcagtccacgagcagatccgtgtgtgtaggtagattacagcatttctcgcgacggcgaaacccactacCAGGgaagagctcgaa	virus
28	29	A0ES35	Vaccinia virus	Vaccinia virus	MKRLETIRHMWSVVYDHFNIVNGKECCYVHTHLSNQNLIPSTVKTNLYMKTMGSCIQMDSMEALEYLSELKESGGWSPRPEMQEFEYPDGVEDTESIERLAEEFFNRSELQAGESVKFGNSINVKHTSVSAKQLRTRIRQQLPSILSSFANTEGGYLFIGVDNNTHKVIGFTVGHDYLRLVENDIEKHIKRLCVVYFCEKKEDIKYTCRFIKVYKPGDETTSTYVCAIKVERCCCAVFADWPESWYMDTNGINKYSPDEWVSHIKF	MKRLETIRHMWSVVYDHFNIVNGKECCYVHTHLSNQNLIPSTVKTNLYMKTMGSCI	aGGAATTCCGCTGCGTatgaaacgcttggagaccatccgccacatgtggagtgtggtgtacgatcattttaatattgtcaatgggaaggaatgctgctacgtgcatacccacttgtccaatcagaacctgattccaagtaccgtcaagactaatctgtacatgaaaactatgggttcctgcattCAGGgaagagctcgaa	virus
29	30	A0ES35	Vaccinia virus	Vaccinia virus	MKRLETIRHMWSVVYDHFNIVNGKECCYVHTHLSNQNLIPSTVKTNLYMKTMGSCIQMDSMEALEYLSELKESGGWSPRPEMQEFEYPDGVEDTESIERLAEEFFNRSELQAGESVKFGNSINVKHTSVSAKQLRTRIRQQLPSILSSFANTEGGYLFIGVDNNTHKVIGFTVGHDYLRLVENDIEKHIKRLCVVYFCEKKEDIKYTCRFIKVYKPGDETTSTYVCAIKVERCCCAVFADWPESWYMDTNGINKYSPDEWVSHIKF	VHTHLSNQNLIPSTVKTNLYMKTMGSCIQMDSMEALEYLSELKESGGWSPRPEMQE	aTGAATTCGGAGCGGTgtgcatacccacttgtccaatcagaacctgattccaagtaccgtcaagactaatctgtacatgaaaactatgggttcctgcattcagatggacagcatggaagcccttgagtatcttagtgaacttaaggaaagtggtggctggagtcctcgcccagaaatgcaggaaCACTGCACTCGAGACa	virus
30	31	A0ES35	Vaccinia virus	Vaccinia virus	MKRLETIRHMWSVVYDHFNIVNGKECCYVHTHLSNQNLIPSTVKTNLYMKTMGSCIQMDSMEALEYLSELKESGGWSPRPEMQEFEYPDGVEDTESIERLAEEFFNRSELQAGESVKFGNSINVKHTSVSAKQLRTRIRQQLPSILSSFANTEGGYLFIGVDNNTHKVIGFTVGHDYLRLVENDIEKHIKRLCVVYFCEKKEDIKYTCRFIKVYKPGDETTSTYVCAIKVERCCCAVFADWPESWYMDTNGINKYSPDEWVSHIKF	QMDSMEALEYLSELKESGGWSPRPEMQEFEYPDGVEDTESIERLAEEFFNRSELQA	aGGAATTCCGCTGCGTcagatggacagcatggaagcccttgagtatcttagtgaacttaaggaaagtggtggctggagtcctcgcccagaaatgcaggaatttgagtatccagacggtgtggaggacacagaaagcattgaacgcctggccgaagaatttttcaaccgctctgaactgcaggctCAGGgaagagctcgaa	virus
31	32	A0ES35	Vaccinia virus	Vaccinia virus	MKRLETIRHMWSVVYDHFNIVNGKECCYVHTHLSNQNLIPSTVKTNLYMKTMGSCIQMDSMEALEYLSELKESGGWSPRPEMQEFEYPDGVEDTESIERLAEEFFNRSELQAGESVKFGNSINVKHTSVSAKQLRTRIRQQLPSILSSFANTEGGYLFIGVDNNTHKVIGFTVGHDYLRLVENDIEKHIKRLCVVYFCEKKEDIKYTCRFIKVYKPGDETTSTYVCAIKVERCCCAVFADWPESWYMDTNGINKYSPDEWVSHIKF	FEYPDGVEDTESIERLAEEFFNRSELQAGESVKFGNSINVKHTSVSAKQLRTRIRQ	aTGAATTCGGAGCGGTtttgagtatccagacggtgtggaggacacagaaagcattgaacgcctggccgaagaatttttcaaccgctctgaactgcaggctggcgaaagcgtgaaatttggcaatagtattaacgtcaaacatacttccgtgagcgcaaaacagctgcgcacacgcattcgccagCACTGCACTCGAGACa	virus
32	33	A0ES35	Vaccinia virus	Vaccinia virus	MKRLETIRHMWSVVYDHFNIVNGKECCYVHTHLSNQNLIPSTVKTNLYMKTMGSCIQMDSMEALEYLSELKESGGWSPRPEMQEFEYPDGVEDTESIERLAEEFFNRSELQAGESVKFGNSINVKHTSVSAKQLRTRIRQQLPSILSSFANTEGGYLFIGVDNNTHKVIGFTVGHDYLRLVENDIEKHIKRLCVVYFCEKKEDIKYTCRFIKVYKPGDETTSTYVCAIKVERCCCAVFADWPESWYMDTNGINKYSPDEWVSHIKF	GESVKFGNSINVKHTSVSAKQLRTRIRQQLPSILSSFANTEGGYLFIGVDNNTHKV	aGGAATTCCGCTGCGTggcgaaagcgtgaaatttggcaatagtattaacgtcaaacatacttccgtgagcgcaaaacagctgcgcacacgcattcgccagcagcttcctagcatcctttctagcttcgcaaacactgaaggggggtatttgttcattggggtcgacaataatactcataaggtcCAGGgaagagctcgaa	virus
33	34	A0ES35	Vaccinia virus	Vaccinia virus	MKRLETIRHMWSVVYDHFNIVNGKECCYVHTHLSNQNLIPSTVKTNLYMKTMGSCIQMDSMEALEYLSELKESGGWSPRPEMQEFEYPDGVEDTESIERLAEEFFNRSELQAGESVKFGNSINVKHTSVSAKQLRTRIRQQLPSILSSFANTEGGYLFIGVDNNTHKVIGFTVGHDYLRLVENDIEKHIKRLCVVYFCEKKEDIKYTCRFIKVYKPGDETTSTYVCAIKVERCCCAVFADWPESWYMDTNGINKYSPDEWVSHIKF	QLPSILSSFANTEGGYLFIGVDNNTHKVIGFTVGHDYLRLVENDIEKHIKRLCVVY	aTGAATTCGGAGCGGTcagcttcctagcatcctttctagcttcgcaaacactgaaggggggtatttgttcattggggtcgacaataatactcataaggtcattggtttcaccgtgggccacgactacctgcgcttggtcgaaaacgatattgagaagcacattaaacgcctctgtgtcgtctacCACTGCACTCGAGACa	virus
34	35	A0ES35	Vaccinia virus	Vaccinia virus	MKRLETIRHMWSVVYDHFNIVNGKECCYVHTHLSNQNLIPSTVKTNLYMKTMGSCIQMDSMEALEYLSELKESGGWSPRPEMQEFEYPDGVEDTESIERLAEEFFNRSELQAGESVKFGNSINVKHTSVSAKQLRTRIRQQLPSILSSFANTEGGYLFIGVDNNTHKVIGFTVGHDYLRLVENDIEKHIKRLCVVYFCEKKEDIKYTCRFIKVYKPGDETTSTYVCAIKVERCCCAVFADWPESWYMDTNGINKYSPDEWVSHIKF	IGFTVGHDYLRLVENDIEKHIKRLCVVYFCEKKEDIKYTCRFIKVYKPGDETTSTY	aGGAATTCCGCTGCGTattggtttcaccgtgggccacgactacctgcgcttggtcgaaaacgatattgagaagcacattaaacgcctctgtgtcgtctacttctgtgaaaagaaggaagatattaagtatacttgtcgcttcatcaaggtttataagccaggcgacgagactacatcaacttacCAGGgaagagctcgaa	virus
35	36	A0ES35	Vaccinia virus	Vaccinia virus	MKRLETIRHMWSVVYDHFNIVNGKECCYVHTHLSNQNLIPSTVKTNLYMKTMGSCIQMDSMEALEYLSELKESGGWSPRPEMQEFEYPDGVEDTESIERLAEEFFNRSELQAGESVKFGNSINVKHTSVSAKQLRTRIRQQLPSILSSFANTEGGYLFIGVDNNTHKVIGFTVGHDYLRLVENDIEKHIKRLCVVYFCEKKEDIKYTCRFIKVYKPGDETTSTYVCAIKVERCCCAVFADWPESWYMDTNGINKYSPDEWVSHIKF	FCEKKEDIKYTCRFIKVYKPGDETTSTYVCAIKVERCCCAVFADWPESWYMDTNGI	aTGAATTCGGAGCGGTttctgtgaaaagaaggaagatattaagtatacttgtcgcttcatcaaggtttataagccaggcgacgagactacatcaacttacgtgtgcgctatcaaagttgagcgctgttgctgcgctgtcttcgctgactggcctgaaagctggtacatggacacaaatgggattCACTGCACTCGAGACa	virus
36	37	A0ES35	Vaccinia virus	Vaccinia virus	MKRLETIRHMWSVVYDHFNIVNGKECCYVHTHLSNQNLIPSTVKTNLYMKTMGSCIQMDSMEALEYLSELKESGGWSPRPEMQEFEYPDGVEDTESIERLAEEFFNRSELQAGESVKFGNSINVKHTSVSAKQLRTRIRQQLPSILSSFANTEGGYLFIGVDNNTHKVIGFTVGHDYLRLVENDIEKHIKRLCVVYFCEKKEDIKYTCRFIKVYKPGDETTSTYVCAIKVERCCCAVFADWPESWYMDTNGINKYSPDEWVSHIKF	VCAIKVERCCCAVFADWPESWYMDTNGINKYSPDEWVSHIKF	aGGAATTCCGCTGCGTgtgtgcgctatcaaagttgagcgctgttgctgcgctgtcttcgctgactggcctgaaagctggtacatggacacaaatgggattaacaagtattccccagacgaatgggttagccatatcaagttttaatctgagctcagtccacgagcagatccgtgtgtgtaggtaCAGGgaagagctcgaa	virus
37	38	A0FDG4	Human herpesvirus 5	Human cytomegalovirus (HHV-5) (Human herpesvirus 5)	MLSVMVSSSLVLIVFLLGASEEAKPATTTIKNTKPQCRPEDYATRLQDLRVTFHRVKPTLFSSCSNVRTTTPCGSTVRWSKAVGDAASWTGC	MLSVMVSSSLVLIVFLLGASEEAKPATTTIKNTKPQCRPEDYATRLQDLRVTFHRV	aGGAATTCCGCTGCGTatgctctcagtgatggttagttcctcactcgttcttatcgtttttctgctgggcgcttcagaggaagccaagcctgccaccaccactatcaaaaatactaagccacaatgtcgcccagaggactacgcaacccgcctccaggacctccgcgtgactttccatcgcgtgCAGGgaagagctcgaa	virus
38	39	A0FDG4	Human herpesvirus 5	Human cytomegalovirus (HHV-5) (Human herpesvirus 5)	MLSVMVSSSLVLIVFLLGASEEAKPATTTIKNTKPQCRPEDYATRLQDLRVTFHRVKPTLFSSCSNVRTTTPCGSTVRWSKAVGDAASWTGC	TIKNTKPQCRPEDYATRLQDLRVTFHRVKPTLFSSCSNVRTTTPCGSTVRWSKAVG	aTGAATTCGGAGCGGTactatcaaaaatactaagccacaatgtcgcccagaggactacgcaacccgcctccaggacctccgcgtgactttccatcgcgtgaaaccaaccctctttagttcctgtagcaacgttcgcactaccactccttgcggttctactgttcgctggagcaaggctgttggcCACTGCACTCGAGACa	virus
39	40	A0FDG4	Human herpesvirus 5	Human cytomegalovirus (HHV-5) (Human herpesvirus 5)	MLSVMVSSSLVLIVFLLGASEEAKPATTTIKNTKPQCRPEDYATRLQDLRVTFHRVKPTLFSSCSNVRTTTPCGSTVRWSKAVGDAASWTGC	KPTLFSSCSNVRTTTPCGSTVRWSKAVGDAASWTGC	aGGAATTCCGCTGCGTaaaccaaccctctttagttcctgtagcaacgttcgcactaccactccttgcggttctactgttcgctggagcaaggctgttggcgacgcagcttcttggactgggtgctaatctgagctcagtccacgagcagatccgtgtgtgtaggtagattacagcatttctcgcCAGGgaagagctcgaa	virus
40	41	A0FDG6	Human herpesvirus 5	Human cytomegalovirus (HHV-5) (Human herpesvirus 5)	MLSVMVSSSLVLIVFLLGASEEAKPATTTIKNTKPQCRPEDYATRLQDLRVTFHRVKPTLQREDDYSVWLDGDHVYPGLKTELHSMRSTLESIYKDMRQCPLLGCGDKSVISRLSQEAERKSDNGTRKGLSELDTLFSRLEEYLHSRK	MLSVMVSSSLVLIVFLLGASEEAKPATTTIKNTKPQCRPEDYATRLQDLRVTFHRV	aGGAATTCCGCTGCGTatgctctcagttatggtgagtagcagtctggtcctcattgtgtttctccttggtgccagcgaggaggccaaacctgcaacaacaactattaaaaataccaaaccacaatgtcgcccagaggactacgccacacgcttgcaagatctgcgcgtgacattccaccgcgttCAGGgaagagctcgaa	virus
41	42	A0FDG6	Human herpesvirus 5	Human cytomegalovirus (HHV-5) (Human herpesvirus 5)	MLSVMVSSSLVLIVFLLGASEEAKPATTTIKNTKPQCRPEDYATRLQDLRVTFHRVKPTLQREDDYSVWLDGDHVYPGLKTELHSMRSTLESIYKDMRQCPLLGCGDKSVISRLSQEAERKSDNGTRKGLSELDTLFSRLEEYLHSRK	TIKNTKPQCRPEDYATRLQDLRVTFHRVKPTLQREDDYSVWLDGDHVYPGLKTELH	aTGAATTCGGAGCGGTactattaaaaataccaaaccacaatgtcgcccagaggactacgccacacgcttgcaagatctgcgcgtgacattccaccgcgttaagcctactctgcagcgcgaggacgactactcagtctggcttgacggcgatcatgtgtacccaggcctcaagaccgagctccatCACTGCACTCGAGACa	virus
42	43	A0FDG6	Human herpesvirus 5	Human cytomegalovirus (HHV-5) (Human herpesvirus 5)	MLSVMVSSSLVLIVFLLGASEEAKPATTTIKNTKPQCRPEDYATRLQDLRVTFHRVKPTLQREDDYSVWLDGDHVYPGLKTELHSMRSTLESIYKDMRQCPLLGCGDKSVISRLSQEAERKSDNGTRKGLSELDTLFSRLEEYLHSRK	KPTLQREDDYSVWLDGDHVYPGLKTELHSMRSTLESIYKDMRQCPLLGCGDKSVIS	aGGAATTCCGCTGCGTaagcctactctgcagcgcgaggacgactactcagtctggcttgacggcgatcatgtgtacccaggcctcaagaccgagctccattctatgcgcagtactctcgaatcaatctataaagacatgcgccagtgccctttgctggggtgcggtgacaaaagtgttatttcaCAGGgaagagctcgaa	virus
43	44	A0FDG6	Human herpesvirus 5	Human cytomegalovirus (HHV-5) (Human herpesvirus 5)	MLSVMVSSSLVLIVFLLGASEEAKPATTTIKNTKPQCRPEDYATRLQDLRVTFHRVKPTLQREDDYSVWLDGDHVYPGLKTELHSMRSTLESIYKDMRQCPLLGCGDKSVISRLSQEAERKSDNGTRKGLSELDTLFSRLEEYLHSRK	SMRSTLESIYKDMRQCPLLGCGDKSVISRLSQEAERKSDNGTRKGLSELDTLFSRL	aTGAATTCGGAGCGGTtctatgcgcagtactctcgaatcaatctataaagacatgcgccagtgccctttgctggggtgcggtgacaaaagtgttatttcacgcttgtcccaggaggcagagcgcaaaagcgacaacggcacacgcaagggcctgtccgaactggataccttgttttctcgcctgCACTGCACTCGAGACa	virus
44	45	A0FDG6	Human herpesvirus 5	Human cytomegalovirus (HHV-5) (Human herpesvirus 5)	MLSVMVSSSLVLIVFLLGASEEAKPATTTIKNTKPQCRPEDYATRLQDLRVTFHRVKPTLQREDDYSVWLDGDHVYPGLKTELHSMRSTLESIYKDMRQCPLLGCGDKSVISRLSQEAERKSDNGTRKGLSELDTLFSRLEEYLHSRK	RLSQEAERKSDNGTRKGLSELDTLFSRLEEYLHSRK	aGGAATTCCGCTGCGTcgcttgtcccaggaggcagagcgcaaaagcgacaacggcacacgcaagggcctgtccgaactggataccttgttttctcgcctggaggaatatcttcatagccgcaaataatctgagctcagtccacgagcagatccgtgtgtgtaggtagattacagcatttctcgcCAGGgaagagctcgaa	virus
45	46	A0FDG7	Human herpesvirus 5	Human cytomegalovirus (HHV-5) (Human herpesvirus 5)	MLSVMVSSSLVLIVFLLGASEEAKPATTTIKNTKPQCRPEDYATRLQDLRVTFHRVKPTLQREDDYSVWLDGTVVKGCWGCSVMDWLLRRYLEIVFPAGDHVYPGLKTELHSMRSTLESIYKDMRQCEAERKSDNGTRKGLSELDTLFSRLEEYLHSRK	MLSVMVSSSLVLIVFLLGASEEAKPATTTIKNTKPQCRPEDYATRLQDLRVTFHRV	aGGAATTCCGCTGCGTatgttgagtgtcatggtgagttctagcttggtgttgattgtcttcctcctgggcgcctcagaagaggcaaagccagccaccacaactatcaagaacacaaagccacagtgccgccctgaggactatgccacccgcctgcaagacctgcgcgttacttttcaccgcgttCAGGgaagagctcgaa	virus
46	47	A0FDG7	Human herpesvirus 5	Human cytomegalovirus (HHV-5) (Human herpesvirus 5)	MLSVMVSSSLVLIVFLLGASEEAKPATTTIKNTKPQCRPEDYATRLQDLRVTFHRVKPTLQREDDYSVWLDGTVVKGCWGCSVMDWLLRRYLEIVFPAGDHVYPGLKTELHSMRSTLESIYKDMRQCEAERKSDNGTRKGLSELDTLFSRLEEYLHSRK	TIKNTKPQCRPEDYATRLQDLRVTFHRVKPTLQREDDYSVWLDGTVVKGCWGCSVM	aTGAATTCGGAGCGGTactatcaagaacacaaagccacagtgccgccctgaggactatgccacccgcctgcaagacctgcgcgttacttttcaccgcgttaaacctaccttgcagcgcgaagacgattattccgtttggttggacgggacagtcgtcaaagggtgttgggggtgttccgtgatgCACTGCACTCGAGACa	virus
47	48	A0FDG7	Human herpesvirus 5	Human cytomegalovirus (HHV-5) (Human herpesvirus 5)	MLSVMVSSSLVLIVFLLGASEEAKPATTTIKNTKPQCRPEDYATRLQDLRVTFHRVKPTLQREDDYSVWLDGTVVKGCWGCSVMDWLLRRYLEIVFPAGDHVYPGLKTELHSMRSTLESIYKDMRQCEAERKSDNGTRKGLSELDTLFSRLEEYLHSRK	KPTLQREDDYSVWLDGTVVKGCWGCSVMDWLLRRYLEIVFPAGDHVYPGLKTELHS	aGGAATTCCGCTGCGTaaacctaccttgcagcgcgaagacgattattccgtttggttggacgggacagtcgtcaaagggtgttgggggtgttccgtgatggactggctgctgcgccgctatctcgaaattgtgtttcctgcaggcgaccacgtttacccagggcttaaaacagaattgcattcaCAGGgaagagctcgaa	virus
48	49	A0FDG7	Human herpesvirus 5	Human cytomegalovirus (HHV-5) (Human herpesvirus 5)	MLSVMVSSSLVLIVFLLGASEEAKPATTTIKNTKPQCRPEDYATRLQDLRVTFHRVKPTLQREDDYSVWLDGTVVKGCWGCSVMDWLLRRYLEIVFPAGDHVYPGLKTELHSMRSTLESIYKDMRQCEAERKSDNGTRKGLSELDTLFSRLEEYLHSRK	DWLLRRYLEIVFPAGDHVYPGLKTELHSMRSTLESIYKDMRQCEAERKSDNGTRKG	aTGAATTCGGAGCGGTgactggctgctgcgccgctatctcgaaattgtgtttcctgcaggcgaccacgtttacccagggcttaaaacagaattgcattcaatgcgctccactctggaaagcatctataaggatatgcgccaatgtgaggccgaacgcaaaagtgacaacggcacccgcaaaggtCACTGCACTCGAGACa	virus
49	50	A0FDG7	Human herpesvirus 5	Human cytomegalovirus (HHV-5) (Human herpesvirus 5)	MLSVMVSSSLVLIVFLLGASEEAKPATTTIKNTKPQCRPEDYATRLQDLRVTFHRVKPTLQREDDYSVWLDGTVVKGCWGCSVMDWLLRRYLEIVFPAGDHVYPGLKTELHSMRSTLESIYKDMRQCEAERKSDNGTRKGLSELDTLFSRLEEYLHSRK	MRSTLESIYKDMRQCEAERKSDNGTRKGLSELDTLFSRLEEYLHSRK	aGGAATTCCGCTGCGTatgcgctccactctggaaagcatctataaggatatgcgccaatgtgaggccgaacgcaaaagtgacaacggcacccgcaaaggtttgtccgagttggataccctcttcagccgcttggaagaatacttgcacagccgcaaataatctgagctcagtccacgagcagatCAGGgaagagctcgaa	virus
50	51	A0FDG8	Human herpesvirus 5	Human cytomegalovirus (HHV-5) (Human herpesvirus 5)	MLSVMVSSSLVLIVFLLGASEEAKPATTTIKNTKPQCRPEDYATRLQDLRVTFHRVKPTLVGHVGDHVYPGLKTELHSMRSTLESIYKDMRQCEAERKSDNGTRKGLSELDTLFSRLEEYLHSRK	MLSVMVSSSLVLIVFLLGASEEAKPATTTIKNTKPQCRPEDYATRLQDLRVTFHRV	aGGAATTCCGCTGCGTatgctgtccgtcatggtctcaagttccctggtcctgattgtttttctcctgggtgcatctgaggaagcaaagccagccactaccactattaagaacaccaaacctcaatgccgcccagaggattatgcaactcgcttgcaagatttgcgcgtgacctttcatcgcgtgCAGGgaagagctcgaa	virus
51	52	A0FDG8	Human herpesvirus 5	Human cytomegalovirus (HHV-5) (Human herpesvirus 5)	MLSVMVSSSLVLIVFLLGASEEAKPATTTIKNTKPQCRPEDYATRLQDLRVTFHRVKPTLVGHVGDHVYPGLKTELHSMRSTLESIYKDMRQCEAERKSDNGTRKGLSELDTLFSRLEEYLHSRK	TIKNTKPQCRPEDYATRLQDLRVTFHRVKPTLVGHVGDHVYPGLKTELHSMRSTLE	aTGAATTCGGAGCGGTactattaagaacaccaaacctcaatgccgcccagaggattatgcaactcgcttgcaagatttgcgcgtgacctttcatcgcgtgaagccaactctggtgggtcatgtcggtgaccatgtctatcctgggcttaagactgagctgcatagtatgcgcagcaccttggaaCACTGCACTCGAGACa	virus
52	53	A0FDG8	Human herpesvirus 5	Human cytomegalovirus (HHV-5) (Human herpesvirus 5)	MLSVMVSSSLVLIVFLLGASEEAKPATTTIKNTKPQCRPEDYATRLQDLRVTFHRVKPTLVGHVGDHVYPGLKTELHSMRSTLESIYKDMRQCEAERKSDNGTRKGLSELDTLFSRLEEYLHSRK	KPTLVGHVGDHVYPGLKTELHSMRSTLESIYKDMRQCEAERKSDNGTRKGLSELDT	aGGAATTCCGCTGCGTaagccaactctggtgggtcatgtcggtgaccatgtctatcctgggcttaagactgagctgcatagtatgcgcagcaccttggaaagtatttacaaagacatgcgccaatgcgaggccgagcgcaagtccgacaacggcacccgcaaaggtctcagtgaattggataccCAGGgaagagctcgaa	virus
53	54	A0FDG8	Human herpesvirus 5	Human cytomegalovirus (HHV-5) (Human herpesvirus 5)	MLSVMVSSSLVLIVFLLGASEEAKPATTTIKNTKPQCRPEDYATRLQDLRVTFHRVKPTLVGHVGDHVYPGLKTELHSMRSTLESIYKDMRQCEAERKSDNGTRKGLSELDTLFSRLEEYLHSRK	SIYKDMRQCEAERKSDNGTRKGLSELDTLFSRLEEYLHSRK	aTGAATTCGGAGCGGTagtatttacaaagacatgcgccaatgcgaggccgagcgcaagtccgacaacggcacccgcaaaggtctcagtgaattggataccctgttcagtcgcctggaagagtacttgcattcccgcaagtaatctgagctcagtccacgagcagatccgtgtgtgtaggtagatCACTGCACTCGAGACa	virus
54	55	A0FDK9	Hepatitis B virus	Hepatitis B virus (HBV)	MPLSYQHFRKLLLLDEEAGPLEEELPRLANEGLNRRVAEDLNLGNLNVSIPWTHKVGNFTGLYSSTVPCFNPKWQTPSFPDIICRRTLLIDVSNLWGPLQ	MPLSYQHFRKLLLLDEEAGPLEEELPRLANEGLNRRVAEDLNLGNLNVSIPWTHKV	aGGAATTCCGCTGCGTatgcctctctcataccaacattttcgcaagcttctgcttctcgacgaggaagctgggccattggaagaggaactccctcgccttgcaaacgaagggctgaatcgccgcgtggccgaagacttgaaccttggtaaccttaatgtgagtatcccatggacacacaaggtcCAGGgaagagctcgaa	virus
55	56	A0FDK9	Hepatitis B virus	Hepatitis B virus (HBV)	MPLSYQHFRKLLLLDEEAGPLEEELPRLANEGLNRRVAEDLNLGNLNVSIPWTHKVGNFTGLYSSTVPCFNPKWQTPSFPDIICRRTLLIDVSNLWGPLQ	ANEGLNRRVAEDLNLGNLNVSIPWTHKVGNFTGLYSSTVPCFNPKWQTPSFPDIIC	aTGAATTCGGAGCGGTgcaaacgaagggctgaatcgccgcgtggccgaagacttgaaccttggtaaccttaatgtgagtatcccatggacacacaaggtcggcaacttcacaggtctttacagctccactgtcccttgcttcaatccaaaatggcagacaccaagtttcccagatattatttgcCACTGCACTCGAGACa	virus
56	57	A0FDK9	Hepatitis B virus	Hepatitis B virus (HBV)	MPLSYQHFRKLLLLDEEAGPLEEELPRLANEGLNRRVAEDLNLGNLNVSIPWTHKVGNFTGLYSSTVPCFNPKWQTPSFPDIICRRTLLIDVSNLWGPLQ	GNFTGLYSSTVPCFNPKWQTPSFPDIICRRTLLIDVSNLWGPLQ	aGGAATTCCGCTGCGTggcaacttcacaggtctttacagctccactgtcccttgcttcaatccaaaatggcagacaccaagtttcccagatattatttgccgccgcacactcctgattgacgtgtccaacttgtgggggccacttcaataatctgagctcagtccacgagcagatccgtgtgtgCAGGgaagagctcgaa	virus
57	58	A0M8B5	Influenza A virus	Influenza A virus (A/New York/680/1995(H3N2))	MEQEQDTQWTQSTEHINIQKRGSGRQTQKLGHPNSTRLMDHYLRIMSQVDMHKQTVFWRPWLSLKNPTQGSLRTHALKQWKSFNKQGWTN	MEQEQDTQWTQSTEHINIQKRGSGRQTQKLGHPNSTRLMDHYLRIMSQVDMHKQTV	aGGAATTCCGCTGCGTatggagcaggaacaggatacacaatggactcagagtactgagcatattaatattcaaaaacgcggtagtgggcgccaaacacaaaagctggggcaccctaactccacccgcctcatggaccactaccttcgcattatgagccaggtggacatgcataaacagactgtgCAGGgaagagctcgaa	virus
58	59	A0M8B5	Influenza A virus	Influenza A virus (A/New York/680/1995(H3N2))	MEQEQDTQWTQSTEHINIQKRGSGRQTQKLGHPNSTRLMDHYLRIMSQVDMHKQTVFWRPWLSLKNPTQGSLRTHALKQWKSFNKQGWTN	KLGHPNSTRLMDHYLRIMSQVDMHKQTVFWRPWLSLKNPTQGSLRTHALKQWKSFN	aTGAATTCGGAGCGGTaagctggggcaccctaactccacccgcctcatggaccactaccttcgcattatgagccaggtggacatgcataaacagactgtgttctggcgcccttggctgagcctcaaaaatccaactcaaggcagcctgcgcacacacgctttgaaacagtggaagagttttaacCACTGCACTCGAGACa	virus
59	60	A0M8B5	Influenza A virus	Influenza A virus (A/New York/680/1995(H3N2))	MEQEQDTQWTQSTEHINIQKRGSGRQTQKLGHPNSTRLMDHYLRIMSQVDMHKQTVFWRPWLSLKNPTQGSLRTHALKQWKSFNKQGWTN	FWRPWLSLKNPTQGSLRTHALKQWKSFNKQGWTN	aGGAATTCCGCTGCGTttctggcgcccttggctgagcctcaaaaatccaactcaaggcagcctgcgcacacacgctttgaaacagtggaagagttttaacaagcaagggtggacaaattaatctgagctcagtccacgagcagatccgtgtgtgtaggtagattacagcatttctcgcgacggcCAGGgaagagctcgaa	virus
60	61	A0MBA6	Enterovirus B	Echo 9 virus (EV-9) (Coxsackievirus A23)	YEWQTSTNPSIFGPRECPPRMSIPFISIGNAYSSFYDGWSHFDSKGAYGFNTLNKLGHIYCRHVNKETPAEVSSYIRIYFKPKHVRAWVPRPPRLCQYKNKANVNFDATAVTETRKTINTVPVSNHGSDRRGDLATLITHGMFGQQSGAVYVGNYRLVNRHLATHTDWQNCVWEDYNRDIL	YEWQTSTNPSIFGPRECPPRMSIPFISIGNAYSSFYDGWSHFDSKGAYGFNTLNKL	aGGAATTCCGCTGCGTtatgagtggcagactagcactaacccaagtatctttggccctcgcgaatgccctccacgcatgagtattccattcatttccattgggaatgcttactccagtttctacgacggctggagccatttcgactctaaaggtgcttatggttttaacaccctgaataagctgCAGGgaagagctcgaa	virus
61	62	A0MBA6	Enterovirus B	Echo 9 virus (EV-9) (Coxsackievirus A23)	YEWQTSTNPSIFGPRECPPRMSIPFISIGNAYSSFYDGWSHFDSKGAYGFNTLNKLGHIYCRHVNKETPAEVSSYIRIYFKPKHVRAWVPRPPRLCQYKNKANVNFDATAVTETRKTINTVPVSNHGSDRRGDLATLITHGMFGQQSGAVYVGNYRLVNRHLATHTDWQNCVWEDYNRDIL	GNAYSSFYDGWSHFDSKGAYGFNTLNKLGHIYCRHVNKETPAEVSSYIRIYFKPKH	aTGAATTCGGAGCGGTgggaatgcttactccagtttctacgacggctggagccatttcgactctaaaggtgcttatggttttaacaccctgaataagctgggccatatttattgtcgccatgttaataaggaaactccagcagaggtgtccagttatattcgcatctactttaaacctaagcacCACTGCACTCGAGACa	virus
62	63	A0MBA6	Enterovirus B	Echo 9 virus (EV-9) (Coxsackievirus A23)	YEWQTSTNPSIFGPRECPPRMSIPFISIGNAYSSFYDGWSHFDSKGAYGFNTLNKLGHIYCRHVNKETPAEVSSYIRIYFKPKHVRAWVPRPPRLCQYKNKANVNFDATAVTETRKTINTVPVSNHGSDRRGDLATLITHGMFGQQSGAVYVGNYRLVNRHLATHTDWQNCVWEDYNRDIL	GHIYCRHVNKETPAEVSSYIRIYFKPKHVRAWVPRPPRLCQYKNKANVNFDATAVT	aGGAATTCCGCTGCGTggccatatttattgtcgccatgttaataaggaaactccagcagaggtgtccagttatattcgcatctactttaaacctaagcacgttcgcgcttgggttccacgcccaccacgcctgtgtcagtataagaacaaagcaaacgtgaatttcgacgctactgctgtgaccCAGGgaagagctcgaa	virus
63	64	A0MBA6	Enterovirus B	Echo 9 virus (EV-9) (Coxsackievirus A23)	YEWQTSTNPSIFGPRECPPRMSIPFISIGNAYSSFYDGWSHFDSKGAYGFNTLNKLGHIYCRHVNKETPAEVSSYIRIYFKPKHVRAWVPRPPRLCQYKNKANVNFDATAVTETRKTINTVPVSNHGSDRRGDLATLITHGMFGQQSGAVYVGNYRLVNRHLATHTDWQNCVWEDYNRDIL	VRAWVPRPPRLCQYKNKANVNFDATAVTETRKTINTVPVSNHGSDRRGDLATLITH	aTGAATTCGGAGCGGTgttcgcgcttgggttccacgcccaccacgcctgtgtcagtataagaacaaagcaaacgtgaatttcgacgctactgctgtgaccgaaacacgcaagactattaacactgtccctgtgtccaaccatggctcagatcgccgcggggatcttgcaaccttgattacccacCACTGCACTCGAGACa	virus
64	65	A0MBA6	Enterovirus B	Echo 9 virus (EV-9) (Coxsackievirus A23)	YEWQTSTNPSIFGPRECPPRMSIPFISIGNAYSSFYDGWSHFDSKGAYGFNTLNKLGHIYCRHVNKETPAEVSSYIRIYFKPKHVRAWVPRPPRLCQYKNKANVNFDATAVTETRKTINTVPVSNHGSDRRGDLATLITHGMFGQQSGAVYVGNYRLVNRHLATHTDWQNCVWEDYNRDIL	ETRKTINTVPVSNHGSDRRGDLATLITHGMFGQQSGAVYVGNYRLVNRHLATHTDW	aGGAATTCCGCTGCGTgaaacacgcaagactattaacactgtccctgtgtccaaccatggctcagatcgccgcggggatcttgcaaccttgattacccacggtatgtttggccaacaatctggtgctgtttatgtcggtaactaccgcctcgttaaccgccaccttgctactcacacagactggCAGGgaagagctcgaa	virus
65	66	A0MBA6	Enterovirus B	Echo 9 virus (EV-9) (Coxsackievirus A23)	YEWQTSTNPSIFGPRECPPRMSIPFISIGNAYSSFYDGWSHFDSKGAYGFNTLNKLGHIYCRHVNKETPAEVSSYIRIYFKPKHVRAWVPRPPRLCQYKNKANVNFDATAVTETRKTINTVPVSNHGSDRRGDLATLITHGMFGQQSGAVYVGNYRLVNRHLATHTDWQNCVWEDYNRDIL	GMFGQQSGAVYVGNYRLVNRHLATHTDWQNCVWEDYNRDIL	aTGAATTCGGAGCGGTggtatgtttggccaacaatctggtgctgtttatgtcggtaactaccgcctcgttaaccgccaccttgctactcacacagactggcagaactgtgtctgggaagattacaatcgcgatattctctaatctgagctcagtccacgagcagatccgtgtgtgtaggtagatCACTGCACTCGAGACa	virus
66	67	A0MMM4	Hepatitis B virus	Hepatitis B virus (HBV)	MGLKIRQLLWFHISCLTFGRETVTEYLVSFGVWIRTPPAYRPANAPILSTLPETTVVRCRGRTPRRRTPSPRRRRSQSPRRRRSQSRESQFGPCIQSQLRKSRLGPQPAQGQLTGRQQGHAVESSCWWLQFRNSEPCSEYCLCHIVNLIEDWGPCTEHGEHRIRTPRTPARVTGGVFLVDKNPHNTTESRLVVDFSQFSRGNTRVSWPKFAVPNLQSLTNLLSSNLSWLSLDVSAAFYHLPLHPAAMPHLLVGSSGLSRYVARLSSNSRIINNQHRTMQDLHNSCSRNLYVSLMLLYKTYGRKLHLYSHLIILGFRKIPMGVGLSPFLLAQSTSAICSVVRRAFPHCLAFSYMDDVVLGAKTVQHLESLYTAVTNFLLSLGIHLNPHKTKRWGYSLNFM…	MGLKIRQLLWFHISCLTFGRETVTEYLVSFGVWIRTPPAYRPANAPILSTLPETTV	aGGAATTCCGCTGCGTatgggcctcaaaatccgccagctgttgtggtttcatattagctgtcttacatttgggcgcgaaactgttactgaatacctcgtgtctttcggcgtctggatccgcacaccaccagcatatcgcccagcaaacgcccctattctcagcacactcccagaaactactgttCAGGgaagagctcgaa	virus
67	68	A0MMM4	Hepatitis B virus	Hepatitis B virus (HBV)	MGLKIRQLLWFHISCLTFGRETVTEYLVSFGVWIRTPPAYRPANAPILSTLPETTVVRCRGRTPRRRTPSPRRRRSQSPRRRRSQSRESQFGPCIQSQLRKSRLGPQPAQGQLTGRQQGHAVESSCWWLQFRNSEPCSEYCLCHIVNLIEDWGPCTEHGEHRIRTPRTPARVTGGVFLVDKNPHNTTESRLVVDFSQFSRGNTRVSWPKFAVPNLQSLTNLLSSNLSWLSLDVSAAFYHLPLHPAAMPHLLVGSSGLSRYVARLSSNSRIINNQHRTMQDLHNSCSRNLYVSLMLLYKTYGRKLHLYSHLIILGFRKIPMGVGLSPFLLAQSTSAICSVVRRAFPHCLAFSYMDDVVLGAKTVQHLESLYTAVTNFLLSLGIHLNPHKTKRWGYSLNFM…	SFGVWIRTPPAYRPANAPILSTLPETTVVRCRGRTPRRRTPSPRRRRSQSPRRRRS	aTGAATTCGGAGCGGTtctttcggcgtctggatccgcacaccaccagcatatcgcccagcaaacgcccctattctcagcacactcccagaaactactgttgttcgctgccgcggccgcactcctcgccgccgcactccaagtcctcgccgccgccgctctcagtcaccacgccgccgccgctcaCACTGCACTCGAGACa	virus
68	69	A0MMM4	Hepatitis B virus	Hepatitis B virus (HBV)	MGLKIRQLLWFHISCLTFGRETVTEYLVSFGVWIRTPPAYRPANAPILSTLPETTVVRCRGRTPRRRTPSPRRRRSQSPRRRRSQSRESQFGPCIQSQLRKSRLGPQPAQGQLTGRQQGHAVESSCWWLQFRNSEPCSEYCLCHIVNLIEDWGPCTEHGEHRIRTPRTPARVTGGVFLVDKNPHNTTESRLVVDFSQFSRGNTRVSWPKFAVPNLQSLTNLLSSNLSWLSLDVSAAFYHLPLHPAAMPHLLVGSSGLSRYVARLSSNSRIINNQHRTMQDLHNSCSRNLYVSLMLLYKTYGRKLHLYSHLIILGFRKIPMGVGLSPFLLAQSTSAICSVVRRAFPHCLAFSYMDDVVLGAKTVQHLESLYTAVTNFLLSLGIHLNPHKTKRWGYSLNFM…	VRCRGRTPRRRTPSPRRRRSQSPRRRRSQSRESQFGPCIQSQLRKSRLGPQPAQGQ	aGGAATTCCGCTGCGTgttcgctgccgcggccgcactcctcgccgccgcactccaagtcctcgccgccgccgctctcagtcaccacgccgccgccgctcacaatctcgcgagagtcagtttggcccttgtattcaaagccaactccgcaagtcccgcctgggtccacaacctgcccagggccaaCAGGgaagagctcgaa	virus
69	70	A0MMM4	Hepatitis B virus	Hepatitis B virus (HBV)	MGLKIRQLLWFHISCLTFGRETVTEYLVSFGVWIRTPPAYRPANAPILSTLPETTVVRCRGRTPRRRTPSPRRRRSQSPRRRRSQSRESQFGPCIQSQLRKSRLGPQPAQGQLTGRQQGHAVESSCWWLQFRNSEPCSEYCLCHIVNLIEDWGPCTEHGEHRIRTPRTPARVTGGVFLVDKNPHNTTESRLVVDFSQFSRGNTRVSWPKFAVPNLQSLTNLLSSNLSWLSLDVSAAFYHLPLHPAAMPHLLVGSSGLSRYVARLSSNSRIINNQHRTMQDLHNSCSRNLYVSLMLLYKTYGRKLHLYSHLIILGFRKIPMGVGLSPFLLAQSTSAICSVVRRAFPHCLAFSYMDDVVLGAKTVQHLESLYTAVTNFLLSLGIHLNPHKTKRWGYSLNFM…	QSRESQFGPCIQSQLRKSRLGPQPAQGQLTGRQQGHAVESSCWWLQFRNSEPCSEY	aTGAATTCGGAGCGGTcaatctcgcgagagtcagtttggcccttgtattcaaagccaactccgcaagtcccgcctgggtccacaacctgcccagggccaactgactggtcgccagcaagggcacgccgtggagagtagttgctggtggcttcaattccgcaattccgagccatgttcagagtatCACTGCACTCGAGACa	virus
70	71	A0MMM4	Hepatitis B virus	Hepatitis B virus (HBV)	MGLKIRQLLWFHISCLTFGRETVTEYLVSFGVWIRTPPAYRPANAPILSTLPETTVVRCRGRTPRRRTPSPRRRRSQSPRRRRSQSRESQFGPCIQSQLRKSRLGPQPAQGQLTGRQQGHAVESSCWWLQFRNSEPCSEYCLCHIVNLIEDWGPCTEHGEHRIRTPRTPARVTGGVFLVDKNPHNTTESRLVVDFSQFSRGNTRVSWPKFAVPNLQSLTNLLSSNLSWLSLDVSAAFYHLPLHPAAMPHLLVGSSGLSRYVARLSSNSRIINNQHRTMQDLHNSCSRNLYVSLMLLYKTYGRKLHLYSHLIILGFRKIPMGVGLSPFLLAQSTSAICSVVRRAFPHCLAFSYMDDVVLGAKTVQHLESLYTAVTNFLLSLGIHLNPHKTKRWGYSLNFM…	LTGRQQGHAVESSCWWLQFRNSEPCSEYCLCHIVNLIEDWGPCTEHGEHRIRTPRT	aGGAATTCCGCTGCGTctgactggtcgccagcaagggcacgccgtggagagtagttgctggtggcttcaattccgcaattccgagccatgttcagagtattgcctgtgccacattgttaacctcatcgaagactgggggccatgcaccgagcatggggaacatcgcattcgcacccctcgcaccCAGGgaagagctcgaa	virus
71	72	A0MMM4	Hepatitis B virus	Hepatitis B virus (HBV)	MGLKIRQLLWFHISCLTFGRETVTEYLVSFGVWIRTPPAYRPANAPILSTLPETTVVRCRGRTPRRRTPSPRRRRSQSPRRRRSQSRESQFGPCIQSQLRKSRLGPQPAQGQLTGRQQGHAVESSCWWLQFRNSEPCSEYCLCHIVNLIEDWGPCTEHGEHRIRTPRTPARVTGGVFLVDKNPHNTTESRLVVDFSQFSRGNTRVSWPKFAVPNLQSLTNLLSSNLSWLSLDVSAAFYHLPLHPAAMPHLLVGSSGLSRYVARLSSNSRIINNQHRTMQDLHNSCSRNLYVSLMLLYKTYGRKLHLYSHLIILGFRKIPMGVGLSPFLLAQSTSAICSVVRRAFPHCLAFSYMDDVVLGAKTVQHLESLYTAVTNFLLSLGIHLNPHKTKRWGYSLNFM…	CLCHIVNLIEDWGPCTEHGEHRIRTPRTPARVTGGVFLVDKNPHNTTESRLVVDFS	aTGAATTCGGAGCGGTtgcctgtgccacattgttaacctcatcgaagactgggggccatgcaccgagcatggggaacatcgcattcgcacccctcgcaccccagctcgcgttacagggggtgtcttccttgtggataaaaaccctcataataccacagagtctcgcctggtcgttgatttctcaCACTGCACTCGAGACa	virus
72	73	A0MMM4	Hepatitis B virus	Hepatitis B virus (HBV)	MGLKIRQLLWFHISCLTFGRETVTEYLVSFGVWIRTPPAYRPANAPILSTLPETTVVRCRGRTPRRRTPSPRRRRSQSPRRRRSQSRESQFGPCIQSQLRKSRLGPQPAQGQLTGRQQGHAVESSCWWLQFRNSEPCSEYCLCHIVNLIEDWGPCTEHGEHRIRTPRTPARVTGGVFLVDKNPHNTTESRLVVDFSQFSRGNTRVSWPKFAVPNLQSLTNLLSSNLSWLSLDVSAAFYHLPLHPAAMPHLLVGSSGLSRYVARLSSNSRIINNQHRTMQDLHNSCSRNLYVSLMLLYKTYGRKLHLYSHLIILGFRKIPMGVGLSPFLLAQSTSAICSVVRRAFPHCLAFSYMDDVVLGAKTVQHLESLYTAVTNFLLSLGIHLNPHKTKRWGYSLNFM…	PARVTGGVFLVDKNPHNTTESRLVVDFSQFSRGNTRVSWPKFAVPNLQSLTNLLSS	aGGAATTCCGCTGCGTccagctcgcgttacagggggtgtcttccttgtggataaaaaccctcataataccacagagtctcgcctggtcgttgatttctcacaattctcacgcggtaacactcgcgtttcttggccaaaatttgctgttccaaacctccagtccctcactaacctcctttccagtCAGGgaagagctcgaa	virus
73	74	A0MMM4	Hepatitis B virus	Hepatitis B virus (HBV)	MGLKIRQLLWFHISCLTFGRETVTEYLVSFGVWIRTPPAYRPANAPILSTLPETTVVRCRGRTPRRRTPSPRRRRSQSPRRRRSQSRESQFGPCIQSQLRKSRLGPQPAQGQLTGRQQGHAVESSCWWLQFRNSEPCSEYCLCHIVNLIEDWGPCTEHGEHRIRTPRTPARVTGGVFLVDKNPHNTTESRLVVDFSQFSRGNTRVSWPKFAVPNLQSLTNLLSSNLSWLSLDVSAAFYHLPLHPAAMPHLLVGSSGLSRYVARLSSNSRIINNQHRTMQDLHNSCSRNLYVSLMLLYKTYGRKLHLYSHLIILGFRKIPMGVGLSPFLLAQSTSAICSVVRRAFPHCLAFSYMDDVVLGAKTVQHLESLYTAVTNFLLSLGIHLNPHKTKRWGYSLNFM…	QFSRGNTRVSWPKFAVPNLQSLTNLLSSNLSWLSLDVSAAFYHLPLHPAAMPHLLV	aTGAATTCGGAGCGGTcaattctcacgcggtaacactcgcgtttcttggccaaaatttgctgttccaaacctccagtccctcactaacctcctttccagtaacttgtcatggctttcacttgacgttagcgctgccttttaccacttgccacttcacccagctgcaatgccacacttgcttgtgCACTGCACTCGAGACa	virus
74	75	A0MMM4	Hepatitis B virus	Hepatitis B virus (HBV)	MGLKIRQLLWFHISCLTFGRETVTEYLVSFGVWIRTPPAYRPANAPILSTLPETTVVRCRGRTPRRRTPSPRRRRSQSPRRRRSQSRESQFGPCIQSQLRKSRLGPQPAQGQLTGRQQGHAVESSCWWLQFRNSEPCSEYCLCHIVNLIEDWGPCTEHGEHRIRTPRTPARVTGGVFLVDKNPHNTTESRLVVDFSQFSRGNTRVSWPKFAVPNLQSLTNLLSSNLSWLSLDVSAAFYHLPLHPAAMPHLLVGSSGLSRYVARLSSNSRIINNQHRTMQDLHNSCSRNLYVSLMLLYKTYGRKLHLYSHLIILGFRKIPMGVGLSPFLLAQSTSAICSVVRRAFPHCLAFSYMDDVVLGAKTVQHLESLYTAVTNFLLSLGIHLNPHKTKRWGYSLNFM…	NLSWLSLDVSAAFYHLPLHPAAMPHLLVGSSGLSRYVARLSSNSRIINNQHRTMQD	aGGAATTCCGCTGCGTaacttgtcatggctttcacttgacgttagcgctgccttttaccacttgccacttcacccagctgcaatgccacacttgcttgtgggcagttccgggctttcccgctacgtggcacgcttgtcatctaactcccgcattatcaataaccaacatcgcacaatgcaggatCAGGgaagagctcgaa	virus
75	76	A0MMM4	Hepatitis B virus	Hepatitis B virus (HBV)	MGLKIRQLLWFHISCLTFGRETVTEYLVSFGVWIRTPPAYRPANAPILSTLPETTVVRCRGRTPRRRTPSPRRRRSQSPRRRRSQSRESQFGPCIQSQLRKSRLGPQPAQGQLTGRQQGHAVESSCWWLQFRNSEPCSEYCLCHIVNLIEDWGPCTEHGEHRIRTPRTPARVTGGVFLVDKNPHNTTESRLVVDFSQFSRGNTRVSWPKFAVPNLQSLTNLLSSNLSWLSLDVSAAFYHLPLHPAAMPHLLVGSSGLSRYVARLSSNSRIINNQHRTMQDLHNSCSRNLYVSLMLLYKTYGRKLHLYSHLIILGFRKIPMGVGLSPFLLAQSTSAICSVVRRAFPHCLAFSYMDDVVLGAKTVQHLESLYTAVTNFLLSLGIHLNPHKTKRWGYSLNFM…	GSSGLSRYVARLSSNSRIINNQHRTMQDLHNSCSRNLYVSLMLLYKTYGRKLHLYS	aTGAATTCGGAGCGGTggcagttccgggctttcccgctacgtggcacgcttgtcatctaactcccgcattatcaataaccaacatcgcacaatgcaggatctgcacaactcttgtagtcgcaatctgtacgtcagtctgatgttgctttacaaaacatacgggcgcaagttgcacctttattctCACTGCACTCGAGACa	virus
76	77	A0MMM4	Hepatitis B virus	Hepatitis B virus (HBV)	MGLKIRQLLWFHISCLTFGRETVTEYLVSFGVWIRTPPAYRPANAPILSTLPETTVVRCRGRTPRRRTPSPRRRRSQSPRRRRSQSRESQFGPCIQSQLRKSRLGPQPAQGQLTGRQQGHAVESSCWWLQFRNSEPCSEYCLCHIVNLIEDWGPCTEHGEHRIRTPRTPARVTGGVFLVDKNPHNTTESRLVVDFSQFSRGNTRVSWPKFAVPNLQSLTNLLSSNLSWLSLDVSAAFYHLPLHPAAMPHLLVGSSGLSRYVARLSSNSRIINNQHRTMQDLHNSCSRNLYVSLMLLYKTYGRKLHLYSHLIILGFRKIPMGVGLSPFLLAQSTSAICSVVRRAFPHCLAFSYMDDVVLGAKTVQHLESLYTAVTNFLLSLGIHLNPHKTKRWGYSLNFM…	LHNSCSRNLYVSLMLLYKTYGRKLHLYSHLIILGFRKIPMGVGLSPFLLAQSTSAI	aGGAATTCCGCTGCGTctgcacaactcttgtagtcgcaatctgtacgtcagtctgatgttgctttacaaaacatacgggcgcaagttgcacctttattctcacttgatcatcctgggttttcgcaagatcccaatgggcgtcggcctgtctcctttcttgttggcccagagtactagtgccatcCAGGgaagagctcgaa	virus
77	78	A0MMM4	Hepatitis B virus	Hepatitis B virus (HBV)	MGLKIRQLLWFHISCLTFGRETVTEYLVSFGVWIRTPPAYRPANAPILSTLPETTVVRCRGRTPRRRTPSPRRRRSQSPRRRRSQSRESQFGPCIQSQLRKSRLGPQPAQGQLTGRQQGHAVESSCWWLQFRNSEPCSEYCLCHIVNLIEDWGPCTEHGEHRIRTPRTPARVTGGVFLVDKNPHNTTESRLVVDFSQFSRGNTRVSWPKFAVPNLQSLTNLLSSNLSWLSLDVSAAFYHLPLHPAAMPHLLVGSSGLSRYVARLSSNSRIINNQHRTMQDLHNSCSRNLYVSLMLLYKTYGRKLHLYSHLIILGFRKIPMGVGLSPFLLAQSTSAICSVVRRAFPHCLAFSYMDDVVLGAKTVQHLESLYTAVTNFLLSLGIHLNPHKTKRWGYSLNFM…	HLIILGFRKIPMGVGLSPFLLAQSTSAICSVVRRAFPHCLAFSYMDDVVLGAKTVQ	aTGAATTCGGAGCGGTcacttgatcatcctgggttttcgcaagatcccaatgggcgtcggcctgtctcctttcttgttggcccagagtactagtgccatctgttccgtggtccgccgcgcctttcctcattgtctggctttctcatacatggatgatgtcgtgctgggggccaagactgtgcaaCACTGCACTCGAGACa	virus
78	79	A0MMM4	Hepatitis B virus	Hepatitis B virus (HBV)	MGLKIRQLLWFHISCLTFGRETVTEYLVSFGVWIRTPPAYRPANAPILSTLPETTVVRCRGRTPRRRTPSPRRRRSQSPRRRRSQSRESQFGPCIQSQLRKSRLGPQPAQGQLTGRQQGHAVESSCWWLQFRNSEPCSEYCLCHIVNLIEDWGPCTEHGEHRIRTPRTPARVTGGVFLVDKNPHNTTESRLVVDFSQFSRGNTRVSWPKFAVPNLQSLTNLLSSNLSWLSLDVSAAFYHLPLHPAAMPHLLVGSSGLSRYVARLSSNSRIINNQHRTMQDLHNSCSRNLYVSLMLLYKTYGRKLHLYSHLIILGFRKIPMGVGLSPFLLAQSTSAICSVVRRAFPHCLAFSYMDDVVLGAKTVQHLESLYTAVTNFLLSLGIHLNPHKTKRWGYSLNFM…	CSVVRRAFPHCLAFSYMDDVVLGAKTVQHLESLYTAVTNFLLSLGIHLNPHKTKRW	aGGAATTCCGCTGCGTtgttccgtggtccgccgcgcctttcctcattgtctggctttctcatacatggatgatgtcgtgctgggggccaagactgtgcaacatcttgaaagtttgtataccgctgtgactaacttcctcctgtctctggggatccatttgaatcctcataagaccaaacgctggCAGGgaagagctcgaa	virus
79	80	A0MMM4	Hepatitis B virus	Hepatitis B virus (HBV)	MGLKIRQLLWFHISCLTFGRETVTEYLVSFGVWIRTPPAYRPANAPILSTLPETTVVRCRGRTPRRRTPSPRRRRSQSPRRRRSQSRESQFGPCIQSQLRKSRLGPQPAQGQLTGRQQGHAVESSCWWLQFRNSEPCSEYCLCHIVNLIEDWGPCTEHGEHRIRTPRTPARVTGGVFLVDKNPHNTTESRLVVDFSQFSRGNTRVSWPKFAVPNLQSLTNLLSSNLSWLSLDVSAAFYHLPLHPAAMPHLLVGSSGLSRYVARLSSNSRIINNQHRTMQDLHNSCSRNLYVSLMLLYKTYGRKLHLYSHLIILGFRKIPMGVGLSPFLLAQSTSAICSVVRRAFPHCLAFSYMDDVVLGAKTVQHLESLYTAVTNFLLSLGIHLNPHKTKRWGYSLNFM…	HLESLYTAVTNFLLSLGIHLNPHKTKRWGYSLNFMGYVIGSWGTLPQEHIVQKIKL	aTGAATTCGGAGCGGTcatcttgaaagtttgtataccgctgtgactaacttcctcctgtctctggggatccatttgaatcctcataagaccaaacgctggggctactccctgaatttcatggggtatgtcatcgggagttggggtaccttgccacaggaacacatcgtgcagaagattaagttgCACTGCACTCGAGACa	virus
80	81	A0MMM4	Hepatitis B virus	Hepatitis B virus (HBV)	MGLKIRQLLWFHISCLTFGRETVTEYLVSFGVWIRTPPAYRPANAPILSTLPETTVVRCRGRTPRRRTPSPRRRRSQSPRRRRSQSRESQFGPCIQSQLRKSRLGPQPAQGQLTGRQQGHAVESSCWWLQFRNSEPCSEYCLCHIVNLIEDWGPCTEHGEHRIRTPRTPARVTGGVFLVDKNPHNTTESRLVVDFSQFSRGNTRVSWPKFAVPNLQSLTNLLSSNLSWLSLDVSAAFYHLPLHPAAMPHLLVGSSGLSRYVARLSSNSRIINNQHRTMQDLHNSCSRNLYVSLMLLYKTYGRKLHLYSHLIILGFRKIPMGVGLSPFLLAQSTSAICSVVRRAFPHCLAFSYMDDVVLGAKTVQHLESLYTAVTNFLLSLGIHLNPHKTKRWGYSLNFM…	GYSLNFMGYVIGSWGTLPQEHIVQKIKLCFRKLPVNRPIDWKVCQRIVGLLGFAAP	aGGAATTCCGCTGCGTggctactccctgaatttcatggggtatgtcatcgggagttggggtaccttgccacaggaacacatcgtgcagaagattaagttgtgttttcgcaaactcccagttaatcgccctattgactggaaagtgtgtcaacgcatcgtgggcttgcttgggtttgccgctccaCAGGgaagagctcgaa	virus
81	82	A0MMM4	Hepatitis B virus	Hepatitis B virus (HBV)	MGLKIRQLLWFHISCLTFGRETVTEYLVSFGVWIRTPPAYRPANAPILSTLPETTVVRCRGRTPRRRTPSPRRRRSQSPRRRRSQSRESQFGPCIQSQLRKSRLGPQPAQGQLTGRQQGHAVESSCWWLQFRNSEPCSEYCLCHIVNLIEDWGPCTEHGEHRIRTPRTPARVTGGVFLVDKNPHNTTESRLVVDFSQFSRGNTRVSWPKFAVPNLQSLTNLLSSNLSWLSLDVSAAFYHLPLHPAAMPHLLVGSSGLSRYVARLSSNSRIINNQHRTMQDLHNSCSRNLYVSLMLLYKTYGRKLHLYSHLIILGFRKIPMGVGLSPFLLAQSTSAICSVVRRAFPHCLAFSYMDDVVLGAKTVQHLESLYTAVTNFLLSLGIHLNPHKTKRWGYSLNFM…	CFRKLPVNRPIDWKVCQRIVGLLGFAAPFTQCGYPALMPLYACIQAKQAFTFSPTY	aTGAATTCGGAGCGGTtgttttcgcaaactcccagttaatcgccctattgactggaaagtgtgtcaacgcatcgtgggcttgcttgggtttgccgctccattcacccagtgtggctatcctgctcttatgccactctacgcctgcatccaagccaaacaggcctttacattttcccctacttacCACTGCACTCGAGACa	virus
82	83	A0MMM4	Hepatitis B virus	Hepatitis B virus (HBV)	MGLKIRQLLWFHISCLTFGRETVTEYLVSFGVWIRTPPAYRPANAPILSTLPETTVVRCRGRTPRRRTPSPRRRRSQSPRRRRSQSRESQFGPCIQSQLRKSRLGPQPAQGQLTGRQQGHAVESSCWWLQFRNSEPCSEYCLCHIVNLIEDWGPCTEHGEHRIRTPRTPARVTGGVFLVDKNPHNTTESRLVVDFSQFSRGNTRVSWPKFAVPNLQSLTNLLSSNLSWLSLDVSAAFYHLPLHPAAMPHLLVGSSGLSRYVARLSSNSRIINNQHRTMQDLHNSCSRNLYVSLMLLYKTYGRKLHLYSHLIILGFRKIPMGVGLSPFLLAQSTSAICSVVRRAFPHCLAFSYMDDVVLGAKTVQHLESLYTAVTNFLLSLGIHLNPHKTKRWGYSLNFM…	FTQCGYPALMPLYACIQAKQAFTFSPTYKAFLSKQYLNLYPVARQRPGLCQVFADA	aGGAATTCCGCTGCGTttcacccagtgtggctatcctgctcttatgccactctacgcctgcatccaagccaaacaggcctttacattttcccctacttacaaggcatttctttctaaacaatacctcaacctgtacccagtggcacgccagcgccctgggctgtgtcaggtgttcgcagatgccCAGGgaagagctcgaa	virus
83	84	A0MMM4	Hepatitis B virus	Hepatitis B virus (HBV)	MGLKIRQLLWFHISCLTFGRETVTEYLVSFGVWIRTPPAYRPANAPILSTLPETTVVRCRGRTPRRRTPSPRRRRSQSPRRRRSQSRESQFGPCIQSQLRKSRLGPQPAQGQLTGRQQGHAVESSCWWLQFRNSEPCSEYCLCHIVNLIEDWGPCTEHGEHRIRTPRTPARVTGGVFLVDKNPHNTTESRLVVDFSQFSRGNTRVSWPKFAVPNLQSLTNLLSSNLSWLSLDVSAAFYHLPLHPAAMPHLLVGSSGLSRYVARLSSNSRIINNQHRTMQDLHNSCSRNLYVSLMLLYKTYGRKLHLYSHLIILGFRKIPMGVGLSPFLLAQSTSAICSVVRRAFPHCLAFSYMDDVVLGAKTVQHLESLYTAVTNFLLSLGIHLNPHKTKRWGYSLNFM…	KAFLSKQYLNLYPVARQRPGLCQVFADATPTGWGLAIGHQRMRGTFVSPLPIHTAE	aTGAATTCGGAGCGGTaaggcatttctttctaaacaatacctcaacctgtacccagtggcacgccagcgccctgggctgtgtcaggtgttcgcagatgccactcctactggttggggcctcgccattggccatcaacgcatgcgcgggaccttcgtgtcccctcttcctatccataccgctgaaCACTGCACTCGAGACa	virus
84	85	A0MMM4	Hepatitis B virus	Hepatitis B virus (HBV)	MGLKIRQLLWFHISCLTFGRETVTEYLVSFGVWIRTPPAYRPANAPILSTLPETTVVRCRGRTPRRRTPSPRRRRSQSPRRRRSQSRESQFGPCIQSQLRKSRLGPQPAQGQLTGRQQGHAVESSCWWLQFRNSEPCSEYCLCHIVNLIEDWGPCTEHGEHRIRTPRTPARVTGGVFLVDKNPHNTTESRLVVDFSQFSRGNTRVSWPKFAVPNLQSLTNLLSSNLSWLSLDVSAAFYHLPLHPAAMPHLLVGSSGLSRYVARLSSNSRIINNQHRTMQDLHNSCSRNLYVSLMLLYKTYGRKLHLYSHLIILGFRKIPMGVGLSPFLLAQSTSAICSVVRRAFPHCLAFSYMDDVVLGAKTVQHLESLYTAVTNFLLSLGIHLNPHKTKRWGYSLNFM…	TPTGWGLAIGHQRMRGTFVSPLPIHTAELLAACFARSRSGAKLIGTDNSVVLSRKY	aGGAATTCCGCTGCGTactcctactggttggggcctcgccattggccatcaacgcatgcgcgggaccttcgtgtcccctcttcctatccataccgctgaactccttgcagcttgtttcgctcgcagtcgctccggcgccaaactcattggtactgacaatagtgttgtgctctcccgcaagtatCAGGgaagagctcgaa	virus
85	86	A0MMM4	Hepatitis B virus	Hepatitis B virus (HBV)	MGLKIRQLLWFHISCLTFGRETVTEYLVSFGVWIRTPPAYRPANAPILSTLPETTVVRCRGRTPRRRTPSPRRRRSQSPRRRRSQSRESQFGPCIQSQLRKSRLGPQPAQGQLTGRQQGHAVESSCWWLQFRNSEPCSEYCLCHIVNLIEDWGPCTEHGEHRIRTPRTPARVTGGVFLVDKNPHNTTESRLVVDFSQFSRGNTRVSWPKFAVPNLQSLTNLLSSNLSWLSLDVSAAFYHLPLHPAAMPHLLVGSSGLSRYVARLSSNSRIINNQHRTMQDLHNSCSRNLYVSLMLLYKTYGRKLHLYSHLIILGFRKIPMGVGLSPFLLAQSTSAICSVVRRAFPHCLAFSYMDDVVLGAKTVQHLESLYTAVTNFLLSLGIHLNPHKTKRWGYSLNFM…	LLAACFARSRSGAKLIGTDNSVVLSRKYTSFPWLLGCAANWIMRGTSFVYVPSALN	aTGAATTCGGAGCGGTctccttgcagcttgtttcgctcgcagtcgctccggcgccaaactcattggtactgacaatagtgttgtgctctcccgcaagtatacctcatttccatggcttttgggctgtgcagccaactggatcatgcgcggcacaagctttgtgtatgttccaagtgcactcaacCACTGCACTCGAGACa	virus
86	87	A0MMM4	Hepatitis B virus	Hepatitis B virus (HBV)	MGLKIRQLLWFHISCLTFGRETVTEYLVSFGVWIRTPPAYRPANAPILSTLPETTVVRCRGRTPRRRTPSPRRRRSQSPRRRRSQSRESQFGPCIQSQLRKSRLGPQPAQGQLTGRQQGHAVESSCWWLQFRNSEPCSEYCLCHIVNLIEDWGPCTEHGEHRIRTPRTPARVTGGVFLVDKNPHNTTESRLVVDFSQFSRGNTRVSWPKFAVPNLQSLTNLLSSNLSWLSLDVSAAFYHLPLHPAAMPHLLVGSSGLSRYVARLSSNSRIINNQHRTMQDLHNSCSRNLYVSLMLLYKTYGRKLHLYSHLIILGFRKIPMGVGLSPFLLAQSTSAICSVVRRAFPHCLAFSYMDDVVLGAKTVQHLESLYTAVTNFLLSLGIHLNPHKTKRWGYSLNFM…	TSFPWLLGCAANWIMRGTSFVYVPSALNPADDPSRGRLGLYRPLLRLLYRPTTGRT	aGGAATTCCGCTGCGTacctcatttccatggcttttgggctgtgcagccaactggatcatgcgcggcacaagctttgtgtatgttccaagtgcactcaaccctgccgacgacccttctcgcggccgccttggtctctatcgcccactcttgcgccttctttaccgcccaactactggtcgcacaCAGGgaagagctcgaa	virus
87	88	A0MMM4	Hepatitis B virus	Hepatitis B virus (HBV)	MGLKIRQLLWFHISCLTFGRETVTEYLVSFGVWIRTPPAYRPANAPILSTLPETTVVRCRGRTPRRRTPSPRRRRSQSPRRRRSQSRESQFGPCIQSQLRKSRLGPQPAQGQLTGRQQGHAVESSCWWLQFRNSEPCSEYCLCHIVNLIEDWGPCTEHGEHRIRTPRTPARVTGGVFLVDKNPHNTTESRLVVDFSQFSRGNTRVSWPKFAVPNLQSLTNLLSSNLSWLSLDVSAAFYHLPLHPAAMPHLLVGSSGLSRYVARLSSNSRIINNQHRTMQDLHNSCSRNLYVSLMLLYKTYGRKLHLYSHLIILGFRKIPMGVGLSPFLLAQSTSAICSVVRRAFPHCLAFSYMDDVVLGAKTVQHLESLYTAVTNFLLSLGIHLNPHKTKRWGYSLNFM…	PADDPSRGRLGLYRPLLRLLYRPTTGRTSLYADSPSVPSHLPDRVHFASPLHVAWR	aTGAATTCGGAGCGGTcctgccgacgacccttctcgcggccgccttggtctctatcgcccactcttgcgccttctttaccgcccaactactggtcgcacatctctctatgctgattcccctagcgtgccaagtcacttgccagatcgcgtgcatttcgcttcaccacttcacgtcgcttggcgcCACTGCACTCGAGACa	virus
88	89	A0MMM4	Hepatitis B virus	Hepatitis B virus (HBV)	MGLKIRQLLWFHISCLTFGRETVTEYLVSFGVWIRTPPAYRPANAPILSTLPETTVVRCRGRTPRRRTPSPRRRRSQSPRRRRSQSRESQFGPCIQSQLRKSRLGPQPAQGQLTGRQQGHAVESSCWWLQFRNSEPCSEYCLCHIVNLIEDWGPCTEHGEHRIRTPRTPARVTGGVFLVDKNPHNTTESRLVVDFSQFSRGNTRVSWPKFAVPNLQSLTNLLSSNLSWLSLDVSAAFYHLPLHPAAMPHLLVGSSGLSRYVARLSSNSRIINNQHRTMQDLHNSCSRNLYVSLMLLYKTYGRKLHLYSHLIILGFRKIPMGVGLSPFLLAQSTSAICSVVRRAFPHCLAFSYMDDVVLGAKTVQHLESLYTAVTNFLLSLGIHLNPHKTKRWGYSLNFM…	SLYADSPSVPSHLPDRVHFASPLHVAWRPP	aGGAATTCCGCTGCGTtctctctatgctgattcccctagcgtgccaagtcacttgccagatcgcgtgcatttcgcttcaccacttcacgtcgcttggcgccctccttaatctgagctcagtccacgagcagatccgtgtgtgtaggtagattacagcatttctcgcgacggcgaaacccactacCAGGgaagagctcgaa	virus
89	90	A0MMX1	Human adenovirus D	Human adenovirus D serotype 8 (HAdV-8) (Human adenovirus 8)	SLDPMDNVNPFNHHRNAGLRYRSMLLGNGRYVPFHIQVPQKFFAIKNLLLLPGSYTYEWNFRKDVNMILQSSLGNDLRVDGASVRFDSVNLYATFFPMAHNTASTLEAMLRNDTNDQSFNDYL	SLDPMDNVNPFNHHRNAGLRYRSMLLGNGRYVPFHIQVPQKFFAIKNLLLLPGSYT	aGGAATTCCGCTGCGTtctctggatccaatggacaatgttaacccattcaatcaccatcgcaacgcagggctccgctaccgctccatgcttctgggcaacggccgctacgtcccattccatatccaggtccctcagaaattcttcgccatcaagaacctcctcctgctgcctgggtcatatacaCAGGgaagagctcgaa	virus
90	91	A0MMX1	Human adenovirus D	Human adenovirus D serotype 8 (HAdV-8) (Human adenovirus 8)	SLDPMDNVNPFNHHRNAGLRYRSMLLGNGRYVPFHIQVPQKFFAIKNLLLLPGSYTYEWNFRKDVNMILQSSLGNDLRVDGASVRFDSVNLYATFFPMAHNTASTLEAMLRNDTNDQSFNDYL	GRYVPFHIQVPQKFFAIKNLLLLPGSYTYEWNFRKDVNMILQSSLGNDLRVDGASV	aTGAATTCGGAGCGGTggccgctacgtcccattccatatccaggtccctcagaaattcttcgccatcaagaacctcctcctgctgcctgggtcatatacatacgagtggaacttccgcaaagacgtcaatatgatccttcaatcatctctcggtaacgatcttcgcgtggatggggcctcagttCACTGCACTCGAGACa	virus
91	92	A0MMX1	Human adenovirus D	Human adenovirus D serotype 8 (HAdV-8) (Human adenovirus 8)	SLDPMDNVNPFNHHRNAGLRYRSMLLGNGRYVPFHIQVPQKFFAIKNLLLLPGSYTYEWNFRKDVNMILQSSLGNDLRVDGASVRFDSVNLYATFFPMAHNTASTLEAMLRNDTNDQSFNDYL	YEWNFRKDVNMILQSSLGNDLRVDGASVRFDSVNLYATFFPMAHNTASTLEAMLRN	aGGAATTCCGCTGCGTtacgagtggaacttccgcaaagacgtcaatatgatccttcaatcatctctcggtaacgatcttcgcgtggatggggcctcagttcgcttcgattcagtcaatctctacgccactttcttccctatggctcacaacaccgcttctaccttggaggctatgttgcgcaatCAGGgaagagctcgaa	virus
92	93	A0MMX1	Human adenovirus D	Human adenovirus D serotype 8 (HAdV-8) (Human adenovirus 8)	SLDPMDNVNPFNHHRNAGLRYRSMLLGNGRYVPFHIQVPQKFFAIKNLLLLPGSYTYEWNFRKDVNMILQSSLGNDLRVDGASVRFDSVNLYATFFPMAHNTASTLEAMLRNDTNDQSFNDYL	RFDSVNLYATFFPMAHNTASTLEAMLRNDTNDQSFNDYL	aTGAATTCGGAGCGGTcgcttcgattcagtcaatctctacgccactttcttccctatggctcacaacaccgcttctaccttggaggctatgttgcgcaatgatacaaatgaccaatcctttaacgactatttgtaatctgagctcagtccacgagcagatccgtgtgtgtaggtagattacagcCACTGCACTCGAGACa	virus
93	94	A0PBV8	Enterovirus B	Echo 9 virus (EV-9) (Coxsackievirus A23)	MGAQVSTQKTGAHETSLSASGKSIIHYTNINYYKDAASNSANRQDFTQDPSKFTEPVKDVMIKTLPALNSPSAEECGYSDRVRSITIGNSTITTQESANVVVAYGRWPAYLRDDEATAEDQPTQPDVAHVVYTWNQCMAKI	MGAQVSTQKTGAHETSLSASGKSIIHYTNINYYKDAASNSANRQDFTQDPSKFTEP	aGGAATTCCGCTGCGTatgggggcccaggtcagtacccaaaagaccggcgctcatgagacatccttgtcagcttctggcaagtctatcatccattataccaatatcaattattataaagacgccgcttctaatagtgccaatcgccaagacttcacacaggacccaagcaagtttacagaaccaCAGGgaagagctcgaa	virus
94	95	A0PBV8	Enterovirus B	Echo 9 virus (EV-9) (Coxsackievirus A23)	MGAQVSTQKTGAHETSLSASGKSIIHYTNINYYKDAASNSANRQDFTQDPSKFTEPVKDVMIKTLPALNSPSAEECGYSDRVRSITIGNSTITTQESANVVVAYGRWPAYLRDDEATAEDQPTQPDVAHVVYTWNQCMAKI	NINYYKDAASNSANRQDFTQDPSKFTEPVKDVMIKTLPALNSPSAEECGYSDRVRS	aTGAATTCGGAGCGGTaatatcaattattataaagacgccgcttctaatagtgccaatcgccaagacttcacacaggacccaagcaagtttacagaaccagttaaagacgtcatgattaagaccctcccagcactcaactctccatctgctgaggagtgcgggtactcagatcgcgtccgcagtCACTGCACTCGAGACa	virus
95	96	A0PBV8	Enterovirus B	Echo 9 virus (EV-9) (Coxsackievirus A23)	MGAQVSTQKTGAHETSLSASGKSIIHYTNINYYKDAASNSANRQDFTQDPSKFTEPVKDVMIKTLPALNSPSAEECGYSDRVRSITIGNSTITTQESANVVVAYGRWPAYLRDDEATAEDQPTQPDVAHVVYTWNQCMAKI	VKDVMIKTLPALNSPSAEECGYSDRVRSITIGNSTITTQESANVVVAYGRWPAYLR	aGGAATTCCGCTGCGTgttaaagacgtcatgattaagaccctcccagcactcaactctccatctgctgaggagtgcgggtactcagatcgcgtccgcagtattactatcggcaacagtaccatcactacacaagaatcagccaacgtggtcgtggcatatgggcgctggcctgcctaccttcgcCAGGgaagagctcgaa	virus
96	97	A0PBV8	Enterovirus B	Echo 9 virus (EV-9) (Coxsackievirus A23)	MGAQVSTQKTGAHETSLSASGKSIIHYTNINYYKDAASNSANRQDFTQDPSKFTEPVKDVMIKTLPALNSPSAEECGYSDRVRSITIGNSTITTQESANVVVAYGRWPAYLRDDEATAEDQPTQPDVAHVVYTWNQCMAKI	ITIGNSTITTQESANVVVAYGRWPAYLRDDEATAEDQPTQPDVAHVVYTWNQCMAK	aTGAATTCGGAGCGGTattactatcggcaacagtaccatcactacacaagaatcagccaacgtggtcgtggcatatgggcgctggcctgcctaccttcgcgacgacgaggctactgcagaggaccagcctacccaacctgacgtcgctcacgtcgtctatacatggaaccaatgtatggcaaaaCACTGCACTCGAGACa	virus
97	98	A0PBV8	Enterovirus B	Echo 9 virus (EV-9) (Coxsackievirus A23)	MGAQVSTQKTGAHETSLSASGKSIIHYTNINYYKDAASNSANRQDFTQDPSKFTEPVKDVMIKTLPALNSPSAEECGYSDRVRSITIGNSTITTQESANVVVAYGRWPAYLRDDEATAEDQPTQPDVAHVVYTWNQCMAKI	DDEATAEDQPTQPDVAHVVYTWNQCMAKI	aGGAATTCCGCTGCGTgacgacgaggctactgcagaggaccagcctacccaacctgacgtcgctcacgtcgtctatacatggaaccaatgtatggcaaaaatttaatctgagctcagtccacgagcagatccgtgtgtgtaggtagattacagcatttctcgcgacggcgaaacccactaccgtCAGGgaagagctcgaa	virus
98	99	A0T3B8	Human herpesvirus 3	Human herpesvirus 3 (HHV-3) (Varicella-zoster virus)	GGRDVETGYARIERGHRRSSRSYNTQSSRKHRDRSLSNRRRRPTTPPAMTTGERNDQTHDESYRLRFSKRDARRERIRKEYD	GGRDVETGYARIERGHRRSSRSYNTQSSRKHRDRSLSNRRRRPTTPPAMTTGERND	aGGAATTCCGCTGCGTggtgggcgcgatgttgaaactggttatgcccgcattgaacgcggtcaccgccgctcctcccgctcatacaacacccaaagcagtcgcaaacaccgcgatcgctccctgtcaaatcgccgccgccgccctactactccaccagcaatgacaactggcgagcgcaatgatCAGGgaagagctcgaa	virus
99	100	A0T3B8	Human herpesvirus 3	Human herpesvirus 3 (HHV-3) (Varicella-zoster virus)	GGRDVETGYARIERGHRRSSRSYNTQSSRKHRDRSLSNRRRRPTTPPAMTTGERNDQTHDESYRLRFSKRDARRERIRKEYD	RKHRDRSLSNRRRRPTTPPAMTTGERNDQTHDESYRLRFSKRDARRERIRKEYD	aTGAATTCGGAGCGGTcgcaaacaccgcgatcgctccctgtcaaatcgccgccgccgccctactactccaccagcaatgacaactggcgagcgcaatgatcagactcatgacgagtcctatcgcttgcgcttctctaaacgcgacgcacgccgcgagcgcattcgcaaggagtatgactaatctCACTGCACTCGAGACa	virus
100	101	A1A3Z6	Human parvovirus B19	Human parvovirus B19 (HPV B19)	MQMPSTQTSKPPPLSQTPVSAAVVVKALKNSVKAAFSTSSLQAPGTVKPRALVRPSPGPVQENHLSEAQFPPKW	MQMPSTQTSKPPPLSQTPVSAAVVVKALKNSVKAAFSTSSLQAPGTVKPRALVRPS	aGGAATTCCGCTGCGTatgcagatgccttcaacccagacatcaaaacctccacctttgtcacaaactcctgtgtcagctgcagtcgtcgttaaggctcttaagaactctgtgaaggcagcattctccacaagtagcctccaagccccaggcaccgtcaaaccacgcgccctcgtccgcccatccCAGGgaagagctcgaa	virus
101	102	A1A3Z6	Human parvovirus B19	Human parvovirus B19 (HPV B19)	MQMPSTQTSKPPPLSQTPVSAAVVVKALKNSVKAAFSTSSLQAPGTVKPRALVRPSPGPVQENHLSEAQFPPKW	KNSVKAAFSTSSLQAPGTVKPRALVRPSPGPVQENHLSEAQFPPKW	aTGAATTCGGAGCGGTaagaactctgtgaaggcagcattctccacaagtagcctccaagccccaggcaccgtcaaaccacgcgccctcgtccgcccatcccctgggcctgtccaggagaatcatctgtcagaggcacagtttcctcctaaatggtaatctgagctcagtccacgagcagatccgCACTGCACTCGAGACa	virus
102	103	A1A3Z7	Human parvovirus B19	Human parvovirus B19 (HPV B19)	MDSYLTTPMPYHPVTVVQNLEEKMQYYLVKTYTSLGKLAYNYPVLTMLGLAMSYKLGLRRMLWTVLQGFMTLGIANWLSWE	MDSYLTTPMPYHPVTVVQNLEEKMQYYLVKTYTSLGKLAYNYPVLTMLGLAMSYKL	aGGAATTCCGCTGCGTatggattcttatctcacaaccccaatgccatatcatcctgtcaccgttgttcagaacctcgaagaaaagatgcaatattacctcgtgaaaacttatacctctttggggaagctcgcatacaactatcctgttttgaccatgctcggtttggcaatgagctataaactgCAGGgaagagctcgaa	virus
103	104	A1A3Z7	Human parvovirus B19	Human parvovirus B19 (HPV B19)	MDSYLTTPMPYHPVTVVQNLEEKMQYYLVKTYTSLGKLAYNYPVLTMLGLAMSYKLGLRRMLWTVLQGFMTLGIANWLSWE	VKTYTSLGKLAYNYPVLTMLGLAMSYKLGLRRMLWTVLQGFMTLGIANWLSWE	aTGAATTCGGAGCGGTgtgaaaacttatacctctttggggaagctcgcatacaactatcctgttttgaccatgctcggtttggcaatgagctataaactgggtctgcgccgcatgctttggactgttcttcaaggttttatgaccttgggcatcgccaattggcttagttgggaataatctgagCACTGCACTCGAGACa	virus
104	105	A1A3Z9	Human parvovirus B19	Human parvovirus B19 (HPV B19)	MQLVIYHMYCMTPQLQMQSNTTDTDMKSLKNCGLPKAVCTHCKHSPPCPKPGTVTNRPPVPPRLYVPPPVPSRQPSVKDTDAVEYKLLTRYEQHVIRMLRLCNMYTNLEK	MQLVIYHMYCMTPQLQMQSNTTDTDMKSLKNCGLPKAVCTHCKHSPPCPKPGTVTN	aGGAATTCCGCTGCGTatgcaactcgttatctaccatatgtactgcatgaccccacagctgcagatgcaatccaatacaactgacactgatatgaaatcccttaagaactgcggccttcctaaagctgtgtgtacccattgcaaacactctcctccttgcccaaagccagggactgtgacaaacCAGGgaagagctcgaa	virus
105	106	A1A3Z9	Human parvovirus B19	Human parvovirus B19 (HPV B19)	MQLVIYHMYCMTPQLQMQSNTTDTDMKSLKNCGLPKAVCTHCKHSPPCPKPGTVTNRPPVPPRLYVPPPVPSRQPSVKDTDAVEYKLLTRYEQHVIRMLRLCNMYTNLEK	LKNCGLPKAVCTHCKHSPPCPKPGTVTNRPPVPPRLYVPPPVPSRQPSVKDTDAVE	aTGAATTCGGAGCGGTcttaagaactgcggccttcctaaagctgtgtgtacccattgcaaacactctcctccttgcccaaagccagggactgtgacaaaccgccctccagtccctccacgcctttacgtgcctcctcctgtcccaagtcgccaaccatctgttaaggatactgatgcagttgaaCACTGCACTCGAGACa	virus
106	107	A1A3Z9	Human parvovirus B19	Human parvovirus B19 (HPV B19)	MQLVIYHMYCMTPQLQMQSNTTDTDMKSLKNCGLPKAVCTHCKHSPPCPKPGTVTNRPPVPPRLYVPPPVPSRQPSVKDTDAVEYKLLTRYEQHVIRMLRLCNMYTNLEK	RPPVPPRLYVPPPVPSRQPSVKDTDAVEYKLLTRYEQHVIRMLRLCNMYTNLEK	aGGAATTCCGCTGCGTcgccctccagtccctccacgcctttacgtgcctcctcctgtcccaagtcgccaaccatctgttaaggatactgatgcagttgaatataagctgcttacccgctatgaacagcacgtgatccgcatgctgcgcctctgcaacatgtacactaatctggagaaataatctCAGGgaagagctcgaa	virus
107	108	A1BMN7	Hepatitis B virus	Hepatitis B virus (HBV)	MENITSGLLGPLLVLQAVCFLLTKILTIPQSLDSWWTSLNFLGVPPGCPGQNSQSPISNHLPTSCPPTCPGYRWMCLRRFIIFLFILLLCLIFLLVLLDYQGMLPVCPLLPGSTTTSTGPCKTCTTLAQGTSMFPSWCCTKPSDGNCTCIPIPSSWAFGKYLWEWASARFSWLSLLVQFAQWCVGLSPTVWLLAIWMMWYWGPSLCSILSPFIPLLPIFCCLWAYI	MENITSGLLGPLLVLQAVCFLLTKILTIPQSLDSWWTSLNFLGVPPGCPGQNSQSP	aGGAATTCCGCTGCGTatggaaaatatcacaagcgggctcctcgggcctttgttggtcttgcaggccgtttgcttcctcctcaccaaaatcctcacaatccctcaaagtcttgattcctggtggacatctctcaactttttgggggtgccaccagggtgccctggccagaactcccagtctcctCAGGgaagagctcgaa	virus
108	109	A1BMN7	Hepatitis B virus	Hepatitis B virus (HBV)	MENITSGLLGPLLVLQAVCFLLTKILTIPQSLDSWWTSLNFLGVPPGCPGQNSQSPISNHLPTSCPPTCPGYRWMCLRRFIIFLFILLLCLIFLLVLLDYQGMLPVCPLLPGSTTTSTGPCKTCTTLAQGTSMFPSWCCTKPSDGNCTCIPIPSSWAFGKYLWEWASARFSWLSLLVQFAQWCVGLSPTVWLLAIWMMWYWGPSLCSILSPFIPLLPIFCCLWAYI	PQSLDSWWTSLNFLGVPPGCPGQNSQSPISNHLPTSCPPTCPGYRWMCLRRFIIFL	aTGAATTCGGAGCGGTcctcaaagtcttgattcctggtggacatctctcaactttttgggggtgccaccagggtgccctggccagaactcccagtctcctatttcaaaccacttgcctacttcatgtccaccaacttgtcctggttaccgctggatgtgcctccgccgcttcattatctttctgCACTGCACTCGAGACa	virus
109	110	A1BMN7	Hepatitis B virus	Hepatitis B virus (HBV)	MENITSGLLGPLLVLQAVCFLLTKILTIPQSLDSWWTSLNFLGVPPGCPGQNSQSPISNHLPTSCPPTCPGYRWMCLRRFIIFLFILLLCLIFLLVLLDYQGMLPVCPLLPGSTTTSTGPCKTCTTLAQGTSMFPSWCCTKPSDGNCTCIPIPSSWAFGKYLWEWASARFSWLSLLVQFAQWCVGLSPTVWLLAIWMMWYWGPSLCSILSPFIPLLPIFCCLWAYI	ISNHLPTSCPPTCPGYRWMCLRRFIIFLFILLLCLIFLLVLLDYQGMLPVCPLLPG	aGGAATTCCGCTGCGTatttcaaaccacttgcctacttcatgtccaccaacttgtcctggttaccgctggatgtgcctccgccgcttcattatctttctgttcattctccttctttgccttattttcctcttggtcttgctcgactaccagggcatgttgcctgtttgccctcttcttcctgggCAGGgaagagctcgaa	virus
110	111	A1BMN7	Hepatitis B virus	Hepatitis B virus (HBV)	MENITSGLLGPLLVLQAVCFLLTKILTIPQSLDSWWTSLNFLGVPPGCPGQNSQSPISNHLPTSCPPTCPGYRWMCLRRFIIFLFILLLCLIFLLVLLDYQGMLPVCPLLPGSTTTSTGPCKTCTTLAQGTSMFPSWCCTKPSDGNCTCIPIPSSWAFGKYLWEWASARFSWLSLLVQFAQWCVGLSPTVWLLAIWMMWYWGPSLCSILSPFIPLLPIFCCLWAYI	FILLLCLIFLLVLLDYQGMLPVCPLLPGSTTTSTGPCKTCTTLAQGTSMFPSWCCT	aTGAATTCGGAGCGGTttcattctccttctttgccttattttcctcttggtcttgctcgactaccagggcatgttgcctgtttgccctcttcttcctgggtcaaccaccacctcaaccggtccttgcaagacttgcactacattggcacaagggacatccatgttcccaagctggtgttgcacaCACTGCACTCGAGACa	virus
111	112	A1BMN7	Hepatitis B virus	Hepatitis B virus (HBV)	MENITSGLLGPLLVLQAVCFLLTKILTIPQSLDSWWTSLNFLGVPPGCPGQNSQSPISNHLPTSCPPTCPGYRWMCLRRFIIFLFILLLCLIFLLVLLDYQGMLPVCPLLPGSTTTSTGPCKTCTTLAQGTSMFPSWCCTKPSDGNCTCIPIPSSWAFGKYLWEWASARFSWLSLLVQFAQWCVGLSPTVWLLAIWMMWYWGPSLCSILSPFIPLLPIFCCLWAYI	STTTSTGPCKTCTTLAQGTSMFPSWCCTKPSDGNCTCIPIPSSWAFGKYLWEWASA	aGGAATTCCGCTGCGTtcaaccaccacctcaaccggtccttgcaagacttgcactacattggcacaagggacatccatgttcccaagctggtgttgcacaaagccttccgacggcaattgcacctgcattcctattccttcaagctgggcattcgggaagtacctgtgggagtgggcttccgcaCAGGgaagagctcgaa	virus
112	113	A1BMN7	Hepatitis B virus	Hepatitis B virus (HBV)	MENITSGLLGPLLVLQAVCFLLTKILTIPQSLDSWWTSLNFLGVPPGCPGQNSQSPISNHLPTSCPPTCPGYRWMCLRRFIIFLFILLLCLIFLLVLLDYQGMLPVCPLLPGSTTTSTGPCKTCTTLAQGTSMFPSWCCTKPSDGNCTCIPIPSSWAFGKYLWEWASARFSWLSLLVQFAQWCVGLSPTVWLLAIWMMWYWGPSLCSILSPFIPLLPIFCCLWAYI	KPSDGNCTCIPIPSSWAFGKYLWEWASARFSWLSLLVQFAQWCVGLSPTVWLLAIW	aTGAATTCGGAGCGGTaagccttccgacggcaattgcacctgcattcctattccttcaagctgggcattcgggaagtacctgtgggagtgggcttccgcacgctttagctggttgtcattgcttgtgcagtttgcacaatggtgtgtcgggctgtcccctacagtctggcttcttgcaatctggCACTGCACTCGAGACa	virus
113	114	A1BMN7	Hepatitis B virus	Hepatitis B virus (HBV)	MENITSGLLGPLLVLQAVCFLLTKILTIPQSLDSWWTSLNFLGVPPGCPGQNSQSPISNHLPTSCPPTCPGYRWMCLRRFIIFLFILLLCLIFLLVLLDYQGMLPVCPLLPGSTTTSTGPCKTCTTLAQGTSMFPSWCCTKPSDGNCTCIPIPSSWAFGKYLWEWASARFSWLSLLVQFAQWCVGLSPTVWLLAIWMMWYWGPSLCSILSPFIPLLPIFCCLWAYI	RFSWLSLLVQFAQWCVGLSPTVWLLAIWMMWYWGPSLCSILSPFIPLLPIFCCLWA	aGGAATTCCGCTGCGTcgctttagctggttgtcattgcttgtgcagtttgcacaatggtgtgtcgggctgtcccctacagtctggcttcttgcaatctggatgatgtggtactgggggcctagtctgtgctcaatcctttcaccattcatccctctcctcccaattttttgttgtctgtgggcaCAGGgaagagctcgaa	virus
114	115	A1BMN7	Hepatitis B virus	Hepatitis B virus (HBV)	MENITSGLLGPLLVLQAVCFLLTKILTIPQSLDSWWTSLNFLGVPPGCPGQNSQSPISNHLPTSCPPTCPGYRWMCLRRFIIFLFILLLCLIFLLVLLDYQGMLPVCPLLPGSTTTSTGPCKTCTTLAQGTSMFPSWCCTKPSDGNCTCIPIPSSWAFGKYLWEWASARFSWLSLLVQFAQWCVGLSPTVWLLAIWMMWYWGPSLCSILSPFIPLLPIFCCLWAYI	MMWYWGPSLCSILSPFIPLLPIFCCLWAYI	aTGAATTCGGAGCGGTatgatgtggtactgggggcctagtctgtgctcaatcctttcaccattcatccctctcctcccaattttttgttgtctgtgggcatacatttaatctgagctcagtccacgagcagatccgtgtgtgtaggtagattacagcatttctcgcgacggcgaaacccactacCACTGCACTCGAGACa	virus
115	116	A1BN56	Human parvovirus B19	Human parvovirus B19 (HPV B19)	MDSYLTTPMPYHPVAVMQNLEEKMQYYLVKTYTSLGKLAYNYPVLTMLGLAISYKLGPRKVLLTVLQGFMTLGIANWLSWE	MDSYLTTPMPYHPVAVMQNLEEKMQYYLVKTYTSLGKLAYNYPVLTMLGLAISYKL	aGGAATTCCGCTGCGTatggattcatacctgactacacctatgccttatcatccagtggctgtgatgcaaaatcttgaggagaagatgcaatattatttggttaagacctacaccagtttggggaaactcgcctataattatccagttttgaccatgcttggcctcgccatttcttataaacttCAGGgaagagctcgaa	virus
116	117	A1BN56	Human parvovirus B19	Human parvovirus B19 (HPV B19)	MDSYLTTPMPYHPVAVMQNLEEKMQYYLVKTYTSLGKLAYNYPVLTMLGLAISYKLGPRKVLLTVLQGFMTLGIANWLSWE	VKTYTSLGKLAYNYPVLTMLGLAISYKLGPRKVLLTVLQGFMTLGIANWLSWE	aTGAATTCGGAGCGGTgttaagacctacaccagtttggggaaactcgcctataattatccagttttgaccatgcttggcctcgccatttcttataaacttggtccacgcaaggtgctgcttaccgtccttcaaggtttcatgactctcgggatcgcaaattggctttcttgggagtaatctgagCACTGCACTCGAGACa	virus
117	118	A1BN58	Human parvovirus B19	Human parvovirus B19 (HPV B19)	MYYMTPQLQMQNNTTDMDMKSLKNCGQPKAVCTHCKHSPPCPQPGCVTKRLPVPPRLYLPPPVPIRQPNTKDIDNVEFKYLTRYEQHVIRMLRLCNMYQNLEK	MYYMTPQLQMQNNTTDMDMKSLKNCGQPKAVCTHCKHSPPCPQPGCVTKRLPVPPR	aGGAATTCCGCTGCGTatgtattatatgactccacaattgcaaatgcagaacaacaccacagatatggatatgaaaagccttaaaaattgtgggcaacctaaggctgtttgtacccattgcaaacactcaccaccttgcccacagccaggctgtgttacaaaacgcctccctgttcctcctcgcCAGGgaagagctcgaa	virus
118	119	A1BN58	Human parvovirus B19	Human parvovirus B19 (HPV B19)	MYYMTPQLQMQNNTTDMDMKSLKNCGQPKAVCTHCKHSPPCPQPGCVTKRLPVPPRLYLPPPVPIRQPNTKDIDNVEFKYLTRYEQHVIRMLRLCNMYQNLEK	KAVCTHCKHSPPCPQPGCVTKRLPVPPRLYLPPPVPIRQPNTKDIDNVEFKYLTRY	aTGAATTCGGAGCGGTaaggctgtttgtacccattgcaaacactcaccaccttgcccacagccaggctgtgttacaaaacgcctccctgttcctcctcgcctgtaccttcctcctccagtccctattcgccagccaaacacaaaggatattgataacgtggaatttaagtatttgactcgctatCACTGCACTCGAGACa	virus
119	120	A1BN58	Human parvovirus B19	Human parvovirus B19 (HPV B19)	MYYMTPQLQMQNNTTDMDMKSLKNCGQPKAVCTHCKHSPPCPQPGCVTKRLPVPPRLYLPPPVPIRQPNTKDIDNVEFKYLTRYEQHVIRMLRLCNMYQNLEK	LYLPPPVPIRQPNTKDIDNVEFKYLTRYEQHVIRMLRLCNMYQNLEK	aGGAATTCCGCTGCGTctgtaccttcctcctccagtccctattcgccagccaaacacaaaggatattgataacgtggaatttaagtatttgactcgctatgagcaacatgttatccgcatgttgcgcctttgtaacatgtatcaaaacctcgaaaagtaatctgagctcagtccacgagcagatCAGGgaagagctcgaa	virus
120	121	A1BUJ3	Hepatitis B virus	Hepatitis B virus (HBV)	SQFSRGNYRVSWPKFAVPNLQSLTNLLSSNLSWLSLDVSAAFYHLPLHPAAMPHLLVGSSGLSGYVARLSTNSRILNHQHGTMPNLHDYCSRTLYASLLLLYQTFGRKLHLYSHPIILGFRKIPMGVGLSPFLLAQ	SQFSRGNYRVSWPKFAVPNLQSLTNLLSSNLSWLSLDVSAAFYHLPLHPAAMPHLL	aGGAATTCCGCTGCGTtcacagtttagccgcggcaattaccgcgtctcttggccaaaattcgccgtgcctaatctgcagtctttgacaaatctcctgagcagtaacctttcttggctctctctggatgtgtctgctgctttttaccatctgccattgcaccctgcagctatgccacatcttctcCAGGgaagagctcgaa	virus
121	122	A1BUJ3	Hepatitis B virus	Hepatitis B virus (HBV)	SQFSRGNYRVSWPKFAVPNLQSLTNLLSSNLSWLSLDVSAAFYHLPLHPAAMPHLLVGSSGLSGYVARLSTNSRILNHQHGTMPNLHDYCSRTLYASLLLLYQTFGRKLHLYSHPIILGFRKIPMGVGLSPFLLAQ	SNLSWLSLDVSAAFYHLPLHPAAMPHLLVGSSGLSGYVARLSTNSRILNHQHGTMP	aTGAATTCGGAGCGGTagtaacctttcttggctctctctggatgtgtctgctgctttttaccatctgccattgcaccctgcagctatgccacatcttctcgttggctcatcaggcttgagcgggtacgtcgcccgcttgtctaccaatagccgcattttgaaccatcaacacggtacaatgccaCACTGCACTCGAGACa	virus
122	123	A1BUJ3	Hepatitis B virus	Hepatitis B virus (HBV)	SQFSRGNYRVSWPKFAVPNLQSLTNLLSSNLSWLSLDVSAAFYHLPLHPAAMPHLLVGSSGLSGYVARLSTNSRILNHQHGTMPNLHDYCSRTLYASLLLLYQTFGRKLHLYSHPIILGFRKIPMGVGLSPFLLAQ	VGSSGLSGYVARLSTNSRILNHQHGTMPNLHDYCSRTLYASLLLLYQTFGRKLHLY	aGGAATTCCGCTGCGTgttggctcatcaggcttgagcgggtacgtcgcccgcttgtctaccaatagccgcattttgaaccatcaacacggtacaatgccaaatctgcacgactactgctcccgcactctctacgcttccctgttgctcctgtatcaaacctttgggcgcaagctccacttgtacCAGGgaagagctcgaa	virus
123	124	A1BUJ3	Hepatitis B virus	Hepatitis B virus (HBV)	SQFSRGNYRVSWPKFAVPNLQSLTNLLSSNLSWLSLDVSAAFYHLPLHPAAMPHLLVGSSGLSGYVARLSTNSRILNHQHGTMPNLHDYCSRTLYASLLLLYQTFGRKLHLYSHPIILGFRKIPMGVGLSPFLLAQ	NLHDYCSRTLYASLLLLYQTFGRKLHLYSHPIILGFRKIPMGVGLSPFLLAQ	aTGAATTCGGAGCGGTaatctgcacgactactgctcccgcactctctacgcttccctgttgctcctgtatcaaacctttgggcgcaagctccacttgtacagccaccctattatcctcggtttccgcaaaattcctatgggcgtgggtcttagtccattcctcctcgcacaataatctgagctcCACTGCACTCGAGACa	virus
124	125	A1BUV2	Hepatitis B virus	Hepatitis B virus (HBV)	LNFLGGTPGCPGQNSQSPTSNHLPTSCPPTCPGYRWMCLRRFIIFLFILLLCLIFLLVLLDYQGMLPVCPLLPGTTTTSTGPCKTCTTLAQGTSMFPSCCCSKPSDGNCTCIPIPSSWALGKYLWEWASARFSWLS	LNFLGGTPGCPGQNSQSPTSNHLPTSCPPTCPGYRWMCLRRFIIFLFILLLCLIFL	aGGAATTCCGCTGCGTctcaatttccttggtgggacccctgggtgcccagggcagaacagtcagtcccctacatcaaaccacctcccaacctcttgtcctccaacctgccctggttatcgctggatgtgccttcgccgcttcatcatctttctcttcattttgctcctctgtttgattttcttgCAGGgaagagctcgaa	virus
125	126	A1BUV2	Hepatitis B virus	Hepatitis B virus (HBV)	LNFLGGTPGCPGQNSQSPTSNHLPTSCPPTCPGYRWMCLRRFIIFLFILLLCLIFLLVLLDYQGMLPVCPLLPGTTTTSTGPCKTCTTLAQGTSMFPSCCCSKPSDGNCTCIPIPSSWALGKYLWEWASARFSWLS	PTCPGYRWMCLRRFIIFLFILLLCLIFLLVLLDYQGMLPVCPLLPGTTTTSTGPCK	aTGAATTCGGAGCGGTccaacctgccctggttatcgctggatgtgccttcgccgcttcatcatctttctcttcattttgctcctctgtttgattttcttgctcgtgttgctggactaccagggtatgttgccagtttgtccacttctcccaggtaccactaccacctctacaggtccttgcaaaCACTGCACTCGAGACa	virus
126	127	A1BUV2	Hepatitis B virus	Hepatitis B virus (HBV)	LNFLGGTPGCPGQNSQSPTSNHLPTSCPPTCPGYRWMCLRRFIIFLFILLLCLIFLLVLLDYQGMLPVCPLLPGTTTTSTGPCKTCTTLAQGTSMFPSCCCSKPSDGNCTCIPIPSSWALGKYLWEWASARFSWLS	LVLLDYQGMLPVCPLLPGTTTTSTGPCKTCTTLAQGTSMFPSCCCSKPSDGNCTCI	aGGAATTCCGCTGCGTctcgtgttgctggactaccagggtatgttgccagtttgtccacttctcccaggtaccactaccacctctacaggtccttgcaaaacatgtacaactttggcccaggggacttcaatgtttccaagctgctgttgctccaagccttctgatggtaactgtacctgcatcCAGGgaagagctcgaa	virus
127	128	A1BUV2	Hepatitis B virus	Hepatitis B virus (HBV)	LNFLGGTPGCPGQNSQSPTSNHLPTSCPPTCPGYRWMCLRRFIIFLFILLLCLIFLLVLLDYQGMLPVCPLLPGTTTTSTGPCKTCTTLAQGTSMFPSCCCSKPSDGNCTCIPIPSSWALGKYLWEWASARFSWLS	TCTTLAQGTSMFPSCCCSKPSDGNCTCIPIPSSWALGKYLWEWASARFSWLS	aTGAATTCGGAGCGGTacatgtacaactttggcccaggggacttcaatgtttccaagctgctgttgctccaagccttctgatggtaactgtacctgcatccctattcctagcagttgggcccttggtaagtatttgtgggagtgggctagcgcacgcttttcatggctcagctaatctgagctcCACTGCACTCGAGACa	virus
128	129	A1BUW3	Hepatitis B virus	Hepatitis B virus (HBV)	SQFSRGSTHVSWPKFAVPNLQSLTNLLSSNLSWLSLDVSAAFYHIPLHPAAMPHLLVGSSGLPRYVARLSSTSRNIKCQHNYQHGTMQDLHDSCSRNLYVSLMLLYKTFGRKLHLYSHPIILGFRKIPMGVGLSPFLLAQ	SQFSRGSTHVSWPKFAVPNLQSLTNLLSSNLSWLSLDVSAAFYHIPLHPAAMPHLL	aGGAATTCCGCTGCGTtcacaattcagtcgcggttcaacccatgtgtcatggcctaaattcgctgtgcctaatttgcaaagcctcaccaaccttctgagtagtaatctttcttggctctcactggacgtttctgccgctttctatcacatccctctgcatccagctgccatgcctcatcttcttCAGGgaagagctcgaa	virus
129	130	A1BUW3	Hepatitis B virus	Hepatitis B virus (HBV)	SQFSRGSTHVSWPKFAVPNLQSLTNLLSSNLSWLSLDVSAAFYHIPLHPAAMPHLLVGSSGLPRYVARLSSTSRNIKCQHNYQHGTMQDLHDSCSRNLYVSLMLLYKTFGRKLHLYSHPIILGFRKIPMGVGLSPFLLAQ	SNLSWLSLDVSAAFYHIPLHPAAMPHLLVGSSGLPRYVARLSSTSRNIKCQHNYQH	aTGAATTCGGAGCGGTagtaatctttcttggctctcactggacgtttctgccgctttctatcacatccctctgcatccagctgccatgcctcatcttcttgttgggagtagtggtctgcctcgctatgtggcacgcctgtcatccaccagtcgcaatattaagtgccagcacaactaccagcacCACTGCACTCGAGACa	virus
130	131	A1BUW3	Hepatitis B virus	Hepatitis B virus (HBV)	SQFSRGSTHVSWPKFAVPNLQSLTNLLSSNLSWLSLDVSAAFYHIPLHPAAMPHLLVGSSGLPRYVARLSSTSRNIKCQHNYQHGTMQDLHDSCSRNLYVSLMLLYKTFGRKLHLYSHPIILGFRKIPMGVGLSPFLLAQ	VGSSGLPRYVARLSSTSRNIKCQHNYQHGTMQDLHDSCSRNLYVSLMLLYKTFGRK	aGGAATTCCGCTGCGTgttgggagtagtggtctgcctcgctatgtggcacgcctgtcatccaccagtcgcaatattaagtgccagcacaactaccagcacgggactatgcaggaccttcatgacagttgctcccgcaacttgtatgtgagccttatgttgctctataagacattcggccgcaaaCAGGgaagagctcgaa	virus
131	132	A1BUW3	Hepatitis B virus	Hepatitis B virus (HBV)	SQFSRGSTHVSWPKFAVPNLQSLTNLLSSNLSWLSLDVSAAFYHIPLHPAAMPHLLVGSSGLPRYVARLSSTSRNIKCQHNYQHGTMQDLHDSCSRNLYVSLMLLYKTFGRKLHLYSHPIILGFRKIPMGVGLSPFLLAQ	GTMQDLHDSCSRNLYVSLMLLYKTFGRKLHLYSHPIILGFRKIPMGVGLSPFLLAQ	aTGAATTCGGAGCGGTgggactatgcaggaccttcatgacagttgctcccgcaacttgtatgtgagccttatgttgctctataagacattcggccgcaaacttcatctgtattcacacccaatcattttggggttccgcaagattccaatgggtgtgggcttgagtccattcctcctggctcaaCACTGCACTCGAGACa	virus
132	133	A1DZW3	Hepatitis E virus	Hepatitis E virus (HEV)	AAPLNPLLPLQDGTNTHIMATEASNYAQYRVVRATIRYRPLVPNAVGGYAISISFWPQTTTTPTSVDMNSITST	AAPLNPLLPLQDGTNTHIMATEASNYAQYRVVRATIRYRPLVPNAVGGYAISISFW	aGGAATTCCGCTGCGTgccgcacctctgaaccctctcctcccattgcaagacgggacaaatacccacattatggccacagaagcatcaaattatgctcagtatcgcgttgtgcgcgcaactatccgctatcgcccactggtgcctaatgccgtgggtggctacgcaatcagcatcagtttctggCAGGgaagagctcgaa	virus
133	134	A1DZW3	Hepatitis E virus	Hepatitis E virus (HEV)	AAPLNPLLPLQDGTNTHIMATEASNYAQYRVVRATIRYRPLVPNAVGGYAISISFWPQTTTTPTSVDMNSITST	YRVVRATIRYRPLVPNAVGGYAISISFWPQTTTTPTSVDMNSITST	aTGAATTCGGAGCGGTtatcgcgttgtgcgcgcaactatccgctatcgcccactggtgcctaatgccgtgggtggctacgcaatcagcatcagtttctggcctcaaactaccactacccctacctcagtcgacatgaacagcatcacctcaacttaatctgagctcagtccacgagcagatccgCACTGCACTCGAGACa	virus
134	135	A1E955	Hepatitis E virus	Hepatitis E virus (HEV)	GAPAQADTNTPETGAPGLPELALELALRNWTPGNTNTRVSRYTSTARHRLRRGADGTAELTTTAATRFMKDLHFTGTNGVGEVGRGIALTLFNLADTLLGGLPTELISSA	GAPAQADTNTPETGAPGLPELALELALRNWTPGNTNTRVSRYTSTARHRLRRGADG	aGGAATTCCGCTGCGTggcgccccagcccaagcagataccaacactcctgaaactggtgctcctggcttgcctgagctcgcacttgagcttgcattgcgcaactggacacctggtaatactaatactcgcgtcagccgctatacctccaccgcacgccaccgcctgcgccgcggggccgacggcCAGGgaagagctcgaa	virus
135	136	A1E955	Hepatitis E virus	Hepatitis E virus (HEV)	GAPAQADTNTPETGAPGLPELALELALRNWTPGNTNTRVSRYTSTARHRLRRGADGTAELTTTAATRFMKDLHFTGTNGVGEVGRGIALTLFNLADTLLGGLPTELISSA	NWTPGNTNTRVSRYTSTARHRLRRGADGTAELTTTAATRFMKDLHFTGTNGVGEVG	aTGAATTCGGAGCGGTaactggacacctggtaatactaatactcgcgtcagccgctatacctccaccgcacgccaccgcctgcgccgcggggccgacggcacagccgaattgaccacaaccgcagcaacacgctttatgaaagacctccatttcaccgggactaacggtgttggtgaagtcgggCACTGCACTCGAGACa	virus
136	137	A1E955	Hepatitis E virus	Hepatitis E virus (HEV)	GAPAQADTNTPETGAPGLPELALELALRNWTPGNTNTRVSRYTSTARHRLRRGADGTAELTTTAATRFMKDLHFTGTNGVGEVGRGIALTLFNLADTLLGGLPTELISSA	TAELTTTAATRFMKDLHFTGTNGVGEVGRGIALTLFNLADTLLGGLPTELISSA	aGGAATTCCGCTGCGTacagccgaattgaccacaaccgcagcaacacgctttatgaaagacctccatttcaccgggactaacggtgttggtgaagtcgggcgcggcattgcattgactctcttcaaccttgcagacacacttttgggtggccttcctactgaacttatttcatcagcctaatctCAGGgaagagctcgaa	virus
137	138	A1EAZ5	Human herpesvirus 5	Human cytomegalovirus (HHV-5) (Human herpesvirus 5)	VSVWLLLTLFWSTGHGVSVRCTYHGTDVNRTSNTTSMNCQLNCTRNHTLIYSGPCAGTEARLPLNVTFRQSRREWHSVMLKFGFQYHLEGWFPLRILNESREINVTEVRGEVACSTNATNVTMGQLTFNFTGHSYVLRAIAHTSPFESYVRWEETNVTDNATSSENTTTVTSTLARYAESDYIFLQDMCPRFLRRTLKFMKNKTKCNTTFTGNNMTTLPIWTSECQGWTYWTRLSVMWRNRRSALLRAKSRALGHWALLSICTVAAGSIALLSLFCILLIGLRRDLLEDFRYICRDEGSSSTKNDVHRIV	VSVWLLLTLFWSTGHGVSVRCTYHGTDVNRTSNTTSMNCQLNCTRNHTLIYSGPCA	aGGAATTCCGCTGCGTgtttctgtgtggttgctcctcactctgttctggtccacaggtcacggggtgtcagttcgctgtacatatcatgggaccgacgtcaatcgcacttcaaatacaacatctatgaattgccagctcaactgtacccgcaatcatacactgatctactcaggcccatgtgcaCAGGgaagagctcgaa	virus
138	139	A1EAZ5	Human herpesvirus 5	Human cytomegalovirus (HHV-5) (Human herpesvirus 5)	VSVWLLLTLFWSTGHGVSVRCTYHGTDVNRTSNTTSMNCQLNCTRNHTLIYSGPCAGTEARLPLNVTFRQSRREWHSVMLKFGFQYHLEGWFPLRILNESREINVTEVRGEVACSTNATNVTMGQLTFNFTGHSYVLRAIAHTSPFESYVRWEETNVTDNATSSENTTTVTSTLARYAESDYIFLQDMCPRFLRRTLKFMKNKTKCNTTFTGNNMTTLPIWTSECQGWTYWTRLSVMWRNRRSALLRAKSRALGHWALLSICTVAAGSIALLSLFCILLIGLRRDLLEDFRYICRDEGSSSTKNDVHRIV	NRTSNTTSMNCQLNCTRNHTLIYSGPCAGTEARLPLNVTFRQSRREWHSVMLKFGF	aTGAATTCGGAGCGGTaatcgcacttcaaatacaacatctatgaattgccagctcaactgtacccgcaatcatacactgatctactcaggcccatgtgcaggtactgaggcacgccttcctctgaacgtcacatttcgccagagtcgccgcgagtggcattcagttatgctcaaattcgggtttCACTGCACTCGAGACa	virus
139	140	A1EAZ5	Human herpesvirus 5	Human cytomegalovirus (HHV-5) (Human herpesvirus 5)	VSVWLLLTLFWSTGHGVSVRCTYHGTDVNRTSNTTSMNCQLNCTRNHTLIYSGPCAGTEARLPLNVTFRQSRREWHSVMLKFGFQYHLEGWFPLRILNESREINVTEVRGEVACSTNATNVTMGQLTFNFTGHSYVLRAIAHTSPFESYVRWEETNVTDNATSSENTTTVTSTLARYAESDYIFLQDMCPRFLRRTLKFMKNKTKCNTTFTGNNMTTLPIWTSECQGWTYWTRLSVMWRNRRSALLRAKSRALGHWALLSICTVAAGSIALLSLFCILLIGLRRDLLEDFRYICRDEGSSSTKNDVHRIV	GTEARLPLNVTFRQSRREWHSVMLKFGFQYHLEGWFPLRILNESREINVTEVRGEV	aGGAATTCCGCTGCGTggtactgaggcacgccttcctctgaacgtcacatttcgccagagtcgccgcgagtggcattcagttatgctcaaattcgggtttcagtatcacttggagggttggttccctctgcgcattctcaatgaatctcgcgagatcaacgtcactgaggtgcgcggtgaagtgCAGGgaagagctcgaa	virus
140	141	A1EAZ5	Human herpesvirus 5	Human cytomegalovirus (HHV-5) (Human herpesvirus 5)	VSVWLLLTLFWSTGHGVSVRCTYHGTDVNRTSNTTSMNCQLNCTRNHTLIYSGPCAGTEARLPLNVTFRQSRREWHSVMLKFGFQYHLEGWFPLRILNESREINVTEVRGEVACSTNATNVTMGQLTFNFTGHSYVLRAIAHTSPFESYVRWEETNVTDNATSSENTTTVTSTLARYAESDYIFLQDMCPRFLRRTLKFMKNKTKCNTTFTGNNMTTLPIWTSECQGWTYWTRLSVMWRNRRSALLRAKSRALGHWALLSICTVAAGSIALLSLFCILLIGLRRDLLEDFRYICRDEGSSSTKNDVHRIV	QYHLEGWFPLRILNESREINVTEVRGEVACSTNATNVTMGQLTFNFTGHSYVLRAI	aTGAATTCGGAGCGGTcagtatcacttggagggttggttccctctgcgcattctcaatgaatctcgcgagatcaacgtcactgaggtgcgcggtgaagtggcttgtagtacaaatgccactaatgtcacaatgggccaattgaccttcaatttcacagggcactcctacgtgctgcgcgcaatcCACTGCACTCGAGACa	virus
141	142	A1EAZ5	Human herpesvirus 5	Human cytomegalovirus (HHV-5) (Human herpesvirus 5)	VSVWLLLTLFWSTGHGVSVRCTYHGTDVNRTSNTTSMNCQLNCTRNHTLIYSGPCAGTEARLPLNVTFRQSRREWHSVMLKFGFQYHLEGWFPLRILNESREINVTEVRGEVACSTNATNVTMGQLTFNFTGHSYVLRAIAHTSPFESYVRWEETNVTDNATSSENTTTVTSTLARYAESDYIFLQDMCPRFLRRTLKFMKNKTKCNTTFTGNNMTTLPIWTSECQGWTYWTRLSVMWRNRRSALLRAKSRALGHWALLSICTVAAGSIALLSLFCILLIGLRRDLLEDFRYICRDEGSSSTKNDVHRIV	ACSTNATNVTMGQLTFNFTGHSYVLRAIAHTSPFESYVRWEETNVTDNATSSENTT	aGGAATTCCGCTGCGTgcttgtagtacaaatgccactaatgtcacaatgggccaattgaccttcaatttcacagggcactcctacgtgctgcgcgcaatcgcccataccagtccatttgaaagctacgtgcgctgggaggagacaaatgtcaccgacaatgctactagctcagaaaacactacaCAGGgaagagctcgaa	virus
142	143	A1EAZ5	Human herpesvirus 5	Human cytomegalovirus (HHV-5) (Human herpesvirus 5)	VSVWLLLTLFWSTGHGVSVRCTYHGTDVNRTSNTTSMNCQLNCTRNHTLIYSGPCAGTEARLPLNVTFRQSRREWHSVMLKFGFQYHLEGWFPLRILNESREINVTEVRGEVACSTNATNVTMGQLTFNFTGHSYVLRAIAHTSPFESYVRWEETNVTDNATSSENTTTVTSTLARYAESDYIFLQDMCPRFLRRTLKFMKNKTKCNTTFTGNNMTTLPIWTSECQGWTYWTRLSVMWRNRRSALLRAKSRALGHWALLSICTVAAGSIALLSLFCILLIGLRRDLLEDFRYICRDEGSSSTKNDVHRIV	AHTSPFESYVRWEETNVTDNATSSENTTTVTSTLARYAESDYIFLQDMCPRFLRRT	aTGAATTCGGAGCGGTgcccataccagtccatttgaaagctacgtgcgctgggaggagacaaatgtcaccgacaatgctactagctcagaaaacactacaaccgttacaagcactctcgctcgctacgctgaatcagactatattttcctccaggacatgtgtccacgcttcctccgccgcactCACTGCACTCGAGACa	virus
143	144	A1EAZ5	Human herpesvirus 5	Human cytomegalovirus (HHV-5) (Human herpesvirus 5)	VSVWLLLTLFWSTGHGVSVRCTYHGTDVNRTSNTTSMNCQLNCTRNHTLIYSGPCAGTEARLPLNVTFRQSRREWHSVMLKFGFQYHLEGWFPLRILNESREINVTEVRGEVACSTNATNVTMGQLTFNFTGHSYVLRAIAHTSPFESYVRWEETNVTDNATSSENTTTVTSTLARYAESDYIFLQDMCPRFLRRTLKFMKNKTKCNTTFTGNNMTTLPIWTSECQGWTYWTRLSVMWRNRRSALLRAKSRALGHWALLSICTVAAGSIALLSLFCILLIGLRRDLLEDFRYICRDEGSSSTKNDVHRIV	TVTSTLARYAESDYIFLQDMCPRFLRRTLKFMKNKTKCNTTFTGNNMTTLPIWTSE	aGGAATTCCGCTGCGTaccgttacaagcactctcgctcgctacgctgaatcagactatattttcctccaggacatgtgtccacgcttcctccgccgcactctgaaattcatgaagaacaagactaagtgtaacacaaccttcactgggaataatatgactacattgccaatctggaccagtgagCAGGgaagagctcgaa	virus
144	145	A1EAZ5	Human herpesvirus 5	Human cytomegalovirus (HHV-5) (Human herpesvirus 5)	VSVWLLLTLFWSTGHGVSVRCTYHGTDVNRTSNTTSMNCQLNCTRNHTLIYSGPCAGTEARLPLNVTFRQSRREWHSVMLKFGFQYHLEGWFPLRILNESREINVTEVRGEVACSTNATNVTMGQLTFNFTGHSYVLRAIAHTSPFESYVRWEETNVTDNATSSENTTTVTSTLARYAESDYIFLQDMCPRFLRRTLKFMKNKTKCNTTFTGNNMTTLPIWTSECQGWTYWTRLSVMWRNRRSALLRAKSRALGHWALLSICTVAAGSIALLSLFCILLIGLRRDLLEDFRYICRDEGSSSTKNDVHRIV	LKFMKNKTKCNTTFTGNNMTTLPIWTSECQGWTYWTRLSVMWRNRRSALLRAKSRA	aTGAATTCGGAGCGGTctgaaattcatgaagaacaagactaagtgtaacacaaccttcactgggaataatatgactacattgccaatctggaccagtgagtgccaagggtggacatattggacccgcttgtctgtcatgtggcgcaatcgccgctcagctcttttgcgcgctaagtcccgcgctCACTGCACTCGAGACa	virus
145	146	A1EAZ5	Human herpesvirus 5	Human cytomegalovirus (HHV-5) (Human herpesvirus 5)	VSVWLLLTLFWSTGHGVSVRCTYHGTDVNRTSNTTSMNCQLNCTRNHTLIYSGPCAGTEARLPLNVTFRQSRREWHSVMLKFGFQYHLEGWFPLRILNESREINVTEVRGEVACSTNATNVTMGQLTFNFTGHSYVLRAIAHTSPFESYVRWEETNVTDNATSSENTTTVTSTLARYAESDYIFLQDMCPRFLRRTLKFMKNKTKCNTTFTGNNMTTLPIWTSECQGWTYWTRLSVMWRNRRSALLRAKSRALGHWALLSICTVAAGSIALLSLFCILLIGLRRDLLEDFRYICRDEGSSSTKNDVHRIV	CQGWTYWTRLSVMWRNRRSALLRAKSRALGHWALLSICTVAAGSIALLSLFCILLI	aGGAATTCCGCTGCGTtgccaagggtggacatattggacccgcttgtctgtcatgtggcgcaatcgccgctcagctcttttgcgcgctaagtcccgcgctctcggccattgggccttgttgagcatctgtaccgtcgcagcagggtccatcgcattgctgtcactcttctgtatcttgttgattCAGGgaagagctcgaa	virus
146	147	A1EAZ5	Human herpesvirus 5	Human cytomegalovirus (HHV-5) (Human herpesvirus 5)	VSVWLLLTLFWSTGHGVSVRCTYHGTDVNRTSNTTSMNCQLNCTRNHTLIYSGPCAGTEARLPLNVTFRQSRREWHSVMLKFGFQYHLEGWFPLRILNESREINVTEVRGEVACSTNATNVTMGQLTFNFTGHSYVLRAIAHTSPFESYVRWEETNVTDNATSSENTTTVTSTLARYAESDYIFLQDMCPRFLRRTLKFMKNKTKCNTTFTGNNMTTLPIWTSECQGWTYWTRLSVMWRNRRSALLRAKSRALGHWALLSICTVAAGSIALLSLFCILLIGLRRDLLEDFRYICRDEGSSSTKNDVHRIV	LGHWALLSICTVAAGSIALLSLFCILLIGLRRDLLEDFRYICRDEGSSSTKNDVHR	aTGAATTCGGAGCGGTctcggccattgggccttgttgagcatctgtaccgtcgcagcagggtccatcgcattgctgtcactcttctgtatcttgttgattgggttgcgccgcgacctcctggaggattttcgctacatctgccgcgacgaaggttcaagttctaccaagaacgacgttcatcgcCACTGCACTCGAGACa	virus
147	148	A1EAZ5	Human herpesvirus 5	Human cytomegalovirus (HHV-5) (Human herpesvirus 5)	VSVWLLLTLFWSTGHGVSVRCTYHGTDVNRTSNTTSMNCQLNCTRNHTLIYSGPCAGTEARLPLNVTFRQSRREWHSVMLKFGFQYHLEGWFPLRILNESREINVTEVRGEVACSTNATNVTMGQLTFNFTGHSYVLRAIAHTSPFESYVRWEETNVTDNATSSENTTTVTSTLARYAESDYIFLQDMCPRFLRRTLKFMKNKTKCNTTFTGNNMTTLPIWTSECQGWTYWTRLSVMWRNRRSALLRAKSRALGHWALLSICTVAAGSIALLSLFCILLIGLRRDLLEDFRYICRDEGSSSTKNDVHRIV	GLRRDLLEDFRYICRDEGSSSTKNDVHRIV	aGGAATTCCGCTGCGTgggttgcgccgcgacctcctggaggattttcgctacatctgccgcgacgaaggttcaagttctaccaagaacgacgttcatcgcatcgtttaatctgagctcagtccacgagcagatccgtgtgtgtaggtagattacagcatttctcgcgacggcgaaacccactacCAGGgaagagctcgaa	virus
148	149	A1IH98	Human adenovirus E	Human adenovirus E serotype 4 (HAdV-4) (Human adenovirus 4)	AYNSLAPKGAPNTCQWKDANSKMHTFGVAAIPGVTGKKIEADGLAIRIDSTSGTDTVIYGDKTFQPEPQVGNDSWVDTNDAEEKYGGRALKDTTNMKPCYGSFAKPTNKEGGQANLKDSETAATTPNYDIDLAFFDGKNIVANYDPDIVMYTENVDLQTPDTHIVYKPGKEDTSSESNLGQQAMPN	AYNSLAPKGAPNTCQWKDANSKMHTFGVAAIPGVTGKKIEADGLAIRIDSTSGTDT	aGGAATTCCGCTGCGTgcctacaacagtttggcacctaaaggggcccctaatacatgccagtggaaagatgccaactcaaagatgcacacatttggtgtcgcagcaatcccaggcgtcacaggcaagaagattgaagccgacgggcttgccattcgcatcgatagtacaagtgggacagatacaCAGGgaagagctcgaa	virus
149	150	A1IH98	Human adenovirus E	Human adenovirus E serotype 4 (HAdV-4) (Human adenovirus 4)	AYNSLAPKGAPNTCQWKDANSKMHTFGVAAIPGVTGKKIEADGLAIRIDSTSGTDTVIYGDKTFQPEPQVGNDSWVDTNDAEEKYGGRALKDTTNMKPCYGSFAKPTNKEGGQANLKDSETAATTPNYDIDLAFFDGKNIVANYDPDIVMYTENVDLQTPDTHIVYKPGKEDTSSESNLGQQAMPN	AAIPGVTGKKIEADGLAIRIDSTSGTDTVIYGDKTFQPEPQVGNDSWVDTNDAEEK	aTGAATTCGGAGCGGTgcagcaatcccaggcgtcacaggcaagaagattgaagccgacgggcttgccattcgcatcgatagtacaagtgggacagatacagtcatctatggcgataaaacatttcagccagagccacaggtcgggaatgatagctgggttgatacaaacgatgctgaggagaaaCACTGCACTCGAGACa	virus
150	151	A1IH98	Human adenovirus E	Human adenovirus E serotype 4 (HAdV-4) (Human adenovirus 4)	AYNSLAPKGAPNTCQWKDANSKMHTFGVAAIPGVTGKKIEADGLAIRIDSTSGTDTVIYGDKTFQPEPQVGNDSWVDTNDAEEKYGGRALKDTTNMKPCYGSFAKPTNKEGGQANLKDSETAATTPNYDIDLAFFDGKNIVANYDPDIVMYTENVDLQTPDTHIVYKPGKEDTSSESNLGQQAMPN	VIYGDKTFQPEPQVGNDSWVDTNDAEEKYGGRALKDTTNMKPCYGSFAKPTNKEGG	aGGAATTCCGCTGCGTgtcatctatggcgataaaacatttcagccagagccacaggtcgggaatgatagctgggttgatacaaacgatgctgaggagaaatatggggggcgcgcactcaaggacactacaaatatgaaaccttgttacgggagttttgctaagcctaccaataaagaaggggggCAGGgaagagctcgaa	virus
151	152	A1IH98	Human adenovirus E	Human adenovirus E serotype 4 (HAdV-4) (Human adenovirus 4)	AYNSLAPKGAPNTCQWKDANSKMHTFGVAAIPGVTGKKIEADGLAIRIDSTSGTDTVIYGDKTFQPEPQVGNDSWVDTNDAEEKYGGRALKDTTNMKPCYGSFAKPTNKEGGQANLKDSETAATTPNYDIDLAFFDGKNIVANYDPDIVMYTENVDLQTPDTHIVYKPGKEDTSSESNLGQQAMPN	YGGRALKDTTNMKPCYGSFAKPTNKEGGQANLKDSETAATTPNYDIDLAFFDGKNI	aTGAATTCGGAGCGGTtatggggggcgcgcactcaaggacactacaaatatgaaaccttgttacgggagttttgctaagcctaccaataaagaaggggggcaagctaatcttaaagattctgaaacagcagctaccacccctaattatgacattgacctcgcattttttgatggtaagaatatcCACTGCACTCGAGACa	virus
152	153	A1IH98	Human adenovirus E	Human adenovirus E serotype 4 (HAdV-4) (Human adenovirus 4)	AYNSLAPKGAPNTCQWKDANSKMHTFGVAAIPGVTGKKIEADGLAIRIDSTSGTDTVIYGDKTFQPEPQVGNDSWVDTNDAEEKYGGRALKDTTNMKPCYGSFAKPTNKEGGQANLKDSETAATTPNYDIDLAFFDGKNIVANYDPDIVMYTENVDLQTPDTHIVYKPGKEDTSSESNLGQQAMPN	QANLKDSETAATTPNYDIDLAFFDGKNIVANYDPDIVMYTENVDLQTPDTHIVYKP	aGGAATTCCGCTGCGTcaagctaatcttaaagattctgaaacagcagctaccacccctaattatgacattgacctcgcattttttgatggtaagaatatcgtggccaactatgatcctgacatcgtgatgtataccgagaatgtcgacttgcagactcctgacacccatatcgtttataaaccaCAGGgaagagctcgaa	virus
153	154	A1IH98	Human adenovirus E	Human adenovirus E serotype 4 (HAdV-4) (Human adenovirus 4)	AYNSLAPKGAPNTCQWKDANSKMHTFGVAAIPGVTGKKIEADGLAIRIDSTSGTDTVIYGDKTFQPEPQVGNDSWVDTNDAEEKYGGRALKDTTNMKPCYGSFAKPTNKEGGQANLKDSETAATTPNYDIDLAFFDGKNIVANYDPDIVMYTENVDLQTPDTHIVYKPGKEDTSSESNLGQQAMPN	VANYDPDIVMYTENVDLQTPDTHIVYKPGKEDTSSESNLGQQAMPN	aTGAATTCGGAGCGGTgtggccaactatgatcctgacatcgtgatgtataccgagaatgtcgacttgcagactcctgacacccatatcgtttataaaccaggcaaagaagatacatctagcgagtccaacttgggccagcaagccatgccaaattaatctgagctcagtccacgagcagatccgCACTGCACTCGAGACa	virus
154	155	A1IHW5	BK polyomavirus	BK polyomavirus (BKPyV)	MALELFNPDEYYDILFPGVNTFVNNIQYLDPRHWGPSLFATISQALWHVIRDDIPAITSQELQRRTERFFRDSLARFLEETTWTIVNAPINFYNYIQDYYSNLSPIRPSMVRQVAEREGTHVNFGHTYSIDDADSIEEVTQRIELRNKESVHSGEFIEKTIAPGGANQRTAPQWMLPLLLGLYGTVTPALEAYEDGPNQKKRRVSRGSSQKAKGTRASAKTTNKRRSRSSRS	MALELFNPDEYYDILFPGVNTFVNNIQYLDPRHWGPSLFATISQALWHVIRDDIPA	aGGAATTCCGCTGCGTatggcccttgaacttttcaaccctgatgagtactacgacattcttttcccaggtgttaacactttcgtcaacaatattcagtatttggaccctcgccactggggtcctagtctgtttgctactattagtcaagcactttggcatgttattcgcgatgatatccctgcaCAGGgaagagctcgaa	virus
155	156	A1IHW5	BK polyomavirus	BK polyomavirus (BKPyV)	MALELFNPDEYYDILFPGVNTFVNNIQYLDPRHWGPSLFATISQALWHVIRDDIPAITSQELQRRTERFFRDSLARFLEETTWTIVNAPINFYNYIQDYYSNLSPIRPSMVRQVAEREGTHVNFGHTYSIDDADSIEEVTQRIELRNKESVHSGEFIEKTIAPGGANQRTAPQWMLPLLLGLYGTVTPALEAYEDGPNQKKRRVSRGSSQKAKGTRASAKTTNKRRSRSSRS	LDPRHWGPSLFATISQALWHVIRDDIPAITSQELQRRTERFFRDSLARFLEETTWT	aTGAATTCGGAGCGGTttggaccctcgccactggggtcctagtctgtttgctactattagtcaagcactttggcatgttattcgcgatgatatccctgcaattacaagccaggaactccagcgccgcacagaacgcttttttcgcgatagtctcgcccgctttttggaagagactacttggacaCACTGCACTCGAGACa	virus
156	157	A1IHW5	BK polyomavirus	BK polyomavirus (BKPyV)	MALELFNPDEYYDILFPGVNTFVNNIQYLDPRHWGPSLFATISQALWHVIRDDIPAITSQELQRRTERFFRDSLARFLEETTWTIVNAPINFYNYIQDYYSNLSPIRPSMVRQVAEREGTHVNFGHTYSIDDADSIEEVTQRIELRNKESVHSGEFIEKTIAPGGANQRTAPQWMLPLLLGLYGTVTPALEAYEDGPNQKKRRVSRGSSQKAKGTRASAKTTNKRRSRSSRS	ITSQELQRRTERFFRDSLARFLEETTWTIVNAPINFYNYIQDYYSNLSPIRPSMVR	aGGAATTCCGCTGCGTattacaagccaggaactccagcgccgcacagaacgcttttttcgcgatagtctcgcccgctttttggaagagactacttggacaatcgttaacgccccaattaacttttacaactatatccaggactattatagcaacttgtcacctattcgcccatccatggtccgcCAGGgaagagctcgaa	virus
157	158	A1IHW5	BK polyomavirus	BK polyomavirus (BKPyV)	MALELFNPDEYYDILFPGVNTFVNNIQYLDPRHWGPSLFATISQALWHVIRDDIPAITSQELQRRTERFFRDSLARFLEETTWTIVNAPINFYNYIQDYYSNLSPIRPSMVRQVAEREGTHVNFGHTYSIDDADSIEEVTQRIELRNKESVHSGEFIEKTIAPGGANQRTAPQWMLPLLLGLYGTVTPALEAYEDGPNQKKRRVSRGSSQKAKGTRASAKTTNKRRSRSSRS	IVNAPINFYNYIQDYYSNLSPIRPSMVRQVAEREGTHVNFGHTYSIDDADSIEEVT	aTGAATTCGGAGCGGTatcgttaacgccccaattaacttttacaactatatccaggactattatagcaacttgtcacctattcgcccatccatggtccgccaggtcgccgaacgcgaaggtactcacgttaatttcggtcacacatactccattgatgatgctgactctatcgaggaggtcacaCACTGCACTCGAGACa	virus
158	159	A1IHW5	BK polyomavirus	BK polyomavirus (BKPyV)	MALELFNPDEYYDILFPGVNTFVNNIQYLDPRHWGPSLFATISQALWHVIRDDIPAITSQELQRRTERFFRDSLARFLEETTWTIVNAPINFYNYIQDYYSNLSPIRPSMVRQVAEREGTHVNFGHTYSIDDADSIEEVTQRIELRNKESVHSGEFIEKTIAPGGANQRTAPQWMLPLLLGLYGTVTPALEAYEDGPNQKKRRVSRGSSQKAKGTRASAKTTNKRRSRSSRS	QVAEREGTHVNFGHTYSIDDADSIEEVTQRIELRNKESVHSGEFIEKTIAPGGANQ	aGGAATTCCGCTGCGTcaggtcgccgaacgcgaaggtactcacgttaatttcggtcacacatactccattgatgatgctgactctatcgaggaggtcacacagcgcatcgaattgcgcaacaaggaaagtgtgcatagcggtgagttcatcgaaaaaactattgccccagggggggcaaatcaaCAGGgaagagctcgaa	virus
159	160	A1IHW5	BK polyomavirus	BK polyomavirus (BKPyV)	MALELFNPDEYYDILFPGVNTFVNNIQYLDPRHWGPSLFATISQALWHVIRDDIPAITSQELQRRTERFFRDSLARFLEETTWTIVNAPINFYNYIQDYYSNLSPIRPSMVRQVAEREGTHVNFGHTYSIDDADSIEEVTQRIELRNKESVHSGEFIEKTIAPGGANQRTAPQWMLPLLLGLYGTVTPALEAYEDGPNQKKRRVSRGSSQKAKGTRASAKTTNKRRSRSSRS	QRIELRNKESVHSGEFIEKTIAPGGANQRTAPQWMLPLLLGLYGTVTPALEAYEDG	aTGAATTCGGAGCGGTcagcgcatcgaattgcgcaacaaggaaagtgtgcatagcggtgagttcatcgaaaaaactattgccccagggggggcaaatcaacgcacagccccacagtggatgctcccattgcttttgggtttgtatggtaccgttacccctgccttggaggcttatgaagatggcCACTGCACTCGAGACa	virus
160	161	A1IHW5	BK polyomavirus	BK polyomavirus (BKPyV)	MALELFNPDEYYDILFPGVNTFVNNIQYLDPRHWGPSLFATISQALWHVIRDDIPAITSQELQRRTERFFRDSLARFLEETTWTIVNAPINFYNYIQDYYSNLSPIRPSMVRQVAEREGTHVNFGHTYSIDDADSIEEVTQRIELRNKESVHSGEFIEKTIAPGGANQRTAPQWMLPLLLGLYGTVTPALEAYEDGPNQKKRRVSRGSSQKAKGTRASAKTTNKRRSRSSRS	RTAPQWMLPLLLGLYGTVTPALEAYEDGPNQKKRRVSRGSSQKAKGTRASAKTTNK	aGGAATTCCGCTGCGTcgcacagccccacagtggatgctcccattgcttttgggtttgtatggtaccgttacccctgccttggaggcttatgaagatggcccaaatcaaaagaagcgccgcgtctcccgcgggtcttcacaaaaggctaaaggcacccgcgccagcgctaagaccacaaataagCAGGgaagagctcgaa	virus
161	162	A1IHW5	BK polyomavirus	BK polyomavirus (BKPyV)	MALELFNPDEYYDILFPGVNTFVNNIQYLDPRHWGPSLFATISQALWHVIRDDIPAITSQELQRRTERFFRDSLARFLEETTWTIVNAPINFYNYIQDYYSNLSPIRPSMVRQVAEREGTHVNFGHTYSIDDADSIEEVTQRIELRNKESVHSGEFIEKTIAPGGANQRTAPQWMLPLLLGLYGTVTPALEAYEDGPNQKKRRVSRGSSQKAKGTRASAKTTNKRRSRSSRS	PNQKKRRVSRGSSQKAKGTRASAKTTNKRRSRSSRS	aTGAATTCGGAGCGGTccaaatcaaaagaagcgccgcgtctcccgcgggtcttcacaaaaggctaaaggcacccgcgccagcgctaagaccacaaataagcgccgcagtcgctcctcacgctcttaatctgagctcagtccacgagcagatccgtgtgtgtaggtagattacagcatttctcgcCACTGCACTCGAGACa	virus
162	163	A1IVP7	Hepatitis delta virus	Hepatitis delta virus (HDV)	MSRSDPKRERRGGREETLAKWVEARKDLEDLEKRIRKTRRTLKRLEDENPWLGNIIGIIRKGKEGEGAPPAKRARTDQMEVDSGPGKRSRKGGFTDEERRDHRRRKALENKKKQLSSGGKNLSKEEEEELKRLTEEDERRERRAAGPQDGGVNPPGGSPRGAPGGGFVPRMLGVPESPFTRRGDGLDIRGDQQFPWGQQPPPPPRLPLLECTPQ	MSRSDPKRERRGGREETLAKWVEARKDLEDLEKRIRKTRRTLKRLEDENPWLGNII	aGGAATTCCGCTGCGTatgtcacgctctgatcctaaacgcgaacgccgcggtgggcgcgaggagactcttgctaagtgggtcgaagctcgcaaagacttggaggatcttgagaagcgcattcgcaagactcgccgcaccctcaagcgcctcgaagatgagaacccatggcttgggaatattatcCAGGgaagagctcgaa	virus
163	164	A1IVP7	Hepatitis delta virus	Hepatitis delta virus (HDV)	MSRSDPKRERRGGREETLAKWVEARKDLEDLEKRIRKTRRTLKRLEDENPWLGNIIGIIRKGKEGEGAPPAKRARTDQMEVDSGPGKRSRKGGFTDEERRDHRRRKALENKKKQLSSGGKNLSKEEEEELKRLTEEDERRERRAAGPQDGGVNPPGGSPRGAPGGGFVPRMLGVPESPFTRRGDGLDIRGDQQFPWGQQPPPPPRLPLLECTPQ	EDLEKRIRKTRRTLKRLEDENPWLGNIIGIIRKGKEGEGAPPAKRARTDQMEVDSG	aTGAATTCGGAGCGGTgaggatcttgagaagcgcattcgcaagactcgccgcaccctcaagcgcctcgaagatgagaacccatggcttgggaatattatcggtattatccgcaagggtaaggaaggtgagggggctccaccagctaagcgcgcccgcaccgatcaaatggaagtcgacagcgggCACTGCACTCGAGACa	virus
164	165	A1IVP7	Hepatitis delta virus	Hepatitis delta virus (HDV)	MSRSDPKRERRGGREETLAKWVEARKDLEDLEKRIRKTRRTLKRLEDENPWLGNIIGIIRKGKEGEGAPPAKRARTDQMEVDSGPGKRSRKGGFTDEERRDHRRRKALENKKKQLSSGGKNLSKEEEEELKRLTEEDERRERRAAGPQDGGVNPPGGSPRGAPGGGFVPRMLGVPESPFTRRGDGLDIRGDQQFPWGQQPPPPPRLPLLECTPQ	GIIRKGKEGEGAPPAKRARTDQMEVDSGPGKRSRKGGFTDEERRDHRRRKALENKK	aGGAATTCCGCTGCGTggtattatccgcaagggtaaggaaggtgagggggctccaccagctaagcgcgcccgcaccgatcaaatggaagtcgacagcgggccaggtaagcgctcccgcaagggtggctttactgacgaggagcgccgcgatcaccgccgccgcaaggcattggagaataaaaagCAGGgaagagctcgaa	virus
165	166	A1IVP7	Hepatitis delta virus	Hepatitis delta virus (HDV)	MSRSDPKRERRGGREETLAKWVEARKDLEDLEKRIRKTRRTLKRLEDENPWLGNIIGIIRKGKEGEGAPPAKRARTDQMEVDSGPGKRSRKGGFTDEERRDHRRRKALENKKKQLSSGGKNLSKEEEEELKRLTEEDERRERRAAGPQDGGVNPPGGSPRGAPGGGFVPRMLGVPESPFTRRGDGLDIRGDQQFPWGQQPPPPPRLPLLECTPQ	PGKRSRKGGFTDEERRDHRRRKALENKKKQLSSGGKNLSKEEEEELKRLTEEDERR	aTGAATTCGGAGCGGTccaggtaagcgctcccgcaagggtggctttactgacgaggagcgccgcgatcaccgccgccgcaaggcattggagaataaaaagaaacaactttcttcaggcggtaaaaatcttagtaaggaggaggaagaggaactgaagcgccttactgaagaagatgagcgccgcCACTGCACTCGAGACa	virus
166	167	A1IVP7	Hepatitis delta virus	Hepatitis delta virus (HDV)	MSRSDPKRERRGGREETLAKWVEARKDLEDLEKRIRKTRRTLKRLEDENPWLGNIIGIIRKGKEGEGAPPAKRARTDQMEVDSGPGKRSRKGGFTDEERRDHRRRKALENKKKQLSSGGKNLSKEEEEELKRLTEEDERRERRAAGPQDGGVNPPGGSPRGAPGGGFVPRMLGVPESPFTRRGDGLDIRGDQQFPWGQQPPPPPRLPLLECTPQ	KQLSSGGKNLSKEEEEELKRLTEEDERRERRAAGPQDGGVNPPGGSPRGAPGGGFV	aGGAATTCCGCTGCGTaaacaactttcttcaggcggtaaaaatcttagtaaggaggaggaagaggaactgaagcgccttactgaagaagatgagcgccgcgagcgccgcgccgcaggtccacaagatggtggtgttaatcctcctggcggctccccacgcggcgctcctggtggggggtttgtgCAGGgaagagctcgaa	virus
167	168	A1IVP7	Hepatitis delta virus	Hepatitis delta virus (HDV)	MSRSDPKRERRGGREETLAKWVEARKDLEDLEKRIRKTRRTLKRLEDENPWLGNIIGIIRKGKEGEGAPPAKRARTDQMEVDSGPGKRSRKGGFTDEERRDHRRRKALENKKKQLSSGGKNLSKEEEEELKRLTEEDERRERRAAGPQDGGVNPPGGSPRGAPGGGFVPRMLGVPESPFTRRGDGLDIRGDQQFPWGQQPPPPPRLPLLECTPQ	ERRAAGPQDGGVNPPGGSPRGAPGGGFVPRMLGVPESPFTRRGDGLDIRGDQQFPW	aTGAATTCGGAGCGGTgagcgccgcgccgcaggtccacaagatggtggtgttaatcctcctggcggctccccacgcggcgctcctggtggggggtttgtgccacgcatgttgggcgtcccagaatcaccattcacacgccgcggggatggcttggatatccgcggtgatcaacagttcccttggCACTGCACTCGAGACa	virus
168	169	A1IVP7	Hepatitis delta virus	Hepatitis delta virus (HDV)	MSRSDPKRERRGGREETLAKWVEARKDLEDLEKRIRKTRRTLKRLEDENPWLGNIIGIIRKGKEGEGAPPAKRARTDQMEVDSGPGKRSRKGGFTDEERRDHRRRKALENKKKQLSSGGKNLSKEEEEELKRLTEEDERRERRAAGPQDGGVNPPGGSPRGAPGGGFVPRMLGVPESPFTRRGDGLDIRGDQQFPWGQQPPPPPRLPLLECTPQ	PRMLGVPESPFTRRGDGLDIRGDQQFPWGQQPPPPPRLPLLECTPQ	aGGAATTCCGCTGCGTccacgcatgttgggcgtcccagaatcaccattcacacgccgcggggatggcttggatatccgcggtgatcaacagttcccttgggggcaacaacctccaccaccaccacgcctcccacttctcgaatgtacccctcaataatctgagctcagtccacgagcagatccgCAGGgaagagctcgaa	virus
169	170	A1IVQ0	Hepatitis delta virus	Hepatitis delta virus (HDV)	MSQSDSKRNRRGGREETLTKWVEARKDLEDLERKIRKTRRTIKKLEEDNPWLGNILGIIRKGKEGEGAPPSKRARTDQMEVDSGPGKKSRRGGFTDEERRDHRRRKALENKKKQLSSGGKSLSKEEEEELRKLTEEDERRERRVAGPQDGGVNPPGGSPRGAPGGGFVPRMLGVPESPFSRHGDGLDVRGNQQFP	MSQSDSKRNRRGGREETLTKWVEARKDLEDLERKIRKTRRTIKKLEEDNPWLGNIL	aGGAATTCCGCTGCGTatgtctcaatcagatagtaaacgcaaccgccgcgggggtcgcgaggaaacactgaccaaatgggtggaggcccgcaaggacctcgaagacctggagcgcaaaatccgcaagacccgccgcacaatcaaaaagctggaagaggacaatccatggctgggcaatattttgCAGGgaagagctcgaa	virus
170	171	A1IVQ0	Hepatitis delta virus	Hepatitis delta virus (HDV)	MSQSDSKRNRRGGREETLTKWVEARKDLEDLERKIRKTRRTIKKLEEDNPWLGNILGIIRKGKEGEGAPPSKRARTDQMEVDSGPGKKSRRGGFTDEERRDHRRRKALENKKKQLSSGGKSLSKEEEEELRKLTEEDERRERRVAGPQDGGVNPPGGSPRGAPGGGFVPRMLGVPESPFSRHGDGLDVRGNQQFP	EDLERKIRKTRRTIKKLEEDNPWLGNILGIIRKGKEGEGAPPSKRARTDQMEVDSG	aTGAATTCGGAGCGGTgaagacctggagcgcaaaatccgcaagacccgccgcacaatcaaaaagctggaagaggacaatccatggctgggcaatattttggggattatccgcaaggggaaagaaggtgaaggtgcccctccttccaagcgcgcacgcaccgaccagatggaggtcgactccggcCACTGCACTCGAGACa	virus
171	172	A1IVQ0	Hepatitis delta virus	Hepatitis delta virus (HDV)	MSQSDSKRNRRGGREETLTKWVEARKDLEDLERKIRKTRRTIKKLEEDNPWLGNILGIIRKGKEGEGAPPSKRARTDQMEVDSGPGKKSRRGGFTDEERRDHRRRKALENKKKQLSSGGKSLSKEEEEELRKLTEEDERRERRVAGPQDGGVNPPGGSPRGAPGGGFVPRMLGVPESPFSRHGDGLDVRGNQQFP	GIIRKGKEGEGAPPSKRARTDQMEVDSGPGKKSRRGGFTDEERRDHRRRKALENKK	aGGAATTCCGCTGCGTgggattatccgcaaggggaaagaaggtgaaggtgcccctccttccaagcgcgcacgcaccgaccagatggaggtcgactccggccctggcaagaaaagtcgccgcggtgggttcacagatgaagaacgccgcgaccatcgccgccgcaaagctcttgagaataagaaaCAGGgaagagctcgaa	virus
172	173	A1IVQ0	Hepatitis delta virus	Hepatitis delta virus (HDV)	MSQSDSKRNRRGGREETLTKWVEARKDLEDLERKIRKTRRTIKKLEEDNPWLGNILGIIRKGKEGEGAPPSKRARTDQMEVDSGPGKKSRRGGFTDEERRDHRRRKALENKKKQLSSGGKSLSKEEEEELRKLTEEDERRERRVAGPQDGGVNPPGGSPRGAPGGGFVPRMLGVPESPFSRHGDGLDVRGNQQFP	PGKKSRRGGFTDEERRDHRRRKALENKKKQLSSGGKSLSKEEEEELRKLTEEDERR	aTGAATTCGGAGCGGTcctggcaagaaaagtcgccgcggtgggttcacagatgaagaacgccgcgaccatcgccgccgcaaagctcttgagaataagaaaaagcagttgagtagcggcgggaaaagcctctccaaggaggaggaggaggaactgcgcaagcttacagaggaggacgaacgccgcCACTGCACTCGAGACa	virus
173	174	A1IVQ0	Hepatitis delta virus	Hepatitis delta virus (HDV)	MSQSDSKRNRRGGREETLTKWVEARKDLEDLERKIRKTRRTIKKLEEDNPWLGNILGIIRKGKEGEGAPPSKRARTDQMEVDSGPGKKSRRGGFTDEERRDHRRRKALENKKKQLSSGGKSLSKEEEEELRKLTEEDERRERRVAGPQDGGVNPPGGSPRGAPGGGFVPRMLGVPESPFSRHGDGLDVRGNQQFP	KQLSSGGKSLSKEEEEELRKLTEEDERRERRVAGPQDGGVNPPGGSPRGAPGGGFV	aGGAATTCCGCTGCGTaagcagttgagtagcggcgggaaaagcctctccaaggaggaggaggaggaactgcgcaagcttacagaggaggacgaacgccgcgaacgccgcgtggctggtccacaggacggcggtgttaatccaccaggtggctctccacgcggtgccccaggtggcggttttgtgCAGGgaagagctcgaa	virus
174	175	A1IVQ0	Hepatitis delta virus	Hepatitis delta virus (HDV)	MSQSDSKRNRRGGREETLTKWVEARKDLEDLERKIRKTRRTIKKLEEDNPWLGNILGIIRKGKEGEGAPPSKRARTDQMEVDSGPGKKSRRGGFTDEERRDHRRRKALENKKKQLSSGGKSLSKEEEEELRKLTEEDERRERRVAGPQDGGVNPPGGSPRGAPGGGFVPRMLGVPESPFSRHGDGLDVRGNQQFP	ERRVAGPQDGGVNPPGGSPRGAPGGGFVPRMLGVPESPFSRHGDGLDVRGNQQFP	aTGAATTCGGAGCGGTgaacgccgcgtggctggtccacaggacggcggtgttaatccaccaggtggctctccacgcggtgccccaggtggcggttttgtgccacgcatgttgggggttcctgaaagcccttttagccgccacggggacgggttggacgttcgcgggaatcaacaatttccataaCACTGCACTCGAGACa	virus
175	176	A1IVQ2	Hepatitis delta virus	Hepatitis delta virus (HDV)	MSLADPKRKRGGREEVLEKWVELRKNRDELERKLRKTQRGLKKLEEENPWIGNIIGIIRKGKDGEGAPPTKKARTDQMEVDSGPKGKPHKSGFTDEERRDHRRRKALENKKKQLSAGGKNLSREEEEELARLTGEDERRKRRVAGPRVGDVNPPGGSPRGAPGGGFVPTMLHVPESPFTRSGDGLDVRGDRQFPWGNGPPRSPRLPLLECTPQ	MSLADPKRKRGGREEVLEKWVELRKNRDELERKLRKTQRGLKKLEEENPWIGNIIG	aGGAATTCCGCTGCGTatgagtttggccgatcctaaacgcaaacgcggggggcgcgaagaagttctcgaaaaatgggttgagcttcgcaaaaaccgcgacgaactggaacgcaagttgcgcaaaacacagcgcggcctgaagaagttggaagaagagaatccatggattggcaatatcattggcCAGGgaagagctcgaa	virus
176	177	A1IVQ2	Hepatitis delta virus	Hepatitis delta virus (HDV)	MSLADPKRKRGGREEVLEKWVELRKNRDELERKLRKTQRGLKKLEEENPWIGNIIGIIRKGKDGEGAPPTKKARTDQMEVDSGPKGKPHKSGFTDEERRDHRRRKALENKKKQLSAGGKNLSREEEEELARLTGEDERRKRRVAGPRVGDVNPPGGSPRGAPGGGFVPTMLHVPESPFTRSGDGLDVRGDRQFPWGNGPPRSPRLPLLECTPQ	ELERKLRKTQRGLKKLEEENPWIGNIIGIIRKGKDGEGAPPTKKARTDQMEVDSGP	aTGAATTCGGAGCGGTgaactggaacgcaagttgcgcaaaacacagcgcggcctgaagaagttggaagaagagaatccatggattggcaatatcattggcattatccgcaaggggaaggacggcgagggtgcccctccaactaaaaaagctcgcacagatcaaatggaggttgattcagggcctCACTGCACTCGAGACa	virus
177	178	A1IVQ2	Hepatitis delta virus	Hepatitis delta virus (HDV)	MSLADPKRKRGGREEVLEKWVELRKNRDELERKLRKTQRGLKKLEEENPWIGNIIGIIRKGKDGEGAPPTKKARTDQMEVDSGPKGKPHKSGFTDEERRDHRRRKALENKKKQLSAGGKNLSREEEEELARLTGEDERRKRRVAGPRVGDVNPPGGSPRGAPGGGFVPTMLHVPESPFTRSGDGLDVRGDRQFPWGNGPPRSPRLPLLECTPQ	IIRKGKDGEGAPPTKKARTDQMEVDSGPKGKPHKSGFTDEERRDHRRRKALENKKK	aGGAATTCCGCTGCGTattatccgcaaggggaaggacggcgagggtgcccctccaactaaaaaagctcgcacagatcaaatggaggttgattcagggcctaagggcaagccacataagagtgggttcaccgatgaggagcgccgcgaccaccgccgccgcaaagcccttgagaacaaaaagaagCAGGgaagagctcgaa	virus
178	179	A1IVQ2	Hepatitis delta virus	Hepatitis delta virus (HDV)	MSLADPKRKRGGREEVLEKWVELRKNRDELERKLRKTQRGLKKLEEENPWIGNIIGIIRKGKDGEGAPPTKKARTDQMEVDSGPKGKPHKSGFTDEERRDHRRRKALENKKKQLSAGGKNLSREEEEELARLTGEDERRKRRVAGPRVGDVNPPGGSPRGAPGGGFVPTMLHVPESPFTRSGDGLDVRGDRQFPWGNGPPRSPRLPLLECTPQ	KGKPHKSGFTDEERRDHRRRKALENKKKQLSAGGKNLSREEEEELARLTGEDERRK	aTGAATTCGGAGCGGTaagggcaagccacataagagtgggttcaccgatgaggagcgccgcgaccaccgccgccgcaaagcccttgagaacaaaaagaagcagttgagcgctgggggtaagaatctgagtcgcgaagaagaagaagaactcgcccgcctcacaggggaagacgagcgccgcaagCACTGCACTCGAGACa	virus
179	180	A1IVQ2	Hepatitis delta virus	Hepatitis delta virus (HDV)	MSLADPKRKRGGREEVLEKWVELRKNRDELERKLRKTQRGLKKLEEENPWIGNIIGIIRKGKDGEGAPPTKKARTDQMEVDSGPKGKPHKSGFTDEERRDHRRRKALENKKKQLSAGGKNLSREEEEELARLTGEDERRKRRVAGPRVGDVNPPGGSPRGAPGGGFVPTMLHVPESPFTRSGDGLDVRGDRQFPWGNGPPRSPRLPLLECTPQ	QLSAGGKNLSREEEEELARLTGEDERRKRRVAGPRVGDVNPPGGSPRGAPGGGFVP	aGGAATTCCGCTGCGTcagttgagcgctgggggtaagaatctgagtcgcgaagaagaagaagaactcgcccgcctcacaggggaagacgagcgccgcaagcgccgcgtggccggccctcgcgttggcgatgtcaacccacctgggggttctcctcgcggggctccagggggtggtttcgtcccaCAGGgaagagctcgaa	virus
180	181	A1IVQ2	Hepatitis delta virus	Hepatitis delta virus (HDV)	MSLADPKRKRGGREEVLEKWVELRKNRDELERKLRKTQRGLKKLEEENPWIGNIIGIIRKGKDGEGAPPTKKARTDQMEVDSGPKGKPHKSGFTDEERRDHRRRKALENKKKQLSAGGKNLSREEEEELARLTGEDERRKRRVAGPRVGDVNPPGGSPRGAPGGGFVPTMLHVPESPFTRSGDGLDVRGDRQFPWGNGPPRSPRLPLLECTPQ	RRVAGPRVGDVNPPGGSPRGAPGGGFVPTMLHVPESPFTRSGDGLDVRGDRQFPWG	aTGAATTCGGAGCGGTcgccgcgtggccggccctcgcgttggcgatgtcaacccacctgggggttctcctcgcggggctccagggggtggtttcgtcccaaccatgttgcatgtccctgaatctccatttacccgcagcggggacgggctggacgttcgcggcgatcgccagtttccttggggtCACTGCACTCGAGACa	virus
181	182	A1IVQ2	Hepatitis delta virus	Hepatitis delta virus (HDV)	MSLADPKRKRGGREEVLEKWVELRKNRDELERKLRKTQRGLKKLEEENPWIGNIIGIIRKGKDGEGAPPTKKARTDQMEVDSGPKGKPHKSGFTDEERRDHRRRKALENKKKQLSAGGKNLSREEEEELARLTGEDERRKRRVAGPRVGDVNPPGGSPRGAPGGGFVPTMLHVPESPFTRSGDGLDVRGDRQFPWGNGPPRSPRLPLLECTPQ	TMLHVPESPFTRSGDGLDVRGDRQFPWGNGPPRSPRLPLLECTPQ	aGGAATTCCGCTGCGTaccatgttgcatgtccctgaatctccatttacccgcagcggggacgggctggacgttcgcggcgatcgccagtttccttggggtaatggtcctcctcgcagtcctcgccttcctctgcttgaatgcactcctcagtaatctgagctcagtccacgagcagatccgtgtCAGGgaagagctcgaa	virus
182	183	A1KR40	Hepatitis B virus	Hepatitis B virus (HBV)	MDIDPYKRIGATVELLSFKPSDFFP	MDIDPYKRIGATVELLSFKPSDFFP	aGGAATTCCGCTGCGTatggatatcgacccttataagcgcatcggtgcaactgtcgaattgcttagttttaagccatccgacttttttccttaatctgagctcagtccacgagcagatccgtgtgtgtaggtagattacagcatttctcgcgacggcgaaacccactaccgtacttgggtcaggCAGGgaagagctcgaa	virus
183	184	A1YM61	Human herpesvirus 8	Human herpesvirus 8 (HHV-8) (Kaposi's sarcoma-associated herpesvirus)	MPRGCPAPGDTLCSQTWVRALISLGSRKKLRIPNYY	MPRGCPAPGDTLCSQTWVRALISLGSRKKLRIPNYY	aGGAATTCCGCTGCGTatgcctcgcggctgtccagcccctggggacaccctttgctcacaaacatgggttcgcgctcttattagccttggcagccgcaaaaaattgcgcattccaaactattattaatctgagctcagtccacgagcagatccgtgtgtgtaggtagattacagcatttctcgcCAGGgaagagctcgaa	virus
184	185	A1YMK7	Human herpesvirus 8	Human herpesvirus 8 (HHV-8) (Kaposi's sarcoma-associated herpesvirus)	MPRGRTAPGDTLCSQAAEKPARSLGSRKKLRIPKYY	MPRGRTAPGDTLCSQAAEKPARSLGSRKKLRIPKYY	aGGAATTCCGCTGCGTatgccacgcggccgcaccgcaccaggtgacacattgtgtagccaggcagcagagaaaccagcacgctcactcggctctcgcaaaaaactccgcattcctaaatactactaatctgagctcagtccacgagcagatccgtgtgtgtaggtagattacagcatttctcgcCAGGgaagagctcgaa	virus
185	186	A1YMS9	Human herpesvirus 8	Human herpesvirus 8 (HHV-8) (Kaposi's sarcoma-associated herpesvirus)	MPTGRPAPGDTLCSQTGVKSVIFLGSRNKIRIPKYY	MPTGRPAPGDTLCSQTGVKSVIFLGSRNKIRIPKYY	aGGAATTCCGCTGCGTatgccaaccggccgcccagcacctggggataccctgtgcagtcagaccggggttaaatcagttatctttttggggtcccgcaataagatccgcattcctaagtactactaatctgagctcagtccacgagcagatccgtgtgtgtaggtagattacagcatttctcgcCAGGgaagagctcgaa	virus
186	187	A1YWC8	Alphapapillomavirus 10	Human papillomavirus type 11	FVAVVDTTRTNMTLCASASTSATYTKLIIRNTCAMWEEYDLQFIFHL	FVAVVDTTRTNMTLCASASTSATYTKLIIRNTCAMWEEYDLQFIFHL	aGGAATTCCGCTGCGTtttgtggccgttgtcgacactacacgcaccaacatgacattgtgtgctagtgcttctacatccgccacctacactaaactgatcattcgcaatacttgcgctatgtgggaagaatatgatctccagttcatctttcatttgtaatctgagctcagtccacgagcagatCAGGgaagagctcgaa	virus
187	188	A1YWD7	Alphapapillomavirus 7	Human papillomavirus type 18	FVTVVDTTRSTNLTICASTQSPVPGQYDATKFKQYSRHVRNMIYSLFFT	FVTVVDTTRSTNLTICASTQSPVPGQYDATKFKQYSRHVRNMIYSLFFT	aGGAATTCCGCTGCGTttcgtcactgtggtggatactacccgcagtaccaatctcaccatttgtgcttcaacccagtcaccagtgccaggtcagtacgacgctactaagtttaagcaatacagtcgccacgtccgcaatatgatctactcactgtttttcacttaatctgagctcagtccacgaCAGGgaagagctcgaa	virus
188	189	A1YWD9	Alphapapillomavirus 7	Human papillomavirus type 18	FVTVVDNTRSTNLTICASTQSPVPGQYDATKLSSSDWHVEEYDLQFIF	FVTVVDNTRSTNLTICASTQSPVPGQYDATKLSSSDWHVEEYDLQFIF	aGGAATTCCGCTGCGTttcgttactgtcgttgataatacacgcagcacaaatctgactatttgcgccagcactcaaagcccagtgccagggcaatatgacgccaccaaactgagcagttctgactggcatgtcgaggagtacgacctgcagttcattttttaatctgagctcagtccacgagcaCAGGgaagagctcgaa	virus
189	190	A1YWL3	Chikungunya virus	Chikungunya virus (CHIKV)	FYAELGDPTRKIHIPFPLANVTCRVPKARNPTVTYGKNQVIMLLYPDHPTLLSYRNMGEEPNYQEEWVMHKKEVVLTVPTEGLEVTWGNNEPYKYWPQLSTNGTSHVLPHEIILYYYELYPTMTVVVCSRGNEN	FYAELGDPTRKIHIPFPLANVTCRVPKARNPTVTYGKNQVIMLLYPDHPTLLSYRN	aGGAATTCCGCTGCGTttctacgccgagctgggggaccctacacgcaagatccatattccttttccactcgcaaatgtcacttgccgcgtccctaaagcccgcaacccaactgtcacctacgggaaaaatcaggtgatcatgctgctgtatcctgatcatccaacacttctgagctatcgcaacCAGGgaagagctcgaa	virus
190	191	A1YWL3	Chikungunya virus	Chikungunya virus (CHIKV)	FYAELGDPTRKIHIPFPLANVTCRVPKARNPTVTYGKNQVIMLLYPDHPTLLSYRNMGEEPNYQEEWVMHKKEVVLTVPTEGLEVTWGNNEPYKYWPQLSTNGTSHVLPHEIILYYYELYPTMTVVVCSRGNEN	RNPTVTYGKNQVIMLLYPDHPTLLSYRNMGEEPNYQEEWVMHKKEVVLTVPTEGLE	aTGAATTCGGAGCGGTcgcaacccaactgtcacctacgggaaaaatcaggtgatcatgctgctgtatcctgatcatccaacacttctgagctatcgcaacatgggggaggaaccaaattaccaggaagagtgggttatgcataagaaggaagtggtgctcacagtgccaactgagggccttgagCACTGCACTCGAGACa	virus
191	192	A1YWL3	Chikungunya virus	Chikungunya virus (CHIKV)	FYAELGDPTRKIHIPFPLANVTCRVPKARNPTVTYGKNQVIMLLYPDHPTLLSYRNMGEEPNYQEEWVMHKKEVVLTVPTEGLEVTWGNNEPYKYWPQLSTNGTSHVLPHEIILYYYELYPTMTVVVCSRGNEN	MGEEPNYQEEWVMHKKEVVLTVPTEGLEVTWGNNEPYKYWPQLSTNGTSHVLPHEI	aGGAATTCCGCTGCGTatgggggaggaaccaaattaccaggaagagtgggttatgcataagaaggaagtggtgctcacagtgccaactgagggccttgaggtgacatggggcaataacgaaccatataagtattggcctcagttgagtacaaatgggacaagccacgtcctgccacatgaaattCAGGgaagagctcgaa	virus
192	193	A1YWL3	Chikungunya virus	Chikungunya virus (CHIKV)	FYAELGDPTRKIHIPFPLANVTCRVPKARNPTVTYGKNQVIMLLYPDHPTLLSYRNMGEEPNYQEEWVMHKKEVVLTVPTEGLEVTWGNNEPYKYWPQLSTNGTSHVLPHEIILYYYELYPTMTVVVCSRGNEN	VTWGNNEPYKYWPQLSTNGTSHVLPHEIILYYYELYPTMTVVVCSRGNEN	aTGAATTCGGAGCGGTgtgacatggggcaataacgaaccatataagtattggcctcagttgagtacaaatgggacaagccacgtcctgccacatgaaattattctgtattactatgagctgtatccaactatgaccgtggtggtttgttctcgcgggaatgagaactaatctgagctcagtccaCACTGCACTCGAGACa	virus
193	194	A1YZE6	Human herpesvirus 8	Human herpesvirus 8 (HHV-8) (Kaposi's sarcoma-associated herpesvirus)	CLSDASLPISWYCNDTRLRLLTTKTFTASTITCNFTCVEQSGHRQSIWITWHVQPVLQTLCAQPSNTVTCGQHVTLYCSTSGNNVTVWHLPNGRNETVSQTKYYNFTLMNQTEGCYTCSNGLSSRLSNRICFWARCAHITPETHTVSVSSTTGFRTFSPNSLVNIIHATTRQVLVVKEAKFTNSHIQVHFLVFMTLVALIGTMCAIL	CLSDASLPISWYCNDTRLRLLTTKTFTASTITCNFTCVEQSGHRQSIWITWHVQPV	aGGAATTCCGCTGCGTtgtctgtccgacgcctccctccctattagctggtattgcaacgatactcgcctgcgccttctgaccactaagacatttacagcaagcactatcacctgcaattttacatgcgttgaacaaagtggccatcgccaaagtatttggattacatggcatgtgcagccagttCAGGgaagagctcgaa	virus
194	195	A1YZE6	Human herpesvirus 8	Human herpesvirus 8 (HHV-8) (Kaposi's sarcoma-associated herpesvirus)	CLSDASLPISWYCNDTRLRLLTTKTFTASTITCNFTCVEQSGHRQSIWITWHVQPVLQTLCAQPSNTVTCGQHVTLYCSTSGNNVTVWHLPNGRNETVSQTKYYNFTLMNQTEGCYTCSNGLSSRLSNRICFWARCAHITPETHTVSVSSTTGFRTFSPNSLVNIIHATTRQVLVVKEAKFTNSHIQVHFLVFMTLVALIGTMCAIL	STITCNFTCVEQSGHRQSIWITWHVQPVLQTLCAQPSNTVTCGQHVTLYCSTSGNN	aTGAATTCGGAGCGGTagcactatcacctgcaattttacatgcgttgaacaaagtggccatcgccaaagtatttggattacatggcatgtgcagccagttctccagaccttgtgtgctcagcctagtaacactgtcacttgcgggcaacatgttactctctactgctcaactagcggtaacaacCACTGCACTCGAGACa	virus
195	196	A1YZE6	Human herpesvirus 8	Human herpesvirus 8 (HHV-8) (Kaposi's sarcoma-associated herpesvirus)	CLSDASLPISWYCNDTRLRLLTTKTFTASTITCNFTCVEQSGHRQSIWITWHVQPVLQTLCAQPSNTVTCGQHVTLYCSTSGNNVTVWHLPNGRNETVSQTKYYNFTLMNQTEGCYTCSNGLSSRLSNRICFWARCAHITPETHTVSVSSTTGFRTFSPNSLVNIIHATTRQVLVVKEAKFTNSHIQVHFLVFMTLVALIGTMCAIL	LQTLCAQPSNTVTCGQHVTLYCSTSGNNVTVWHLPNGRNETVSQTKYYNFTLMNQT	aGGAATTCCGCTGCGTctccagaccttgtgtgctcagcctagtaacactgtcacttgcgggcaacatgttactctctactgctcaactagcggtaacaacgtgacagtttggcacttgccaaatggtcgcaacgaaacagtgtctcagactaagtattataactttactctcatgaatcaaactCAGGgaagagctcgaa	virus
196	197	A1YZE6	Human herpesvirus 8	Human herpesvirus 8 (HHV-8) (Kaposi's sarcoma-associated herpesvirus)	CLSDASLPISWYCNDTRLRLLTTKTFTASTITCNFTCVEQSGHRQSIWITWHVQPVLQTLCAQPSNTVTCGQHVTLYCSTSGNNVTVWHLPNGRNETVSQTKYYNFTLMNQTEGCYTCSNGLSSRLSNRICFWARCAHITPETHTVSVSSTTGFRTFSPNSLVNIIHATTRQVLVVKEAKFTNSHIQVHFLVFMTLVALIGTMCAIL	VTVWHLPNGRNETVSQTKYYNFTLMNQTEGCYTCSNGLSSRLSNRICFWARCAHIT	aTGAATTCGGAGCGGTgtgacagtttggcacttgccaaatggtcgcaacgaaacagtgtctcagactaagtattataactttactctcatgaatcaaactgaagggtgctacacatgctcaaatggtctctcaagccgcttgtctaaccgcatctgtttttgggctcgctgtgcccatattaccCACTGCACTCGAGACa	virus
197	198	A1YZE6	Human herpesvirus 8	Human herpesvirus 8 (HHV-8) (Kaposi's sarcoma-associated herpesvirus)	CLSDASLPISWYCNDTRLRLLTTKTFTASTITCNFTCVEQSGHRQSIWITWHVQPVLQTLCAQPSNTVTCGQHVTLYCSTSGNNVTVWHLPNGRNETVSQTKYYNFTLMNQTEGCYTCSNGLSSRLSNRICFWARCAHITPETHTVSVSSTTGFRTFSPNSLVNIIHATTRQVLVVKEAKFTNSHIQVHFLVFMTLVALIGTMCAIL	EGCYTCSNGLSSRLSNRICFWARCAHITPETHTVSVSSTTGFRTFSPNSLVNIIHA	aGGAATTCCGCTGCGTgaagggtgctacacatgctcaaatggtctctcaagccgcttgtctaaccgcatctgtttttgggctcgctgtgcccatattaccccagaaacacacacagtttcagttagtagcacaactggtttccgcacttttagcccaaatagcctcgttaatatcatccatgctCAGGgaagagctcgaa	virus
198	199	A1YZE6	Human herpesvirus 8	Human herpesvirus 8 (HHV-8) (Kaposi's sarcoma-associated herpesvirus)	CLSDASLPISWYCNDTRLRLLTTKTFTASTITCNFTCVEQSGHRQSIWITWHVQPVLQTLCAQPSNTVTCGQHVTLYCSTSGNNVTVWHLPNGRNETVSQTKYYNFTLMNQTEGCYTCSNGLSSRLSNRICFWARCAHITPETHTVSVSSTTGFRTFSPNSLVNIIHATTRQVLVVKEAKFTNSHIQVHFLVFMTLVALIGTMCAIL	PETHTVSVSSTTGFRTFSPNSLVNIIHATTRQVLVVKEAKFTNSHIQVHFLVFMTL	aTGAATTCGGAGCGGTccagaaacacacacagtttcagttagtagcacaactggtttccgcacttttagcccaaatagcctcgttaatatcatccatgctactactcgccaagttttggttgttaaggaagccaagttcacaaattctcatatccaggtgcactttcttgtttttatgactctgCACTGCACTCGAGACa	virus
199	200	A1YZE6	Human herpesvirus 8	Human herpesvirus 8 (HHV-8) (Kaposi's sarcoma-associated herpesvirus)	CLSDASLPISWYCNDTRLRLLTTKTFTASTITCNFTCVEQSGHRQSIWITWHVQPVLQTLCAQPSNTVTCGQHVTLYCSTSGNNVTVWHLPNGRNETVSQTKYYNFTLMNQTEGCYTCSNGLSSRLSNRICFWARCAHITPETHTVSVSSTTGFRTFSPNSLVNIIHATTRQVLVVKEAKFTNSHIQVHFLVFMTLVALIGTMCAIL	TTRQVLVVKEAKFTNSHIQVHFLVFMTLVALIGTMCAIL	aGGAATTCCGCTGCGTactactcgccaagttttggttgttaaggaagccaagttcacaaattctcatatccaggtgcactttcttgtttttatgactctggtcgcacttatcggcacaatgtgtgcaatcttgtaatctgagctcagtccacgagcagatccgtgtgtgtaggtagattacagcCAGGgaagagctcgaa	virus
200	201	A1YZE7	Human herpesvirus 8	Human herpesvirus 8 (HHV-8) (Kaposi's sarcoma-associated herpesvirus)	WPSNASLPISWYWNGTQLLRMKTSTIIVAPLKSYTGNFTCVNHSGHLHSIWIEWYRQPVLQTFCAQPSNTVTCGQRVTLFCSTSAINVTIWHIENGRNQTVSQTNYYSFTLMNQTRGCYTCSNGLSSRLSNRICFLAHCANITPETHTVSVSSTTGFQTFSTNRLVNIIPATTHAVVVVEEVKFTNPHIEVPFLVFMTLVALIGTMCGIL	WPSNASLPISWYWNGTQLLRMKTSTIIVAPLKSYTGNFTCVNHSGHLHSIWIEWYR	aGGAATTCCGCTGCGTtggcctagtaatgccagtctgcctatcagttggtactggaatgggactcagctcttgcgcatgaaaactagcacaatcatcgtggcccctcttaagtcttatacagggaattttacttgtgtgaatcactcaggtcatctgcatagcatttggatcgaatggtatcgcCAGGgaagagctcgaa	virus
201	202	A1YZE7	Human herpesvirus 8	Human herpesvirus 8 (HHV-8) (Kaposi's sarcoma-associated herpesvirus)	WPSNASLPISWYWNGTQLLRMKTSTIIVAPLKSYTGNFTCVNHSGHLHSIWIEWYRQPVLQTFCAQPSNTVTCGQRVTLFCSTSAINVTIWHIENGRNQTVSQTNYYSFTLMNQTRGCYTCSNGLSSRLSNRICFLAHCANITPETHTVSVSSTTGFQTFSTNRLVNIIPATTHAVVVVEEVKFTNPHIEVPFLVFMTLVALIGTMCGIL	APLKSYTGNFTCVNHSGHLHSIWIEWYRQPVLQTFCAQPSNTVTCGQRVTLFCSTS	aTGAATTCGGAGCGGTgcccctcttaagtcttatacagggaattttacttgtgtgaatcactcaggtcatctgcatagcatttggatcgaatggtatcgccagcctgttctccaaaccttctgtgcccaaccatctaatactgttacctgtgggcagcgcgttaccctcttctgcagtacctctCACTGCACTCGAGACa	virus
202	203	A1YZE7	Human herpesvirus 8	Human herpesvirus 8 (HHV-8) (Kaposi's sarcoma-associated herpesvirus)	WPSNASLPISWYWNGTQLLRMKTSTIIVAPLKSYTGNFTCVNHSGHLHSIWIEWYRQPVLQTFCAQPSNTVTCGQRVTLFCSTSAINVTIWHIENGRNQTVSQTNYYSFTLMNQTRGCYTCSNGLSSRLSNRICFLAHCANITPETHTVSVSSTTGFQTFSTNRLVNIIPATTHAVVVVEEVKFTNPHIEVPFLVFMTLVALIGTMCGIL	QPVLQTFCAQPSNTVTCGQRVTLFCSTSAINVTIWHIENGRNQTVSQTNYYSFTLM	aGGAATTCCGCTGCGTcagcctgttctccaaaccttctgtgcccaaccatctaatactgttacctgtgggcagcgcgttaccctcttctgcagtacctctgccatcaatgttacaatctggcatattgagaacggtcgcaatcagactgtgtctcagaccaactactacagctttactttgatgCAGGgaagagctcgaa	virus
203	204	A1YZE7	Human herpesvirus 8	Human herpesvirus 8 (HHV-8) (Kaposi's sarcoma-associated herpesvirus)	WPSNASLPISWYWNGTQLLRMKTSTIIVAPLKSYTGNFTCVNHSGHLHSIWIEWYRQPVLQTFCAQPSNTVTCGQRVTLFCSTSAINVTIWHIENGRNQTVSQTNYYSFTLMNQTRGCYTCSNGLSSRLSNRICFLAHCANITPETHTVSVSSTTGFQTFSTNRLVNIIPATTHAVVVVEEVKFTNPHIEVPFLVFMTLVALIGTMCGIL	AINVTIWHIENGRNQTVSQTNYYSFTLMNQTRGCYTCSNGLSSRLSNRICFLAHCA	aTGAATTCGGAGCGGTgccatcaatgttacaatctggcatattgagaacggtcgcaatcagactgtgtctcagaccaactactacagctttactttgatgaatcagacacgcggttgctacacatgttccaatggtctttcctcacgcctgtccaatcgcatctgttttctcgcacattgcgccCACTGCACTCGAGACa	virus
204	205	A1YZE7	Human herpesvirus 8	Human herpesvirus 8 (HHV-8) (Kaposi's sarcoma-associated herpesvirus)	WPSNASLPISWYWNGTQLLRMKTSTIIVAPLKSYTGNFTCVNHSGHLHSIWIEWYRQPVLQTFCAQPSNTVTCGQRVTLFCSTSAINVTIWHIENGRNQTVSQTNYYSFTLMNQTRGCYTCSNGLSSRLSNRICFLAHCANITPETHTVSVSSTTGFQTFSTNRLVNIIPATTHAVVVVEEVKFTNPHIEVPFLVFMTLVALIGTMCGIL	NQTRGCYTCSNGLSSRLSNRICFLAHCANITPETHTVSVSSTTGFQTFSTNRLVNI	aGGAATTCCGCTGCGTaatcagacacgcggttgctacacatgttccaatggtctttcctcacgcctgtccaatcgcatctgttttctcgcacattgcgccaatatcacccctgaaactcacactgtttccgtctcaagtactaccgggtttcaaaccttctctacaaaccgcttggtcaatatcCAGGgaagagctcgaa	virus
205	206	A1YZE7	Human herpesvirus 8	Human herpesvirus 8 (HHV-8) (Kaposi's sarcoma-associated herpesvirus)	WPSNASLPISWYWNGTQLLRMKTSTIIVAPLKSYTGNFTCVNHSGHLHSIWIEWYRQPVLQTFCAQPSNTVTCGQRVTLFCSTSAINVTIWHIENGRNQTVSQTNYYSFTLMNQTRGCYTCSNGLSSRLSNRICFLAHCANITPETHTVSVSSTTGFQTFSTNRLVNIIPATTHAVVVVEEVKFTNPHIEVPFLVFMTLVALIGTMCGIL	NITPETHTVSVSSTTGFQTFSTNRLVNIIPATTHAVVVVEEVKFTNPHIEVPFLVF	aTGAATTCGGAGCGGTaatatcacccctgaaactcacactgtttccgtctcaagtactaccgggtttcaaaccttctctacaaaccgcttggtcaatatcatccctgccactactcacgccgtcgtcgtcgttgaggaggttaagtttacaaatcctcatatcgaagttccttttcttgtttttCACTGCACTCGAGACa	virus
206	207	A1YZE7	Human herpesvirus 8	Human herpesvirus 8 (HHV-8) (Kaposi's sarcoma-associated herpesvirus)	WPSNASLPISWYWNGTQLLRMKTSTIIVAPLKSYTGNFTCVNHSGHLHSIWIEWYRQPVLQTFCAQPSNTVTCGQRVTLFCSTSAINVTIWHIENGRNQTVSQTNYYSFTLMNQTRGCYTCSNGLSSRLSNRICFLAHCANITPETHTVSVSSTTGFQTFSTNRLVNIIPATTHAVVVVEEVKFTNPHIEVPFLVFMTLVALIGTMCGIL	IPATTHAVVVVEEVKFTNPHIEVPFLVFMTLVALIGTMCGIL	aGGAATTCCGCTGCGTatccctgccactactcacgccgtcgtcgtcgttgaggaggttaagtttacaaatcctcatatcgaagttccttttcttgtttttatgactttggtggctctgatcggtaccatgtgtggcattttgtaatctgagctcagtccacgagcagatccgtgtgtgtaggtaCAGGgaagagctcgaa	virus
207	208	A1Z1R9	Human herpesvirus 4	Epstein-Barr virus (strain GD1) (HHV-4) (Human herpesvirus 4)	MDHDLERGPPGPRRPPRGPPLSSSLGLALLLLLLALLFWLYIVMSNWAAGALLVLYSFALMLIIIILIIFIFRRDLLCPLGALCLLLLMITLLLIALWNLRGQALYLGIVLFIFGCLLVLGIWIYLLEILWRLGATIWQLLAFFLAFFLDLILLIIALYLQQNWWTLLVDLLWLLLFLAILIWMYYHG	MDHDLERGPPGPRRPPRGPPLSSSLGLALLLLLLALLFWLYIVMSNWAAGALLVLY	aGGAATTCCGCTGCGTatggatcacgaccttgaacgcggcccacctggccctcgccgcccaccacgcgggccaccactttctagtagccttggtcttgctctgcttcttttgctccttgccctcctgttctggctgtatattgtgatgtctaactgggccgctggggccctgttggtcctctacCAGGgaagagctcgaa	virus
208	209	A1Z1R9	Human herpesvirus 4	Epstein-Barr virus (strain GD1) (HHV-4) (Human herpesvirus 4)	MDHDLERGPPGPRRPPRGPPLSSSLGLALLLLLLALLFWLYIVMSNWAAGALLVLYSFALMLIIIILIIFIFRRDLLCPLGALCLLLLMITLLLIALWNLRGQALYLGIVLFIFGCLLVLGIWIYLLEILWRLGATIWQLLAFFLAFFLDLILLIIALYLQQNWWTLLVDLLWLLLFLAILIWMYYHG	LLLLLLALLFWLYIVMSNWAAGALLVLYSFALMLIIIILIIFIFRRDLLCPLGALC	aTGAATTCGGAGCGGTctgcttcttttgctccttgccctcctgttctggctgtatattgtgatgtctaactgggccgctggggccctgttggtcctctactcatttgccctcatgctcattattattatcttgattattttcattttccgccgcgacctgctttgcccactgggcgctctgtgcCACTGCACTCGAGACa	virus
209	210	A1Z1R9	Human herpesvirus 4	Epstein-Barr virus (strain GD1) (HHV-4) (Human herpesvirus 4)	MDHDLERGPPGPRRPPRGPPLSSSLGLALLLLLLALLFWLYIVMSNWAAGALLVLYSFALMLIIIILIIFIFRRDLLCPLGALCLLLLMITLLLIALWNLRGQALYLGIVLFIFGCLLVLGIWIYLLEILWRLGATIWQLLAFFLAFFLDLILLIIALYLQQNWWTLLVDLLWLLLFLAILIWMYYHG	SFALMLIIIILIIFIFRRDLLCPLGALCLLLLMITLLLIALWNLRGQALYLGIVLF	aGGAATTCCGCTGCGTtcatttgccctcatgctcattattattatcttgattattttcattttccgccgcgacctgctttgcccactgggcgctctgtgcctgttgctgttgatgattacattgctcttgattgctctttggaatttgcgcggtcaggctttgtatctcggcattgtcttgttcCAGGgaagagctcgaa	virus
210	211	A1Z1R9	Human herpesvirus 4	Epstein-Barr virus (strain GD1) (HHV-4) (Human herpesvirus 4)	MDHDLERGPPGPRRPPRGPPLSSSLGLALLLLLLALLFWLYIVMSNWAAGALLVLYSFALMLIIIILIIFIFRRDLLCPLGALCLLLLMITLLLIALWNLRGQALYLGIVLFIFGCLLVLGIWIYLLEILWRLGATIWQLLAFFLAFFLDLILLIIALYLQQNWWTLLVDLLWLLLFLAILIWMYYHG	LLLLMITLLLIALWNLRGQALYLGIVLFIFGCLLVLGIWIYLLEILWRLGATIWQL	aTGAATTCGGAGCGGTctgttgctgttgatgattacattgctcttgattgctctttggaatttgcgcggtcaggctttgtatctcggcattgtcttgttcatttttggttgcctgcttgttttggggatctggatctatctgcttgaaattctttggcgcttgggggcaaccatctggcaattgCACTGCACTCGAGACa	virus
211	212	A1Z1R9	Human herpesvirus 4	Epstein-Barr virus (strain GD1) (HHV-4) (Human herpesvirus 4)	MDHDLERGPPGPRRPPRGPPLSSSLGLALLLLLLALLFWLYIVMSNWAAGALLVLYSFALMLIIIILIIFIFRRDLLCPLGALCLLLLMITLLLIALWNLRGQALYLGIVLFIFGCLLVLGIWIYLLEILWRLGATIWQLLAFFLAFFLDLILLIIALYLQQNWWTLLVDLLWLLLFLAILIWMYYHG	IFGCLLVLGIWIYLLEILWRLGATIWQLLAFFLAFFLDLILLIIALYLQQNWWTLL	aGGAATTCCGCTGCGTatttttggttgcctgcttgttttggggatctggatctatctgcttgaaattctttggcgcttgggggcaaccatctggcaattgcttgcttttttcctcgctttcttcttggaccttattttgctgatcatcgctttgtatttgcagcaaaactggtggacactgttgCAGGgaagagctcgaa	virus
212	213	A1Z1R9	Human herpesvirus 4	Epstein-Barr virus (strain GD1) (HHV-4) (Human herpesvirus 4)	MDHDLERGPPGPRRPPRGPPLSSSLGLALLLLLLALLFWLYIVMSNWAAGALLVLYSFALMLIIIILIIFIFRRDLLCPLGALCLLLLMITLLLIALWNLRGQALYLGIVLFIFGCLLVLGIWIYLLEILWRLGATIWQLLAFFLAFFLDLILLIIALYLQQNWWTLLVDLLWLLLFLAILIWMYYHG	LAFFLAFFLDLILLIIALYLQQNWWTLLVDLLWLLLFLAILIWMYYHG	aTGAATTCGGAGCGGTcttgcttttttcctcgctttcttcttggaccttattttgctgatcatcgctttgtatttgcagcaaaactggtggacactgttggtcgacctgctgtggcttctgctgtttctggcaattttgatctggatgtactaccatggttaatctgagctcagtccacgagcaCACTGCACTCGAGACa	virus
213	214	A1Z5L5	Hepatitis B virus	Hepatitis B virus (HBV)	FIIFLFILLLCLIFLLVLLDYQGMLPVCPLIPGSTTTSTGPCKTCTTPAQGNSMFPSCCCTKPTDGNCTCIPIPSSWAFAKYLWEWASVRFSWLSLLVPFAQWFVGLSPTVWLSAIWMMWYWGPNLYNIVSPFIPLLPIFFCLWVYI	FIIFLFILLLCLIFLLVLLDYQGMLPVCPLIPGSTTTSTGPCKTCTTPAQGNSMFP	aGGAATTCCGCTGCGTtttatcatttttcttttcatcttgcttctttgtctgattttcctgctcgttcttctcgactatcaggggatgctcccagtctgcccactgatcccaggttctacaaccactagcaccgggccatgtaagacatgtaccacccctgcccagggtaactccatgtttccaCAGGgaagagctcgaa	virus
214	215	A1Z5L5	Hepatitis B virus	Hepatitis B virus (HBV)	FIIFLFILLLCLIFLLVLLDYQGMLPVCPLIPGSTTTSTGPCKTCTTPAQGNSMFPSCCCTKPTDGNCTCIPIPSSWAFAKYLWEWASVRFSWLSLLVPFAQWFVGLSPTVWLSAIWMMWYWGPNLYNIVSPFIPLLPIFFCLWVYI	PLIPGSTTTSTGPCKTCTTPAQGNSMFPSCCCTKPTDGNCTCIPIPSSWAFAKYLW	aTGAATTCGGAGCGGTccactgatcccaggttctacaaccactagcaccgggccatgtaagacatgtaccacccctgcccagggtaactccatgtttccaagctgctgttgtactaaacctactgacggcaactgtacttgcattcctattccttcatcatgggcattcgcaaagtatctttggCACTGCACTCGAGACa	virus
215	216	A1Z5L5	Hepatitis B virus	Hepatitis B virus (HBV)	FIIFLFILLLCLIFLLVLLDYQGMLPVCPLIPGSTTTSTGPCKTCTTPAQGNSMFPSCCCTKPTDGNCTCIPIPSSWAFAKYLWEWASVRFSWLSLLVPFAQWFVGLSPTVWLSAIWMMWYWGPNLYNIVSPFIPLLPIFFCLWVYI	SCCCTKPTDGNCTCIPIPSSWAFAKYLWEWASVRFSWLSLLVPFAQWFVGLSPTVW	aGGAATTCCGCTGCGTagctgctgttgtactaaacctactgacggcaactgtacttgcattcctattccttcatcatgggcattcgcaaagtatctttgggagtgggctagtgttcgcttcagctggcttagtctgctcgttccatttgctcagtggtttgtcggcctgtcacctactgtttggCAGGgaagagctcgaa	virus
216	217	A1Z5L5	Hepatitis B virus	Hepatitis B virus (HBV)	FIIFLFILLLCLIFLLVLLDYQGMLPVCPLIPGSTTTSTGPCKTCTTPAQGNSMFPSCCCTKPTDGNCTCIPIPSSWAFAKYLWEWASVRFSWLSLLVPFAQWFVGLSPTVWLSAIWMMWYWGPNLYNIVSPFIPLLPIFFCLWVYI	EWASVRFSWLSLLVPFAQWFVGLSPTVWLSAIWMMWYWGPNLYNIVSPFIPLLPIF	aTGAATTCGGAGCGGTgagtgggctagtgttcgcttcagctggcttagtctgctcgttccatttgctcagtggtttgtcggcctgtcacctactgtttggcttagcgctatctggatgatgtggtattggggccctaacttgtacaacattgtttcaccattcatcccactcctgccaatttttCACTGCACTCGAGACa	virus
217	218	A1Z5L5	Hepatitis B virus	Hepatitis B virus (HBV)	FIIFLFILLLCLIFLLVLLDYQGMLPVCPLIPGSTTTSTGPCKTCTTPAQGNSMFPSCCCTKPTDGNCTCIPIPSSWAFAKYLWEWASVRFSWLSLLVPFAQWFVGLSPTVWLSAIWMMWYWGPNLYNIVSPFIPLLPIFFCLWVYI	LSAIWMMWYWGPNLYNIVSPFIPLLPIFFCLWVYI	aGGAATTCCGCTGCGTcttagcgctatctggatgatgtggtattggggccctaacttgtacaacattgtttcaccattcatcccactcctgccaatttttttctgcctttgggtctacatctaatctgagctcagtccacgagcagatccgtgtgtgtaggtagattacagcatttctcgcgacCAGGgaagagctcgaa	virus
218	219	A1Z5T0	Hepatitis B virus	Hepatitis B virus (HBV)	YHLPLHPAAMPHLLVGSSGLSRYVARLSSNSRILNHQHGTMPNLHDSCSKKLYVSLLLLYQTFGRKLHLYSHPIVMGFRKIPMGVGLSPFLLAQFTSSLCSVVRRAFPHCLAFSYMDDVVLGANSVSHLESLVTAVTNFLLSLGIHL	YHLPLHPAAMPHLLVGSSGLSRYVARLSSNSRILNHQHGTMPNLHDSCSKKLYVSL	aGGAATTCCGCTGCGTtatcacctccctctccatccagccgctatgccacacctcttggtcggttcaagtggtctttcccgctacgtggcacgcctcagtagcaactcacgcattctcaatcatcagcatggtactatgccaaatctgcatgactcatgtagtaaaaagctttatgtctctcttCAGGgaagagctcgaa	virus
219	220	A1Z5T0	Hepatitis B virus	Hepatitis B virus (HBV)	YHLPLHPAAMPHLLVGSSGLSRYVARLSSNSRILNHQHGTMPNLHDSCSKKLYVSLLLLYQTFGRKLHLYSHPIVMGFRKIPMGVGLSPFLLAQFTSSLCSVVRRAFPHCLAFSYMDDVVLGANSVSHLESLVTAVTNFLLSLGIHL	SNSRILNHQHGTMPNLHDSCSKKLYVSLLLLYQTFGRKLHLYSHPIVMGFRKIPMG	aTGAATTCGGAGCGGTagcaactcacgcattctcaatcatcagcatggtactatgccaaatctgcatgactcatgtagtaaaaagctttatgtctctcttttgcttttgtaccagacattcggtcgcaaactccacctttactctcatccaattgtgatgggctttcgcaaaatcccaatgggtCACTGCACTCGAGACa	virus
220	221	A1Z5T0	Hepatitis B virus	Hepatitis B virus (HBV)	YHLPLHPAAMPHLLVGSSGLSRYVARLSSNSRILNHQHGTMPNLHDSCSKKLYVSLLLLYQTFGRKLHLYSHPIVMGFRKIPMGVGLSPFLLAQFTSSLCSVVRRAFPHCLAFSYMDDVVLGANSVSHLESLVTAVTNFLLSLGIHL	LLLYQTFGRKLHLYSHPIVMGFRKIPMGVGLSPFLLAQFTSSLCSVVRRAFPHCLA	aGGAATTCCGCTGCGTttgcttttgtaccagacattcggtcgcaaactccacctttactctcatccaattgtgatgggctttcgcaaaatcccaatgggtgtcggcctgagtcctttccttcttgcacaattcacttcctctttgtgtagtgttgtgcgccgcgcattcccacactgtctggccCAGGgaagagctcgaa	virus
221	222	A1Z5T0	Hepatitis B virus	Hepatitis B virus (HBV)	YHLPLHPAAMPHLLVGSSGLSRYVARLSSNSRILNHQHGTMPNLHDSCSKKLYVSLLLLYQTFGRKLHLYSHPIVMGFRKIPMGVGLSPFLLAQFTSSLCSVVRRAFPHCLAFSYMDDVVLGANSVSHLESLVTAVTNFLLSLGIHL	VGLSPFLLAQFTSSLCSVVRRAFPHCLAFSYMDDVVLGANSVSHLESLVTAVTNFL	aTGAATTCGGAGCGGTgtcggcctgagtcctttccttcttgcacaattcacttcctctttgtgtagtgttgtgcgccgcgcattcccacactgtctggccttctcttatatggatgacgttgtcctgggggctaattcagtctcacacctggagagtctcgtcacagccgtgactaacttccttCACTGCACTCGAGACa	virus
222	223	A1Z5T0	Hepatitis B virus	Hepatitis B virus (HBV)	YHLPLHPAAMPHLLVGSSGLSRYVARLSSNSRILNHQHGTMPNLHDSCSKKLYVSLLLLYQTFGRKLHLYSHPIVMGFRKIPMGVGLSPFLLAQFTSSLCSVVRRAFPHCLAFSYMDDVVLGANSVSHLESLVTAVTNFLLSLGIHL	FSYMDDVVLGANSVSHLESLVTAVTNFLLSLGIHL	aGGAATTCCGCTGCGTttctcttatatggatgacgttgtcctgggggctaattcagtctcacacctggagagtctcgtcacagccgtgactaacttccttctgagcctcggcatccacttgtaatctgagctcagtccacgagcagatccgtgtgtgtaggtagattacagcatttctcgcgacCAGGgaagagctcgaa	virus
223	224	A2BCN5	Human picobirnavirus	Human picobirnavirus	SNALYQPFIEAAQRHNVVPAWVSFDEVDKRITAMFDTKADNDLVVCTDFSKFRPTL	SNALYQPFIEAAQRHNVVPAWVSFDEVDKRITAMFDTKADNDLVVCTDFSKFRPTL	aGGAATTCCGCTGCGTtccaacgccttgtaccaaccttttattgaagcagcccagcgccacaacgttgttccagcctgggttagttttgacgaagttgacaagcgcattacagcaatgtttgataccaaggcagacaacgatcttgttgtctgcactgatttcagtaagttccgcccaactttgCAGGgaagagctcgaa	virus
224	225	A2ICY8	Human coronavirus 229E	Human coronavirus 229E (HCoV-229E)	MALGLFTLQLVSAVNQSLSKAKVSAEVSRQVIQEVKDGTVTFNLLAYTLMSLFVVYFALFKARSHRGRAALIVFKILIHGISLSSM	MALGLFTLQLVSAVNQSLSKAKVSAEVSRQVIQEVKDGTVTFNLLAYTLMSLFVVY	aGGAATTCCGCTGCGTatggctctcggcctcttcacactccaactggtctcagccgtcaaccaaagcctctccaaagctaaagtgtctgccgaagtctcacgccaagttattcaagaggttaaagatgggaccgttacctttaatcttctggcatatactctgatgtcccttttcgtcgtttatCAGGgaagagctcgaa	virus
225	226	A2ICY8	Human coronavirus 229E	Human coronavirus 229E (HCoV-229E)	MALGLFTLQLVSAVNQSLSKAKVSAEVSRQVIQEVKDGTVTFNLLAYTLMSLFVVYFALFKARSHRGRAALIVFKILIHGISLSSM	RQVIQEVKDGTVTFNLLAYTLMSLFVVYFALFKARSHRGRAALIVFKILIHGISLS	aTGAATTCGGAGCGGTcgccaagttattcaagaggttaaagatgggaccgttacctttaatcttctggcatatactctgatgtcccttttcgtcgtttattttgccctcttcaaagcccgcagtcaccgcgggcgcgctgcacttatcgtgtttaagatcctcattcatggtatctctctcagcCACTGCACTCGAGACa	virus
226	227	A2ICY8	Human coronavirus 229E	Human coronavirus 229E (HCoV-229E)	MALGLFTLQLVSAVNQSLSKAKVSAEVSRQVIQEVKDGTVTFNLLAYTLMSLFVVYFALFKARSHRGRAALIVFKILIHGISLSSM	FALFKARSHRGRAALIVFKILIHGISLSSM	aGGAATTCCGCTGCGTtttgccctcttcaaagcccgcagtcaccgcgggcgcgctgcacttatcgtgtttaagatcctcattcatggtatctctctcagctccatgtaatctgagctcagtccacgagcagatccgtgtgtgtaggtagattacagcatttctcgcgacggcgaaacccactacCAGGgaagagctcgaa	virus
227	228	A2ICY9	Human coronavirus 229E	Human coronavirus 229E (HCoV-229E)	MALGLFTLQLVSAVNQSLSKSKVSAEVSRQVIQDVKDGTVTFNLLAYTLMSLFVVYFALFKARSHRGRSALIVFKILILFVYVPLLYWSQAYIDATLIAVILLGRFFHTAWHCWLYKTWDFIVFNVTTLCYVQGKCWFLENKALKPFVCFYGGDQFLYIGDRIVSYLSTNDLYVALRGRIDKDLSLSRKVELYNGECVYLFCEHPAVGIVNTDFKLEIH	MALGLFTLQLVSAVNQSLSKSKVSAEVSRQVIQDVKDGTVTFNLLAYTLMSLFVVY	aGGAATTCCGCTGCGTatggccttgggcctttttacactccagctcgtctcagccgtgaatcagagcttgtcaaagtctaaggtcagtgccgaggtgtcccgccaagttatccaggacgtcaaggacgggacagtgaccttcaacctgcttgcatacactttgatgtccctgtttgttgtgtatCAGGgaagagctcgaa	virus
228	229	A2ICY9	Human coronavirus 229E	Human coronavirus 229E (HCoV-229E)	MALGLFTLQLVSAVNQSLSKSKVSAEVSRQVIQDVKDGTVTFNLLAYTLMSLFVVYFALFKARSHRGRSALIVFKILILFVYVPLLYWSQAYIDATLIAVILLGRFFHTAWHCWLYKTWDFIVFNVTTLCYVQGKCWFLENKALKPFVCFYGGDQFLYIGDRIVSYLSTNDLYVALRGRIDKDLSLSRKVELYNGECVYLFCEHPAVGIVNTDFKLEIH	RQVIQDVKDGTVTFNLLAYTLMSLFVVYFALFKARSHRGRSALIVFKILILFVYVP	aTGAATTCGGAGCGGTcgccaagttatccaggacgtcaaggacgggacagtgaccttcaacctgcttgcatacactttgatgtccctgtttgttgtgtattttgccttgttcaaagcacgcagccaccgcggccgctcagccctcatcgtgttcaaaattttgatcctgtttgtctatgttcctCACTGCACTCGAGACa	virus
229	230	A2ICY9	Human coronavirus 229E	Human coronavirus 229E (HCoV-229E)	MALGLFTLQLVSAVNQSLSKSKVSAEVSRQVIQDVKDGTVTFNLLAYTLMSLFVVYFALFKARSHRGRSALIVFKILILFVYVPLLYWSQAYIDATLIAVILLGRFFHTAWHCWLYKTWDFIVFNVTTLCYVQGKCWFLENKALKPFVCFYGGDQFLYIGDRIVSYLSTNDLYVALRGRIDKDLSLSRKVELYNGECVYLFCEHPAVGIVNTDFKLEIH	FALFKARSHRGRSALIVFKILILFVYVPLLYWSQAYIDATLIAVILLGRFFHTAWH	aGGAATTCCGCTGCGTtttgccttgttcaaagcacgcagccaccgcggccgctcagccctcatcgtgttcaaaattttgatcctgtttgtctatgttcctttgctttattggtcccaagcctatatcgatgccactctgattgctgtcatcctcttgggtcgcttctttcacacagcctggcatCAGGgaagagctcgaa	virus
230	231	A2ICY9	Human coronavirus 229E	Human coronavirus 229E (HCoV-229E)	MALGLFTLQLVSAVNQSLSKSKVSAEVSRQVIQDVKDGTVTFNLLAYTLMSLFVVYFALFKARSHRGRSALIVFKILILFVYVPLLYWSQAYIDATLIAVILLGRFFHTAWHCWLYKTWDFIVFNVTTLCYVQGKCWFLENKALKPFVCFYGGDQFLYIGDRIVSYLSTNDLYVALRGRIDKDLSLSRKVELYNGECVYLFCEHPAVGIVNTDFKLEIH	LLYWSQAYIDATLIAVILLGRFFHTAWHCWLYKTWDFIVFNVTTLCYVQGKCWFLE	aTGAATTCGGAGCGGTttgctttattggtcccaagcctatatcgatgccactctgattgctgtcatcctcttgggtcgcttctttcacacagcctggcattgctggttgtataagacatgggacttcattgtgttcaatgttaccaccttgtgctatgtccaagggaaatgttggtttcttgagCACTGCACTCGAGACa	virus
231	232	A2ICY9	Human coronavirus 229E	Human coronavirus 229E (HCoV-229E)	MALGLFTLQLVSAVNQSLSKSKVSAEVSRQVIQDVKDGTVTFNLLAYTLMSLFVVYFALFKARSHRGRSALIVFKILILFVYVPLLYWSQAYIDATLIAVILLGRFFHTAWHCWLYKTWDFIVFNVTTLCYVQGKCWFLENKALKPFVCFYGGDQFLYIGDRIVSYLSTNDLYVALRGRIDKDLSLSRKVELYNGECVYLFCEHPAVGIVNTDFKLEIH	CWLYKTWDFIVFNVTTLCYVQGKCWFLENKALKPFVCFYGGDQFLYIGDRIVSYLS	aGGAATTCCGCTGCGTtgctggttgtataagacatgggacttcattgtgttcaatgttaccaccttgtgctatgtccaagggaaatgttggtttcttgagaacaaagctctcaaacctttcgtttgcttctacgggggtgaccaatttctctatatcggcgatcgcatcgtctcctacttgagcCAGGgaagagctcgaa	virus
232	233	A2ICY9	Human coronavirus 229E	Human coronavirus 229E (HCoV-229E)	MALGLFTLQLVSAVNQSLSKSKVSAEVSRQVIQDVKDGTVTFNLLAYTLMSLFVVYFALFKARSHRGRSALIVFKILILFVYVPLLYWSQAYIDATLIAVILLGRFFHTAWHCWLYKTWDFIVFNVTTLCYVQGKCWFLENKALKPFVCFYGGDQFLYIGDRIVSYLSTNDLYVALRGRIDKDLSLSRKVELYNGECVYLFCEHPAVGIVNTDFKLEIH	NKALKPFVCFYGGDQFLYIGDRIVSYLSTNDLYVALRGRIDKDLSLSRKVELYNGE	aTGAATTCGGAGCGGTaacaaagctctcaaacctttcgtttgcttctacgggggtgaccaatttctctatatcggcgatcgcatcgtctcctacttgagcactaacgacttgtacgttgcacttcgcgggcgcattgataaggacctgtctttgtctcgcaaggtcgaactctataacggcgagCACTGCACTCGAGACa	virus
233	234	A2ICY9	Human coronavirus 229E	Human coronavirus 229E (HCoV-229E)	MALGLFTLQLVSAVNQSLSKSKVSAEVSRQVIQDVKDGTVTFNLLAYTLMSLFVVYFALFKARSHRGRSALIVFKILILFVYVPLLYWSQAYIDATLIAVILLGRFFHTAWHCWLYKTWDFIVFNVTTLCYVQGKCWFLENKALKPFVCFYGGDQFLYIGDRIVSYLSTNDLYVALRGRIDKDLSLSRKVELYNGECVYLFCEHPAVGIVNTDFKLEIH	TNDLYVALRGRIDKDLSLSRKVELYNGECVYLFCEHPAVGIVNTDFKLEIH	aGGAATTCCGCTGCGTactaacgacttgtacgttgcacttcgcgggcgcattgataaggacctgtctttgtctcgcaaggtcgaactctataacggcgagtgcgtttacctcttttgtgaacacccagcagtcgggattgtcaatacagactttaaactggagatccactaatctgagctcagtCAGGgaagagctcgaa	virus
234	235	A2SZU7	Rift Valley fever virus	Rift valley fever virus (RVFV)	MDSILSKQLVDKTGFVRVPIKHYDCTMLTLALPTFDVSKMVDRITIDFNLDDIQGASEIGSTLLPSMSIDVEDMANFVHDFTFGHLADKTDRLLMREFPMMNDGFDHLSPDMIIKTTSGMYNIVEFTTFRGDERGAFQAAMTKLAKYEVPCENRSQDRTVVLYVVSAYRHGVWSNLELEDSEAEEMVYRYRLALSVMDELRTLFPELSSTDEELGKTERELLAMVSSIQINWSVTESVFPPFSREMFDRFRSSPPDSEYITRLVSRCLINSQEKLINNSFFAEGNDKVLRFSKNAEECSLAIERALNQYRAEDNLRDLNDHKSTIQLPPWLSYHDVDGKDLCPLQGLDVRGDHPMCNLWREVVTSANLEEIERMHDDAAAELEFALSGVKDRPDERNRY…	MDSILSKQLVDKTGFVRVPIKHYDCTMLTLALPTFDVSKMVDRITIDFNLDDIQGA	aGGAATTCCGCTGCGTatggacagtattcttagcaagcagctcgtggataaaactgggttcgttcgcgtgccaatcaagcattatgattgcactatgctgactttggctctgcctacctttgacgtgtccaagatggtcgatcgcatcacaatcgattttaatttggatgatattcagggggccCAGGgaagagctcgaa	virus
235	236	A2SZU7	Rift Valley fever virus	Rift valley fever virus (RVFV)	MDSILSKQLVDKTGFVRVPIKHYDCTMLTLALPTFDVSKMVDRITIDFNLDDIQGASEIGSTLLPSMSIDVEDMANFVHDFTFGHLADKTDRLLMREFPMMNDGFDHLSPDMIIKTTSGMYNIVEFTTFRGDERGAFQAAMTKLAKYEVPCENRSQDRTVVLYVVSAYRHGVWSNLELEDSEAEEMVYRYRLALSVMDELRTLFPELSSTDEELGKTERELLAMVSSIQINWSVTESVFPPFSREMFDRFRSSPPDSEYITRLVSRCLINSQEKLINNSFFAEGNDKVLRFSKNAEECSLAIERALNQYRAEDNLRDLNDHKSTIQLPPWLSYHDVDGKDLCPLQGLDVRGDHPMCNLWREVVTSANLEEIERMHDDAAAELEFALSGVKDRPDERNRY…	TLALPTFDVSKMVDRITIDFNLDDIQGASEIGSTLLPSMSIDVEDMANFVHDFTFG	aTGAATTCGGAGCGGTactttggctctgcctacctttgacgtgtccaagatggtcgatcgcatcacaatcgattttaatttggatgatattcagggggccagcgaaatcggtagcactctcttgccttcaatgtccatcgacgtggaagatatggcaaacttcgtgcatgatttcaccttcggcCACTGCACTCGAGACa	virus
236	237	A2SZU7	Rift Valley fever virus	Rift valley fever virus (RVFV)	MDSILSKQLVDKTGFVRVPIKHYDCTMLTLALPTFDVSKMVDRITIDFNLDDIQGASEIGSTLLPSMSIDVEDMANFVHDFTFGHLADKTDRLLMREFPMMNDGFDHLSPDMIIKTTSGMYNIVEFTTFRGDERGAFQAAMTKLAKYEVPCENRSQDRTVVLYVVSAYRHGVWSNLELEDSEAEEMVYRYRLALSVMDELRTLFPELSSTDEELGKTERELLAMVSSIQINWSVTESVFPPFSREMFDRFRSSPPDSEYITRLVSRCLINSQEKLINNSFFAEGNDKVLRFSKNAEECSLAIERALNQYRAEDNLRDLNDHKSTIQLPPWLSYHDVDGKDLCPLQGLDVRGDHPMCNLWREVVTSANLEEIERMHDDAAAELEFALSGVKDRPDERNRY…	SEIGSTLLPSMSIDVEDMANFVHDFTFGHLADKTDRLLMREFPMMNDGFDHLSPDM	aGGAATTCCGCTGCGTagcgaaatcggtagcactctcttgccttcaatgtccatcgacgtggaagatatggcaaacttcgtgcatgatttcaccttcggccaccttgcagataagacagatcgcctccttatgcgcgagttcccaatgatgaacgacgggtttgaccacctgtcccctgatatgCAGGgaagagctcgaa	virus
237	238	A2SZU7	Rift Valley fever virus	Rift valley fever virus (RVFV)	MDSILSKQLVDKTGFVRVPIKHYDCTMLTLALPTFDVSKMVDRITIDFNLDDIQGASEIGSTLLPSMSIDVEDMANFVHDFTFGHLADKTDRLLMREFPMMNDGFDHLSPDMIIKTTSGMYNIVEFTTFRGDERGAFQAAMTKLAKYEVPCENRSQDRTVVLYVVSAYRHGVWSNLELEDSEAEEMVYRYRLALSVMDELRTLFPELSSTDEELGKTERELLAMVSSIQINWSVTESVFPPFSREMFDRFRSSPPDSEYITRLVSRCLINSQEKLINNSFFAEGNDKVLRFSKNAEECSLAIERALNQYRAEDNLRDLNDHKSTIQLPPWLSYHDVDGKDLCPLQGLDVRGDHPMCNLWREVVTSANLEEIERMHDDAAAELEFALSGVKDRPDERNRY…	HLADKTDRLLMREFPMMNDGFDHLSPDMIIKTTSGMYNIVEFTTFRGDERGAFQAA	aTGAATTCGGAGCGGTcaccttgcagataagacagatcgcctccttatgcgcgagttcccaatgatgaacgacgggtttgaccacctgtcccctgatatgattatcaaaacaacctccggcatgtacaatattgtggagttcaccacctttcgcggcgatgagcgcggcgcattccaagcagccCACTGCACTCGAGACa	virus
238	239	A2SZU7	Rift Valley fever virus	Rift valley fever virus (RVFV)	MDSILSKQLVDKTGFVRVPIKHYDCTMLTLALPTFDVSKMVDRITIDFNLDDIQGASEIGSTLLPSMSIDVEDMANFVHDFTFGHLADKTDRLLMREFPMMNDGFDHLSPDMIIKTTSGMYNIVEFTTFRGDERGAFQAAMTKLAKYEVPCENRSQDRTVVLYVVSAYRHGVWSNLELEDSEAEEMVYRYRLALSVMDELRTLFPELSSTDEELGKTERELLAMVSSIQINWSVTESVFPPFSREMFDRFRSSPPDSEYITRLVSRCLINSQEKLINNSFFAEGNDKVLRFSKNAEECSLAIERALNQYRAEDNLRDLNDHKSTIQLPPWLSYHDVDGKDLCPLQGLDVRGDHPMCNLWREVVTSANLEEIERMHDDAAAELEFALSGVKDRPDERNRY…	IIKTTSGMYNIVEFTTFRGDERGAFQAAMTKLAKYEVPCENRSQDRTVVLYVVSAY	aGGAATTCCGCTGCGTattatcaaaacaacctccggcatgtacaatattgtggagttcaccacctttcgcggcgatgagcgcggcgcattccaagcagccatgaccaagcttgccaagtacgaggtgccatgtgagaaccgcagccaggaccgcacagtcgttctttatgttgtctccgcttatCAGGgaagagctcgaa	virus
239	240	A2SZU7	Rift Valley fever virus	Rift valley fever virus (RVFV)	MDSILSKQLVDKTGFVRVPIKHYDCTMLTLALPTFDVSKMVDRITIDFNLDDIQGASEIGSTLLPSMSIDVEDMANFVHDFTFGHLADKTDRLLMREFPMMNDGFDHLSPDMIIKTTSGMYNIVEFTTFRGDERGAFQAAMTKLAKYEVPCENRSQDRTVVLYVVSAYRHGVWSNLELEDSEAEEMVYRYRLALSVMDELRTLFPELSSTDEELGKTERELLAMVSSIQINWSVTESVFPPFSREMFDRFRSSPPDSEYITRLVSRCLINSQEKLINNSFFAEGNDKVLRFSKNAEECSLAIERALNQYRAEDNLRDLNDHKSTIQLPPWLSYHDVDGKDLCPLQGLDVRGDHPMCNLWREVVTSANLEEIERMHDDAAAELEFALSGVKDRPDERNRY…	MTKLAKYEVPCENRSQDRTVVLYVVSAYRHGVWSNLELEDSEAEEMVYRYRLALSV	aTGAATTCGGAGCGGTatgaccaagcttgccaagtacgaggtgccatgtgagaaccgcagccaggaccgcacagtcgttctttatgttgtctccgcttatcgccatggggtctggtctaatctggagcttgaggatagcgaggccgaagagatggtgtatcgctatcgcctcgcactcagcgttCACTGCACTCGAGACa	virus
240	241	A2SZU7	Rift Valley fever virus	Rift valley fever virus (RVFV)	MDSILSKQLVDKTGFVRVPIKHYDCTMLTLALPTFDVSKMVDRITIDFNLDDIQGASEIGSTLLPSMSIDVEDMANFVHDFTFGHLADKTDRLLMREFPMMNDGFDHLSPDMIIKTTSGMYNIVEFTTFRGDERGAFQAAMTKLAKYEVPCENRSQDRTVVLYVVSAYRHGVWSNLELEDSEAEEMVYRYRLALSVMDELRTLFPELSSTDEELGKTERELLAMVSSIQINWSVTESVFPPFSREMFDRFRSSPPDSEYITRLVSRCLINSQEKLINNSFFAEGNDKVLRFSKNAEECSLAIERALNQYRAEDNLRDLNDHKSTIQLPPWLSYHDVDGKDLCPLQGLDVRGDHPMCNLWREVVTSANLEEIERMHDDAAAELEFALSGVKDRPDERNRY…	RHGVWSNLELEDSEAEEMVYRYRLALSVMDELRTLFPELSSTDEELGKTERELLAM	aGGAATTCCGCTGCGTcgccatggggtctggtctaatctggagcttgaggatagcgaggccgaagagatggtgtatcgctatcgcctcgcactcagcgttatggatgagctgcgcacactgttcccagagctctccagcaccgatgaggagctcggcaagactgaacgcgaattgctggccatgCAGGgaagagctcgaa	virus
241	242	A2SZU7	Rift Valley fever virus	Rift valley fever virus (RVFV)	MDSILSKQLVDKTGFVRVPIKHYDCTMLTLALPTFDVSKMVDRITIDFNLDDIQGASEIGSTLLPSMSIDVEDMANFVHDFTFGHLADKTDRLLMREFPMMNDGFDHLSPDMIIKTTSGMYNIVEFTTFRGDERGAFQAAMTKLAKYEVPCENRSQDRTVVLYVVSAYRHGVWSNLELEDSEAEEMVYRYRLALSVMDELRTLFPELSSTDEELGKTERELLAMVSSIQINWSVTESVFPPFSREMFDRFRSSPPDSEYITRLVSRCLINSQEKLINNSFFAEGNDKVLRFSKNAEECSLAIERALNQYRAEDNLRDLNDHKSTIQLPPWLSYHDVDGKDLCPLQGLDVRGDHPMCNLWREVVTSANLEEIERMHDDAAAELEFALSGVKDRPDERNRY…	MDELRTLFPELSSTDEELGKTERELLAMVSSIQINWSVTESVFPPFSREMFDRFRS	aTGAATTCGGAGCGGTatggatgagctgcgcacactgttcccagagctctccagcaccgatgaggagctcggcaagactgaacgcgaattgctggccatggtttcctcaattcagattaactggtccgtgacagaaagtgtcttcccaccattctcacgcgaaatgttcgaccgcttccgcagcCACTGCACTCGAGACa	virus
242	243	A2SZU7	Rift Valley fever virus	Rift valley fever virus (RVFV)	MDSILSKQLVDKTGFVRVPIKHYDCTMLTLALPTFDVSKMVDRITIDFNLDDIQGASEIGSTLLPSMSIDVEDMANFVHDFTFGHLADKTDRLLMREFPMMNDGFDHLSPDMIIKTTSGMYNIVEFTTFRGDERGAFQAAMTKLAKYEVPCENRSQDRTVVLYVVSAYRHGVWSNLELEDSEAEEMVYRYRLALSVMDELRTLFPELSSTDEELGKTERELLAMVSSIQINWSVTESVFPPFSREMFDRFRSSPPDSEYITRLVSRCLINSQEKLINNSFFAEGNDKVLRFSKNAEECSLAIERALNQYRAEDNLRDLNDHKSTIQLPPWLSYHDVDGKDLCPLQGLDVRGDHPMCNLWREVVTSANLEEIERMHDDAAAELEFALSGVKDRPDERNRY…	VSSIQINWSVTESVFPPFSREMFDRFRSSPPDSEYITRLVSRCLINSQEKLINNSF	aGGAATTCCGCTGCGTgtttcctcaattcagattaactggtccgtgacagaaagtgtcttcccaccattctcacgcgaaatgttcgaccgcttccgcagctcacctcctgactcagagtatattactcgcctcgtctctcgctgtttgatcaattcacaagaaaagctgatcaataactccttcCAGGgaagagctcgaa	virus
243	244	A2SZU7	Rift Valley fever virus	Rift valley fever virus (RVFV)	MDSILSKQLVDKTGFVRVPIKHYDCTMLTLALPTFDVSKMVDRITIDFNLDDIQGASEIGSTLLPSMSIDVEDMANFVHDFTFGHLADKTDRLLMREFPMMNDGFDHLSPDMIIKTTSGMYNIVEFTTFRGDERGAFQAAMTKLAKYEVPCENRSQDRTVVLYVVSAYRHGVWSNLELEDSEAEEMVYRYRLALSVMDELRTLFPELSSTDEELGKTERELLAMVSSIQINWSVTESVFPPFSREMFDRFRSSPPDSEYITRLVSRCLINSQEKLINNSFFAEGNDKVLRFSKNAEECSLAIERALNQYRAEDNLRDLNDHKSTIQLPPWLSYHDVDGKDLCPLQGLDVRGDHPMCNLWREVVTSANLEEIERMHDDAAAELEFALSGVKDRPDERNRY…	SPPDSEYITRLVSRCLINSQEKLINNSFFAEGNDKVLRFSKNAEECSLAIERALNQ	aTGAATTCGGAGCGGTtcacctcctgactcagagtatattactcgcctcgtctctcgctgtttgatcaattcacaagaaaagctgatcaataactccttcttcgcagagggtaacgataaagtgctccgcttctctaagaacgcagaggagtgtagcctggccatcgaacgcgctcttaatcaaCACTGCACTCGAGACa	virus
244	245	A2SZU7	Rift Valley fever virus	Rift valley fever virus (RVFV)	MDSILSKQLVDKTGFVRVPIKHYDCTMLTLALPTFDVSKMVDRITIDFNLDDIQGASEIGSTLLPSMSIDVEDMANFVHDFTFGHLADKTDRLLMREFPMMNDGFDHLSPDMIIKTTSGMYNIVEFTTFRGDERGAFQAAMTKLAKYEVPCENRSQDRTVVLYVVSAYRHGVWSNLELEDSEAEEMVYRYRLALSVMDELRTLFPELSSTDEELGKTERELLAMVSSIQINWSVTESVFPPFSREMFDRFRSSPPDSEYITRLVSRCLINSQEKLINNSFFAEGNDKVLRFSKNAEECSLAIERALNQYRAEDNLRDLNDHKSTIQLPPWLSYHDVDGKDLCPLQGLDVRGDHPMCNLWREVVTSANLEEIERMHDDAAAELEFALSGVKDRPDERNRY…	FAEGNDKVLRFSKNAEECSLAIERALNQYRAEDNLRDLNDHKSTIQLPPWLSYHDV	aGGAATTCCGCTGCGTttcgcagagggtaacgataaagtgctccgcttctctaagaacgcagaggagtgtagcctggccatcgaacgcgctcttaatcaataccgcgccgaagacaacctgcgcgatttgaatgatcataagagtacaatccaactgccaccttggttgtcctatcacgatgtcCAGGgaagagctcgaa	virus
245	246	A2SZU7	Rift Valley fever virus	Rift valley fever virus (RVFV)	MDSILSKQLVDKTGFVRVPIKHYDCTMLTLALPTFDVSKMVDRITIDFNLDDIQGASEIGSTLLPSMSIDVEDMANFVHDFTFGHLADKTDRLLMREFPMMNDGFDHLSPDMIIKTTSGMYNIVEFTTFRGDERGAFQAAMTKLAKYEVPCENRSQDRTVVLYVVSAYRHGVWSNLELEDSEAEEMVYRYRLALSVMDELRTLFPELSSTDEELGKTERELLAMVSSIQINWSVTESVFPPFSREMFDRFRSSPPDSEYITRLVSRCLINSQEKLINNSFFAEGNDKVLRFSKNAEECSLAIERALNQYRAEDNLRDLNDHKSTIQLPPWLSYHDVDGKDLCPLQGLDVRGDHPMCNLWREVVTSANLEEIERMHDDAAAELEFALSGVKDRPDERNRY…	YRAEDNLRDLNDHKSTIQLPPWLSYHDVDGKDLCPLQGLDVRGDHPMCNLWREVVT	aTGAATTCGGAGCGGTtaccgcgccgaagacaacctgcgcgatttgaatgatcataagagtacaatccaactgccaccttggttgtcctatcacgatgtcgatggcaaggacttgtgtcctctccaaggcttggacgtgcgcggggaccacccaatgtgtaatttgtggcgcgaagtggtgaccCACTGCACTCGAGACa	virus
246	247	A2SZU7	Rift Valley fever virus	Rift valley fever virus (RVFV)	MDSILSKQLVDKTGFVRVPIKHYDCTMLTLALPTFDVSKMVDRITIDFNLDDIQGASEIGSTLLPSMSIDVEDMANFVHDFTFGHLADKTDRLLMREFPMMNDGFDHLSPDMIIKTTSGMYNIVEFTTFRGDERGAFQAAMTKLAKYEVPCENRSQDRTVVLYVVSAYRHGVWSNLELEDSEAEEMVYRYRLALSVMDELRTLFPELSSTDEELGKTERELLAMVSSIQINWSVTESVFPPFSREMFDRFRSSPPDSEYITRLVSRCLINSQEKLINNSFFAEGNDKVLRFSKNAEECSLAIERALNQYRAEDNLRDLNDHKSTIQLPPWLSYHDVDGKDLCPLQGLDVRGDHPMCNLWREVVTSANLEEIERMHDDAAAELEFALSGVKDRPDERNRY…	DGKDLCPLQGLDVRGDHPMCNLWREVVTSANLEEIERMHDDAAAELEFALSGVKDR	aGGAATTCCGCTGCGTgatggcaaggacttgtgtcctctccaaggcttggacgtgcgcggggaccacccaatgtgtaatttgtggcgcgaagtggtgaccagtgccaatcttgaagagatcgagcgcatgcacgacgacgctgcagctgaacttgagtttgcactttctggcgtgaaagaccgcCAGGgaagagctcgaa	virus
247	248	A2SZU7	Rift Valley fever virus	Rift valley fever virus (RVFV)	MDSILSKQLVDKTGFVRVPIKHYDCTMLTLALPTFDVSKMVDRITIDFNLDDIQGASEIGSTLLPSMSIDVEDMANFVHDFTFGHLADKTDRLLMREFPMMNDGFDHLSPDMIIKTTSGMYNIVEFTTFRGDERGAFQAAMTKLAKYEVPCENRSQDRTVVLYVVSAYRHGVWSNLELEDSEAEEMVYRYRLALSVMDELRTLFPELSSTDEELGKTERELLAMVSSIQINWSVTESVFPPFSREMFDRFRSSPPDSEYITRLVSRCLINSQEKLINNSFFAEGNDKVLRFSKNAEECSLAIERALNQYRAEDNLRDLNDHKSTIQLPPWLSYHDVDGKDLCPLQGLDVRGDHPMCNLWREVVTSANLEEIERMHDDAAAELEFALSGVKDRPDERNRY…	SANLEEIERMHDDAAAELEFALSGVKDRPDERNRYHRVHLNVDSDDSVYIAALGVN	aTGAATTCGGAGCGGTagtgccaatcttgaagagatcgagcgcatgcacgacgacgctgcagctgaacttgagtttgcactttctggcgtgaaagaccgcccagacgaacgcaaccgctatcaccgcgtccatcttaacgttgattcagatgactctgtgtatattgcagccctcggggtgaatCACTGCACTCGAGACa	virus
248	249	A2SZU7	Rift Valley fever virus	Rift valley fever virus (RVFV)	MDSILSKQLVDKTGFVRVPIKHYDCTMLTLALPTFDVSKMVDRITIDFNLDDIQGASEIGSTLLPSMSIDVEDMANFVHDFTFGHLADKTDRLLMREFPMMNDGFDHLSPDMIIKTTSGMYNIVEFTTFRGDERGAFQAAMTKLAKYEVPCENRSQDRTVVLYVVSAYRHGVWSNLELEDSEAEEMVYRYRLALSVMDELRTLFPELSSTDEELGKTERELLAMVSSIQINWSVTESVFPPFSREMFDRFRSSPPDSEYITRLVSRCLINSQEKLINNSFFAEGNDKVLRFSKNAEECSLAIERALNQYRAEDNLRDLNDHKSTIQLPPWLSYHDVDGKDLCPLQGLDVRGDHPMCNLWREVVTSANLEEIERMHDDAAAELEFALSGVKDRPDERNRY…	PDERNRYHRVHLNVDSDDSVYIAALGVNGKKHKADTLVQQMRDRSKQPFSPDHDVD	aGGAATTCCGCTGCGTccagacgaacgcaaccgctatcaccgcgtccatcttaacgttgattcagatgactctgtgtatattgcagccctcggggtgaatggtaagaagcataaagctgacactctcgtccaacagatgcgcgaccgctccaaacagccttttagcccagatcatgatgttgacCAGGgaagagctcgaa	virus
249	250	A2SZU7	Rift Valley fever virus	Rift valley fever virus (RVFV)	MDSILSKQLVDKTGFVRVPIKHYDCTMLTLALPTFDVSKMVDRITIDFNLDDIQGASEIGSTLLPSMSIDVEDMANFVHDFTFGHLADKTDRLLMREFPMMNDGFDHLSPDMIIKTTSGMYNIVEFTTFRGDERGAFQAAMTKLAKYEVPCENRSQDRTVVLYVVSAYRHGVWSNLELEDSEAEEMVYRYRLALSVMDELRTLFPELSSTDEELGKTERELLAMVSSIQINWSVTESVFPPFSREMFDRFRSSPPDSEYITRLVSRCLINSQEKLINNSFFAEGNDKVLRFSKNAEECSLAIERALNQYRAEDNLRDLNDHKSTIQLPPWLSYHDVDGKDLCPLQGLDVRGDHPMCNLWREVVTSANLEEIERMHDDAAAELEFALSGVKDRPDERNRY…	GKKHKADTLVQQMRDRSKQPFSPDHDVDHISEFLSACSSDLWATDEDLYNPLSCDK	aTGAATTCGGAGCGGTggtaagaagcataaagctgacactctcgtccaacagatgcgcgaccgctccaaacagccttttagcccagatcatgatgttgaccacatttctgaatttctgagcgcatgctccagtgatctttgggccacagatgaagacttgtataatccactttcatgcgacaaaCACTGCACTCGAGACa	virus
250	251	A2SZU7	Rift Valley fever virus	Rift valley fever virus (RVFV)	MDSILSKQLVDKTGFVRVPIKHYDCTMLTLALPTFDVSKMVDRITIDFNLDDIQGASEIGSTLLPSMSIDVEDMANFVHDFTFGHLADKTDRLLMREFPMMNDGFDHLSPDMIIKTTSGMYNIVEFTTFRGDERGAFQAAMTKLAKYEVPCENRSQDRTVVLYVVSAYRHGVWSNLELEDSEAEEMVYRYRLALSVMDELRTLFPELSSTDEELGKTERELLAMVSSIQINWSVTESVFPPFSREMFDRFRSSPPDSEYITRLVSRCLINSQEKLINNSFFAEGNDKVLRFSKNAEECSLAIERALNQYRAEDNLRDLNDHKSTIQLPPWLSYHDVDGKDLCPLQGLDVRGDHPMCNLWREVVTSANLEEIERMHDDAAAELEFALSGVKDRPDERNRY…	HISEFLSACSSDLWATDEDLYNPLSCDKELRLAAQRIHQPSLSERGFNEIITEHYK	aGGAATTCCGCTGCGTcacatttctgaatttctgagcgcatgctccagtgatctttgggccacagatgaagacttgtataatccactttcatgcgacaaagaacttcgccttgccgcacaacgcattcatcaacctagcctgtccgagcgcggctttaacgaaattatcaccgagcactacaaaCAGGgaagagctcgaa	virus
251	252	A2SZU7	Rift Valley fever virus	Rift valley fever virus (RVFV)	MDSILSKQLVDKTGFVRVPIKHYDCTMLTLALPTFDVSKMVDRITIDFNLDDIQGASEIGSTLLPSMSIDVEDMANFVHDFTFGHLADKTDRLLMREFPMMNDGFDHLSPDMIIKTTSGMYNIVEFTTFRGDERGAFQAAMTKLAKYEVPCENRSQDRTVVLYVVSAYRHGVWSNLELEDSEAEEMVYRYRLALSVMDELRTLFPELSSTDEELGKTERELLAMVSSIQINWSVTESVFPPFSREMFDRFRSSPPDSEYITRLVSRCLINSQEKLINNSFFAEGNDKVLRFSKNAEECSLAIERALNQYRAEDNLRDLNDHKSTIQLPPWLSYHDVDGKDLCPLQGLDVRGDHPMCNLWREVVTSANLEEIERMHDDAAAELEFALSGVKDRPDERNRY…	ELRLAAQRIHQPSLSERGFNEIITEHYKFMGSRIGSWCQMVSLIGAELSASVKQHV	aTGAATTCGGAGCGGTgaacttcgccttgccgcacaacgcattcatcaacctagcctgtccgagcgcggctttaacgaaattatcaccgagcactacaaatttatggggtctcgcattggcagttggtgccagatggtctccttgattggggcagagttgtcagccagtgttaagcaacacgtgCACTGCACTCGAGACa	virus
252	253	A2SZU7	Rift Valley fever virus	Rift valley fever virus (RVFV)	MDSILSKQLVDKTGFVRVPIKHYDCTMLTLALPTFDVSKMVDRITIDFNLDDIQGASEIGSTLLPSMSIDVEDMANFVHDFTFGHLADKTDRLLMREFPMMNDGFDHLSPDMIIKTTSGMYNIVEFTTFRGDERGAFQAAMTKLAKYEVPCENRSQDRTVVLYVVSAYRHGVWSNLELEDSEAEEMVYRYRLALSVMDELRTLFPELSSTDEELGKTERELLAMVSSIQINWSVTESVFPPFSREMFDRFRSSPPDSEYITRLVSRCLINSQEKLINNSFFAEGNDKVLRFSKNAEECSLAIERALNQYRAEDNLRDLNDHKSTIQLPPWLSYHDVDGKDLCPLQGLDVRGDHPMCNLWREVVTSANLEEIERMHDDAAAELEFALSGVKDRPDERNRY…	FMGSRIGSWCQMVSLIGAELSASVKQHVKPNYFVIKRLLGSGIFLLIKPTSSKSHI	aGGAATTCCGCTGCGTtttatggggtctcgcattggcagttggtgccagatggtctccttgattggggcagagttgtcagccagtgttaagcaacacgtgaaaccaaactattttgtcattaaacgcttgcttgggagtggtatttttttgctcatcaagccaacatcttccaaatcacatatcCAGGgaagagctcgaa	virus
253	254	A2SZU7	Rift Valley fever virus	Rift valley fever virus (RVFV)	MDSILSKQLVDKTGFVRVPIKHYDCTMLTLALPTFDVSKMVDRITIDFNLDDIQGASEIGSTLLPSMSIDVEDMANFVHDFTFGHLADKTDRLLMREFPMMNDGFDHLSPDMIIKTTSGMYNIVEFTTFRGDERGAFQAAMTKLAKYEVPCENRSQDRTVVLYVVSAYRHGVWSNLELEDSEAEEMVYRYRLALSVMDELRTLFPELSSTDEELGKTERELLAMVSSIQINWSVTESVFPPFSREMFDRFRSSPPDSEYITRLVSRCLINSQEKLINNSFFAEGNDKVLRFSKNAEECSLAIERALNQYRAEDNLRDLNDHKSTIQLPPWLSYHDVDGKDLCPLQGLDVRGDHPMCNLWREVVTSANLEEIERMHDDAAAELEFALSGVKDRPDERNRY…	KPNYFVIKRLLGSGIFLLIKPTSSKSHIFVSFAIKRSCWAFDLSTSRVFKPYIDAG	aTGAATTCGGAGCGGTaaaccaaactattttgtcattaaacgcttgcttgggagtggtatttttttgctcatcaagccaacatcttccaaatcacatatctttgtttcttttgccattaaacgcagctgttgggcattcgacctttctacttcacgcgtttttaaaccttatattgatgctggcCACTGCACTCGAGACa	virus
254	255	A2SZU7	Rift Valley fever virus	Rift valley fever virus (RVFV)	MDSILSKQLVDKTGFVRVPIKHYDCTMLTLALPTFDVSKMVDRITIDFNLDDIQGASEIGSTLLPSMSIDVEDMANFVHDFTFGHLADKTDRLLMREFPMMNDGFDHLSPDMIIKTTSGMYNIVEFTTFRGDERGAFQAAMTKLAKYEVPCENRSQDRTVVLYVVSAYRHGVWSNLELEDSEAEEMVYRYRLALSVMDELRTLFPELSSTDEELGKTERELLAMVSSIQINWSVTESVFPPFSREMFDRFRSSPPDSEYITRLVSRCLINSQEKLINNSFFAEGNDKVLRFSKNAEECSLAIERALNQYRAEDNLRDLNDHKSTIQLPPWLSYHDVDGKDLCPLQGLDVRGDHPMCNLWREVVTSANLEEIERMHDDAAAELEFALSGVKDRPDERNRY…	FVSFAIKRSCWAFDLSTSRVFKPYIDAGDLLVTDFVSYKLSKLTNLCKCVSLMESS	aGGAATTCCGCTGCGTtttgtttcttttgccattaaacgcagctgttgggcattcgacctttctacttcacgcgtttttaaaccttatattgatgctggcgacctgctggtgaccgattttgtcagttacaaactttctaagcttaccaatctttgtaaatgcgtgtccttgatggaatcttcaCAGGgaagagctcgaa	virus
255	256	A2SZU7	Rift Valley fever virus	Rift valley fever virus (RVFV)	MDSILSKQLVDKTGFVRVPIKHYDCTMLTLALPTFDVSKMVDRITIDFNLDDIQGASEIGSTLLPSMSIDVEDMANFVHDFTFGHLADKTDRLLMREFPMMNDGFDHLSPDMIIKTTSGMYNIVEFTTFRGDERGAFQAAMTKLAKYEVPCENRSQDRTVVLYVVSAYRHGVWSNLELEDSEAEEMVYRYRLALSVMDELRTLFPELSSTDEELGKTERELLAMVSSIQINWSVTESVFPPFSREMFDRFRSSPPDSEYITRLVSRCLINSQEKLINNSFFAEGNDKVLRFSKNAEECSLAIERALNQYRAEDNLRDLNDHKSTIQLPPWLSYHDVDGKDLCPLQGLDVRGDHPMCNLWREVVTSANLEEIERMHDDAAAELEFALSGVKDRPDERNRY…	DLLVTDFVSYKLSKLTNLCKCVSLMESSFSFWAEAFGIPSWNFVGDLFRSSDSAAM	aTGAATTCGGAGCGGTgacctgctggtgaccgattttgtcagttacaaactttctaagcttaccaatctttgtaaatgcgtgtccttgatggaatcttcattttcattttgggccgaagctttcggtatcccttcctggaattttgttggggacctgtttcgctcctccgacagtgcagccatgCACTGCACTCGAGACa	virus
256	257	A2SZU7	Rift Valley fever virus	Rift valley fever virus (RVFV)	MDSILSKQLVDKTGFVRVPIKHYDCTMLTLALPTFDVSKMVDRITIDFNLDDIQGASEIGSTLLPSMSIDVEDMANFVHDFTFGHLADKTDRLLMREFPMMNDGFDHLSPDMIIKTTSGMYNIVEFTTFRGDERGAFQAAMTKLAKYEVPCENRSQDRTVVLYVVSAYRHGVWSNLELEDSEAEEMVYRYRLALSVMDELRTLFPELSSTDEELGKTERELLAMVSSIQINWSVTESVFPPFSREMFDRFRSSPPDSEYITRLVSRCLINSQEKLINNSFFAEGNDKVLRFSKNAEECSLAIERALNQYRAEDNLRDLNDHKSTIQLPPWLSYHDVDGKDLCPLQGLDVRGDHPMCNLWREVVTSANLEEIERMHDDAAAELEFALSGVKDRPDERNRY…	FSFWAEAFGIPSWNFVGDLFRSSDSAAMDASYMGKLSLLTLLEDKATTEELQTIAR	aGGAATTCCGCTGCGTttttcattttgggccgaagctttcggtatcccttcctggaattttgttggggacctgtttcgctcctccgacagtgcagccatggacgctagttatatgggcaaactcagcctgttgaccctccttgaggacaaagccaccacagaggagcttcaaaccattgcccgcCAGGgaagagctcgaa	virus
257	258	A2SZU7	Rift Valley fever virus	Rift valley fever virus (RVFV)	MDSILSKQLVDKTGFVRVPIKHYDCTMLTLALPTFDVSKMVDRITIDFNLDDIQGASEIGSTLLPSMSIDVEDMANFVHDFTFGHLADKTDRLLMREFPMMNDGFDHLSPDMIIKTTSGMYNIVEFTTFRGDERGAFQAAMTKLAKYEVPCENRSQDRTVVLYVVSAYRHGVWSNLELEDSEAEEMVYRYRLALSVMDELRTLFPELSSTDEELGKTERELLAMVSSIQINWSVTESVFPPFSREMFDRFRSSPPDSEYITRLVSRCLINSQEKLINNSFFAEGNDKVLRFSKNAEECSLAIERALNQYRAEDNLRDLNDHKSTIQLPPWLSYHDVDGKDLCPLQGLDVRGDHPMCNLWREVVTSANLEEIERMHDDAAAELEFALSGVKDRPDERNRY…	DASYMGKLSLLTLLEDKATTEELQTIARYVIMEGFVSPPEIPKPHKMTSKFPKVLR	aTGAATTCGGAGCGGTgacgctagttatatgggcaaactcagcctgttgaccctccttgaggacaaagccaccacagaggagcttcaaaccattgcccgctacgtgattatggaaggctttgtctcccctccagaaatcccaaaaccacacaagatgacatctaagtttccaaaggtcctccgcCACTGCACTCGAGACa	virus
258	259	A2SZU7	Rift Valley fever virus	Rift valley fever virus (RVFV)	MDSILSKQLVDKTGFVRVPIKHYDCTMLTLALPTFDVSKMVDRITIDFNLDDIQGASEIGSTLLPSMSIDVEDMANFVHDFTFGHLADKTDRLLMREFPMMNDGFDHLSPDMIIKTTSGMYNIVEFTTFRGDERGAFQAAMTKLAKYEVPCENRSQDRTVVLYVVSAYRHGVWSNLELEDSEAEEMVYRYRLALSVMDELRTLFPELSSTDEELGKTERELLAMVSSIQINWSVTESVFPPFSREMFDRFRSSPPDSEYITRLVSRCLINSQEKLINNSFFAEGNDKVLRFSKNAEECSLAIERALNQYRAEDNLRDLNDHKSTIQLPPWLSYHDVDGKDLCPLQGLDVRGDHPMCNLWREVVTSANLEEIERMHDDAAAELEFALSGVKDRPDERNRY…	YVIMEGFVSPPEIPKPHKMTSKFPKVLRSELQVYLLNCLCRTIQRIASEPFILKKK	aGGAATTCCGCTGCGTtacgtgattatggaaggctttgtctcccctccagaaatcccaaaaccacacaagatgacatctaagtttccaaaggtcctccgcagcgagctgcaagtgtacctcctgaactgcctttgtcgcaccatccaacgcatcgcttctgaaccttttatcttgaaaaaaaaaCAGGgaagagctcgaa	virus
259	260	A2SZU7	Rift Valley fever virus	Rift valley fever virus (RVFV)	MDSILSKQLVDKTGFVRVPIKHYDCTMLTLALPTFDVSKMVDRITIDFNLDDIQGASEIGSTLLPSMSIDVEDMANFVHDFTFGHLADKTDRLLMREFPMMNDGFDHLSPDMIIKTTSGMYNIVEFTTFRGDERGAFQAAMTKLAKYEVPCENRSQDRTVVLYVVSAYRHGVWSNLELEDSEAEEMVYRYRLALSVMDELRTLFPELSSTDEELGKTERELLAMVSSIQINWSVTESVFPPFSREMFDRFRSSPPDSEYITRLVSRCLINSQEKLINNSFFAEGNDKVLRFSKNAEECSLAIERALNQYRAEDNLRDLNDHKSTIQLPPWLSYHDVDGKDLCPLQGLDVRGDHPMCNLWREVVTSANLEEIERMHDDAAAELEFALSGVKDRPDERNRY…	SELQVYLLNCLCRTIQRIASEPFILKKKDGSISWGGMFNPFSGRPLLDMQPLISCC	aTGAATTCGGAGCGGTagcgagctgcaagtgtacctcctgaactgcctttgtcgcaccatccaacgcatcgcttctgaaccttttatcttgaaaaaaaaagacgggtcaatttcttgggggggtatgtttaatccattctccggtcgccctctccttgacatgcagcctctgatctcttgttgcCACTGCACTCGAGACa	virus
260	261	A2SZU7	Rift Valley fever virus	Rift valley fever virus (RVFV)	MDSILSKQLVDKTGFVRVPIKHYDCTMLTLALPTFDVSKMVDRITIDFNLDDIQGASEIGSTLLPSMSIDVEDMANFVHDFTFGHLADKTDRLLMREFPMMNDGFDHLSPDMIIKTTSGMYNIVEFTTFRGDERGAFQAAMTKLAKYEVPCENRSQDRTVVLYVVSAYRHGVWSNLELEDSEAEEMVYRYRLALSVMDELRTLFPELSSTDEELGKTERELLAMVSSIQINWSVTESVFPPFSREMFDRFRSSPPDSEYITRLVSRCLINSQEKLINNSFFAEGNDKVLRFSKNAEECSLAIERALNQYRAEDNLRDLNDHKSTIQLPPWLSYHDVDGKDLCPLQGLDVRGDHPMCNLWREVVTSANLEEIERMHDDAAAELEFALSGVKDRPDERNRY…	DGSISWGGMFNPFSGRPLLDMQPLISCCYNGYFKNKEEETEPSSLSGMYKKIIELE	aGGAATTCCGCTGCGTgacgggtcaatttcttgggggggtatgtttaatccattctccggtcgccctctccttgacatgcagcctctgatctcttgttgctataacggctacttcaaaaacaaagaggaggaaaccgagccaagtagcctttccgggatgtacaagaagatcattgagcttgaaCAGGgaagagctcgaa	virus
261	262	A2SZU7	Rift Valley fever virus	Rift valley fever virus (RVFV)	MDSILSKQLVDKTGFVRVPIKHYDCTMLTLALPTFDVSKMVDRITIDFNLDDIQGASEIGSTLLPSMSIDVEDMANFVHDFTFGHLADKTDRLLMREFPMMNDGFDHLSPDMIIKTTSGMYNIVEFTTFRGDERGAFQAAMTKLAKYEVPCENRSQDRTVVLYVVSAYRHGVWSNLELEDSEAEEMVYRYRLALSVMDELRTLFPELSSTDEELGKTERELLAMVSSIQINWSVTESVFPPFSREMFDRFRSSPPDSEYITRLVSRCLINSQEKLINNSFFAEGNDKVLRFSKNAEECSLAIERALNQYRAEDNLRDLNDHKSTIQLPPWLSYHDVDGKDLCPLQGLDVRGDHPMCNLWREVVTSANLEEIERMHDDAAAELEFALSGVKDRPDERNRY…	YNGYFKNKEEETEPSSLSGMYKKIIELEHLRPQSDAFLGYKDPELPRMHEFSVSYL	aTGAATTCGGAGCGGTtataacggctacttcaaaaacaaagaggaggaaaccgagccaagtagcctttccgggatgtacaagaagatcattgagcttgaacaccttcgccctcaatccgacgctttccttgggtataaagacccagaactgcctcgcatgcatgagttcagtgttagctacctgCACTGCACTCGAGACa	virus
262	263	A2SZU7	Rift Valley fever virus	Rift valley fever virus (RVFV)	MDSILSKQLVDKTGFVRVPIKHYDCTMLTLALPTFDVSKMVDRITIDFNLDDIQGASEIGSTLLPSMSIDVEDMANFVHDFTFGHLADKTDRLLMREFPMMNDGFDHLSPDMIIKTTSGMYNIVEFTTFRGDERGAFQAAMTKLAKYEVPCENRSQDRTVVLYVVSAYRHGVWSNLELEDSEAEEMVYRYRLALSVMDELRTLFPELSSTDEELGKTERELLAMVSSIQINWSVTESVFPPFSREMFDRFRSSPPDSEYITRLVSRCLINSQEKLINNSFFAEGNDKVLRFSKNAEECSLAIERALNQYRAEDNLRDLNDHKSTIQLPPWLSYHDVDGKDLCPLQGLDVRGDHPMCNLWREVVTSANLEEIERMHDDAAAELEFALSGVKDRPDERNRY…	HLRPQSDAFLGYKDPELPRMHEFSVSYLKEACNHAKLVLRSLYGQNFMEQIDNQII	aGGAATTCCGCTGCGTcaccttcgccctcaatccgacgctttccttgggtataaagacccagaactgcctcgcatgcatgagttcagtgttagctacctgaaagaagcttgcaatcatgcaaaattggtcctccgcagtttgtatggtcagaactttatggaacaaatcgacaatcagatcattCAGGgaagagctcgaa	virus
263	264	A2SZU7	Rift Valley fever virus	Rift valley fever virus (RVFV)	MDSILSKQLVDKTGFVRVPIKHYDCTMLTLALPTFDVSKMVDRITIDFNLDDIQGASEIGSTLLPSMSIDVEDMANFVHDFTFGHLADKTDRLLMREFPMMNDGFDHLSPDMIIKTTSGMYNIVEFTTFRGDERGAFQAAMTKLAKYEVPCENRSQDRTVVLYVVSAYRHGVWSNLELEDSEAEEMVYRYRLALSVMDELRTLFPELSSTDEELGKTERELLAMVSSIQINWSVTESVFPPFSREMFDRFRSSPPDSEYITRLVSRCLINSQEKLINNSFFAEGNDKVLRFSKNAEECSLAIERALNQYRAEDNLRDLNDHKSTIQLPPWLSYHDVDGKDLCPLQGLDVRGDHPMCNLWREVVTSANLEEIERMHDDAAAELEFALSGVKDRPDERNRY…	KEACNHAKLVLRSLYGQNFMEQIDNQIIRELSGLTLERLATLKATSNFNENWYVYK	aTGAATTCGGAGCGGTaaagaagcttgcaatcatgcaaaattggtcctccgcagtttgtatggtcagaactttatggaacaaatcgacaatcagatcattcgcgaactttcaggccttacactggagcgccttgcaacccttaaggcaacttctaatttcaacgagaattggtacgtgtataagCACTGCACTCGAGACa	virus
264	265	A2SZU7	Rift Valley fever virus	Rift valley fever virus (RVFV)	MDSILSKQLVDKTGFVRVPIKHYDCTMLTLALPTFDVSKMVDRITIDFNLDDIQGASEIGSTLLPSMSIDVEDMANFVHDFTFGHLADKTDRLLMREFPMMNDGFDHLSPDMIIKTTSGMYNIVEFTTFRGDERGAFQAAMTKLAKYEVPCENRSQDRTVVLYVVSAYRHGVWSNLELEDSEAEEMVYRYRLALSVMDELRTLFPELSSTDEELGKTERELLAMVSSIQINWSVTESVFPPFSREMFDRFRSSPPDSEYITRLVSRCLINSQEKLINNSFFAEGNDKVLRFSKNAEECSLAIERALNQYRAEDNLRDLNDHKSTIQLPPWLSYHDVDGKDLCPLQGLDVRGDHPMCNLWREVVTSANLEEIERMHDDAAAELEFALSGVKDRPDERNRY…	RELSGLTLERLATLKATSNFNENWYVYKDVADKNYTRDKLLVKMSKYASEGKSLAI	aGGAATTCCGCTGCGTcgcgaactttcaggccttacactggagcgccttgcaacccttaaggcaacttctaatttcaacgagaattggtacgtgtataaggatgtcgccgacaaaaactatacacgcgataaactccttgtgaaaatgtctaagtacgcttcagagggcaaatcactcgcaatcCAGGgaagagctcgaa	virus
265	266	A2SZU7	Rift Valley fever virus	Rift valley fever virus (RVFV)	MDSILSKQLVDKTGFVRVPIKHYDCTMLTLALPTFDVSKMVDRITIDFNLDDIQGASEIGSTLLPSMSIDVEDMANFVHDFTFGHLADKTDRLLMREFPMMNDGFDHLSPDMIIKTTSGMYNIVEFTTFRGDERGAFQAAMTKLAKYEVPCENRSQDRTVVLYVVSAYRHGVWSNLELEDSEAEEMVYRYRLALSVMDELRTLFPELSSTDEELGKTERELLAMVSSIQINWSVTESVFPPFSREMFDRFRSSPPDSEYITRLVSRCLINSQEKLINNSFFAEGNDKVLRFSKNAEECSLAIERALNQYRAEDNLRDLNDHKSTIQLPPWLSYHDVDGKDLCPLQGLDVRGDHPMCNLWREVVTSANLEEIERMHDDAAAELEFALSGVKDRPDERNRY…	DVADKNYTRDKLLVKMSKYASEGKSLAIQKFEDCMRQIESQGCMHICLFKKQQHGG	aTGAATTCGGAGCGGTgatgtcgccgacaaaaactatacacgcgataaactccttgtgaaaatgtctaagtacgcttcagagggcaaatcactcgcaatccaaaagttcgaagactgtatgcgccaaattgagtcccagggctgtatgcacatttgtctcttcaaaaaacagcagcacgggggtCACTGCACTCGAGACa	virus
266	267	A2SZU7	Rift Valley fever virus	Rift valley fever virus (RVFV)	MDSILSKQLVDKTGFVRVPIKHYDCTMLTLALPTFDVSKMVDRITIDFNLDDIQGASEIGSTLLPSMSIDVEDMANFVHDFTFGHLADKTDRLLMREFPMMNDGFDHLSPDMIIKTTSGMYNIVEFTTFRGDERGAFQAAMTKLAKYEVPCENRSQDRTVVLYVVSAYRHGVWSNLELEDSEAEEMVYRYRLALSVMDELRTLFPELSSTDEELGKTERELLAMVSSIQINWSVTESVFPPFSREMFDRFRSSPPDSEYITRLVSRCLINSQEKLINNSFFAEGNDKVLRFSKNAEECSLAIERALNQYRAEDNLRDLNDHKSTIQLPPWLSYHDVDGKDLCPLQGLDVRGDHPMCNLWREVVTSANLEEIERMHDDAAAELEFALSGVKDRPDERNRY…	QKFEDCMRQIESQGCMHICLFKKQQHGGLREIYVMGAEERIVQSVVETIARSIGKF	aGGAATTCCGCTGCGTcaaaagttcgaagactgtatgcgccaaattgagtcccagggctgtatgcacatttgtctcttcaaaaaacagcagcacgggggtctgcgcgaaatttatgttatgggcgcagaggagcgcatcgtccagtcagtggttgaaactattgctcgcagtattgggaaatttCAGGgaagagctcgaa	virus
267	268	A2SZU7	Rift Valley fever virus	Rift valley fever virus (RVFV)	MDSILSKQLVDKTGFVRVPIKHYDCTMLTLALPTFDVSKMVDRITIDFNLDDIQGASEIGSTLLPSMSIDVEDMANFVHDFTFGHLADKTDRLLMREFPMMNDGFDHLSPDMIIKTTSGMYNIVEFTTFRGDERGAFQAAMTKLAKYEVPCENRSQDRTVVLYVVSAYRHGVWSNLELEDSEAEEMVYRYRLALSVMDELRTLFPELSSTDEELGKTERELLAMVSSIQINWSVTESVFPPFSREMFDRFRSSPPDSEYITRLVSRCLINSQEKLINNSFFAEGNDKVLRFSKNAEECSLAIERALNQYRAEDNLRDLNDHKSTIQLPPWLSYHDVDGKDLCPLQGLDVRGDHPMCNLWREVVTSANLEEIERMHDDAAAELEFALSGVKDRPDERNRY…	LREIYVMGAEERIVQSVVETIARSIGKFFASDTLCNPPNKVKIPETHGIRARKQCK	aTGAATTCGGAGCGGTctgcgcgaaatttatgttatgggcgcagaggagcgcatcgtccagtcagtggttgaaactattgctcgcagtattgggaaatttttcgcctcagatacactctgcaatccaccaaacaaggtgaagatccctgagacacacggcattcgcgctcgcaaacaatgtaagCACTGCACTCGAGACa	virus
268	269	A2SZU7	Rift Valley fever virus	Rift valley fever virus (RVFV)	MDSILSKQLVDKTGFVRVPIKHYDCTMLTLALPTFDVSKMVDRITIDFNLDDIQGASEIGSTLLPSMSIDVEDMANFVHDFTFGHLADKTDRLLMREFPMMNDGFDHLSPDMIIKTTSGMYNIVEFTTFRGDERGAFQAAMTKLAKYEVPCENRSQDRTVVLYVVSAYRHGVWSNLELEDSEAEEMVYRYRLALSVMDELRTLFPELSSTDEELGKTERELLAMVSSIQINWSVTESVFPPFSREMFDRFRSSPPDSEYITRLVSRCLINSQEKLINNSFFAEGNDKVLRFSKNAEECSLAIERALNQYRAEDNLRDLNDHKSTIQLPPWLSYHDVDGKDLCPLQGLDVRGDHPMCNLWREVVTSANLEEIERMHDDAAAELEFALSGVKDRPDERNRY…	FASDTLCNPPNKVKIPETHGIRARKQCKGPVWTCATSDDARKWNQGHFVTKFALML	aGGAATTCCGCTGCGTttcgcctcagatacactctgcaatccaccaaacaaggtgaagatccctgagacacacggcattcgcgctcgcaaacaatgtaagggccctgtttggacttgtgccacctccgacgacgctcgcaagtggaaccagggccacttcgtcacaaaatttgctctgatgcttCAGGgaagagctcgaa	virus
269	270	A2SZU7	Rift Valley fever virus	Rift valley fever virus (RVFV)	MDSILSKQLVDKTGFVRVPIKHYDCTMLTLALPTFDVSKMVDRITIDFNLDDIQGASEIGSTLLPSMSIDVEDMANFVHDFTFGHLADKTDRLLMREFPMMNDGFDHLSPDMIIKTTSGMYNIVEFTTFRGDERGAFQAAMTKLAKYEVPCENRSQDRTVVLYVVSAYRHGVWSNLELEDSEAEEMVYRYRLALSVMDELRTLFPELSSTDEELGKTERELLAMVSSIQINWSVTESVFPPFSREMFDRFRSSPPDSEYITRLVSRCLINSQEKLINNSFFAEGNDKVLRFSKNAEECSLAIERALNQYRAEDNLRDLNDHKSTIQLPPWLSYHDVDGKDLCPLQGLDVRGDHPMCNLWREVVTSANLEEIERMHDDAAAELEFALSGVKDRPDERNRY…	GPVWTCATSDDARKWNQGHFVTKFALMLCEFTSPKWWPLIIRGCSMFTRKRMMMNL	aTGAATTCGGAGCGGTggccctgtttggacttgtgccacctccgacgacgctcgcaagtggaaccagggccacttcgtcacaaaatttgctctgatgctttgtgagtttacatccccaaagtggtggcctctcattattcgcggttgcagcatgttcacacgcaagcgcatgatgatgaatcttCACTGCACTCGAGACa	virus
270	271	A2SZU7	Rift Valley fever virus	Rift valley fever virus (RVFV)	MDSILSKQLVDKTGFVRVPIKHYDCTMLTLALPTFDVSKMVDRITIDFNLDDIQGASEIGSTLLPSMSIDVEDMANFVHDFTFGHLADKTDRLLMREFPMMNDGFDHLSPDMIIKTTSGMYNIVEFTTFRGDERGAFQAAMTKLAKYEVPCENRSQDRTVVLYVVSAYRHGVWSNLELEDSEAEEMVYRYRLALSVMDELRTLFPELSSTDEELGKTERELLAMVSSIQINWSVTESVFPPFSREMFDRFRSSPPDSEYITRLVSRCLINSQEKLINNSFFAEGNDKVLRFSKNAEECSLAIERALNQYRAEDNLRDLNDHKSTIQLPPWLSYHDVDGKDLCPLQGLDVRGDHPMCNLWREVVTSANLEEIERMHDDAAAELEFALSGVKDRPDERNRY…	CEFTSPKWWPLIIRGCSMFTRKRMMMNLNYLKILDGHRELDIRDDFVMDLFKAYHG	aGGAATTCCGCTGCGTtgtgagtttacatccccaaagtggtggcctctcattattcgcggttgcagcatgttcacacgcaagcgcatgatgatgaatcttaactaccttaagattctggatggccatcgcgaacttgacatccgcgacgacttcgttatggacctcttcaaagcttaccatggcCAGGgaagagctcgaa	virus
271	272	A2SZU7	Rift Valley fever virus	Rift valley fever virus (RVFV)	MDSILSKQLVDKTGFVRVPIKHYDCTMLTLALPTFDVSKMVDRITIDFNLDDIQGASEIGSTLLPSMSIDVEDMANFVHDFTFGHLADKTDRLLMREFPMMNDGFDHLSPDMIIKTTSGMYNIVEFTTFRGDERGAFQAAMTKLAKYEVPCENRSQDRTVVLYVVSAYRHGVWSNLELEDSEAEEMVYRYRLALSVMDELRTLFPELSSTDEELGKTERELLAMVSSIQINWSVTESVFPPFSREMFDRFRSSPPDSEYITRLVSRCLINSQEKLINNSFFAEGNDKVLRFSKNAEECSLAIERALNQYRAEDNLRDLNDHKSTIQLPPWLSYHDVDGKDLCPLQGLDVRGDHPMCNLWREVVTSANLEEIERMHDDAAAELEFALSGVKDRPDERNRY…	NYLKILDGHRELDIRDDFVMDLFKAYHGEAEVPWAFKGKTYLETTTGMMQGILHYT	aTGAATTCGGAGCGGTaactaccttaagattctggatggccatcgcgaacttgacatccgcgacgacttcgttatggacctcttcaaagcttaccatggcgaggctgaagtcccatgggcctttaaagggaaaacctatcttgaaactactactggtatgatgcagggcattctgcattacactCACTGCACTCGAGACa	virus
272	273	A2SZU7	Rift Valley fever virus	Rift valley fever virus (RVFV)	MDSILSKQLVDKTGFVRVPIKHYDCTMLTLALPTFDVSKMVDRITIDFNLDDIQGASEIGSTLLPSMSIDVEDMANFVHDFTFGHLADKTDRLLMREFPMMNDGFDHLSPDMIIKTTSGMYNIVEFTTFRGDERGAFQAAMTKLAKYEVPCENRSQDRTVVLYVVSAYRHGVWSNLELEDSEAEEMVYRYRLALSVMDELRTLFPELSSTDEELGKTERELLAMVSSIQINWSVTESVFPPFSREMFDRFRSSPPDSEYITRLVSRCLINSQEKLINNSFFAEGNDKVLRFSKNAEECSLAIERALNQYRAEDNLRDLNDHKSTIQLPPWLSYHDVDGKDLCPLQGLDVRGDHPMCNLWREVVTSANLEEIERMHDDAAAELEFALSGVKDRPDERNRY…	EAEVPWAFKGKTYLETTTGMMQGILHYTSSLLHTIHQEYIRSLSFKIFNLKVAPEM	aGGAATTCCGCTGCGTgaggctgaagtcccatgggcctttaaagggaaaacctatcttgaaactactactggtatgatgcagggcattctgcattacactagcagtctccttcacacaatccatcaagagtacatccgctccttgtcttttaaaatttttaaccttaaggttgcacctgaaatgCAGGgaagagctcgaa	virus
273	274	A2SZU7	Rift Valley fever virus	Rift valley fever virus (RVFV)	MDSILSKQLVDKTGFVRVPIKHYDCTMLTLALPTFDVSKMVDRITIDFNLDDIQGASEIGSTLLPSMSIDVEDMANFVHDFTFGHLADKTDRLLMREFPMMNDGFDHLSPDMIIKTTSGMYNIVEFTTFRGDERGAFQAAMTKLAKYEVPCENRSQDRTVVLYVVSAYRHGVWSNLELEDSEAEEMVYRYRLALSVMDELRTLFPELSSTDEELGKTERELLAMVSSIQINWSVTESVFPPFSREMFDRFRSSPPDSEYITRLVSRCLINSQEKLINNSFFAEGNDKVLRFSKNAEECSLAIERALNQYRAEDNLRDLNDHKSTIQLPPWLSYHDVDGKDLCPLQGLDVRGDHPMCNLWREVVTSANLEEIERMHDDAAAELEFALSGVKDRPDERNRY…	SSLLHTIHQEYIRSLSFKIFNLKVAPEMSKSLVCDMMQGSDDSSMLISFPADDEKV	aTGAATTCGGAGCGGTagcagtctccttcacacaatccatcaagagtacatccgctccttgtcttttaaaatttttaaccttaaggttgcacctgaaatgagcaagtcattggtctgtgacatgatgcaggggagcgacgatagttctatgctcatctcttttcctgctgatgacgaaaaggttCACTGCACTCGAGACa	virus
274	275	A2SZU7	Rift Valley fever virus	Rift valley fever virus (RVFV)	MDSILSKQLVDKTGFVRVPIKHYDCTMLTLALPTFDVSKMVDRITIDFNLDDIQGASEIGSTLLPSMSIDVEDMANFVHDFTFGHLADKTDRLLMREFPMMNDGFDHLSPDMIIKTTSGMYNIVEFTTFRGDERGAFQAAMTKLAKYEVPCENRSQDRTVVLYVVSAYRHGVWSNLELEDSEAEEMVYRYRLALSVMDELRTLFPELSSTDEELGKTERELLAMVSSIQINWSVTESVFPPFSREMFDRFRSSPPDSEYITRLVSRCLINSQEKLINNSFFAEGNDKVLRFSKNAEECSLAIERALNQYRAEDNLRDLNDHKSTIQLPPWLSYHDVDGKDLCPLQGLDVRGDHPMCNLWREVVTSANLEEIERMHDDAAAELEFALSGVKDRPDERNRY…	SKSLVCDMMQGSDDSSMLISFPADDEKVLTRCKVAAAICFRMKKELGVYLAIYPSE	aGGAATTCCGCTGCGTagcaagtcattggtctgtgacatgatgcaggggagcgacgatagttctatgctcatctcttttcctgctgatgacgaaaaggttttgactcgctgcaaggtcgctgctgcaatttgcttccgcatgaagaaagagcttggggtctacctcgccatctacccttccgaaCAGGgaagagctcgaa	virus
275	276	A2SZU7	Rift Valley fever virus	Rift valley fever virus (RVFV)	MDSILSKQLVDKTGFVRVPIKHYDCTMLTLALPTFDVSKMVDRITIDFNLDDIQGASEIGSTLLPSMSIDVEDMANFVHDFTFGHLADKTDRLLMREFPMMNDGFDHLSPDMIIKTTSGMYNIVEFTTFRGDERGAFQAAMTKLAKYEVPCENRSQDRTVVLYVVSAYRHGVWSNLELEDSEAEEMVYRYRLALSVMDELRTLFPELSSTDEELGKTERELLAMVSSIQINWSVTESVFPPFSREMFDRFRSSPPDSEYITRLVSRCLINSQEKLINNSFFAEGNDKVLRFSKNAEECSLAIERALNQYRAEDNLRDLNDHKSTIQLPPWLSYHDVDGKDLCPLQGLDVRGDHPMCNLWREVVTSANLEEIERMHDDAAAELEFALSGVKDRPDERNRY…	LTRCKVAAAICFRMKKELGVYLAIYPSEKSTANTDFVMEYNSEFYFHTQHVRPTIR	aTGAATTCGGAGCGGTttgactcgctgcaaggtcgctgctgcaatttgcttccgcatgaagaaagagcttggggtctacctcgccatctacccttccgaaaaatccacagctaacactgactttgttatggaatataacagcgagttctactttcatacacaacatgtgcgcccaactattcgcCACTGCACTCGAGACa	virus
276	277	A2SZU7	Rift Valley fever virus	Rift valley fever virus (RVFV)	MDSILSKQLVDKTGFVRVPIKHYDCTMLTLALPTFDVSKMVDRITIDFNLDDIQGASEIGSTLLPSMSIDVEDMANFVHDFTFGHLADKTDRLLMREFPMMNDGFDHLSPDMIIKTTSGMYNIVEFTTFRGDERGAFQAAMTKLAKYEVPCENRSQDRTVVLYVVSAYRHGVWSNLELEDSEAEEMVYRYRLALSVMDELRTLFPELSSTDEELGKTERELLAMVSSIQINWSVTESVFPPFSREMFDRFRSSPPDSEYITRLVSRCLINSQEKLINNSFFAEGNDKVLRFSKNAEECSLAIERALNQYRAEDNLRDLNDHKSTIQLPPWLSYHDVDGKDLCPLQGLDVRGDHPMCNLWREVVTSANLEEIERMHDDAAAELEFALSGVKDRPDERNRY…	KSTANTDFVMEYNSEFYFHTQHVRPTIRWIAACCSLPEVETLVARQEEASNLMTSV	aGGAATTCCGCTGCGTaaatccacagctaacactgactttgttatggaatataacagcgagttctactttcatacacaacatgtgcgcccaactattcgctggatcgcagcctgctgttcacttccagaggttgagactctggttgctcgccaagaagaggctagcaacctgatgaccagtgttCAGGgaagagctcgaa	virus
277	278	A2SZU7	Rift Valley fever virus	Rift valley fever virus (RVFV)	MDSILSKQLVDKTGFVRVPIKHYDCTMLTLALPTFDVSKMVDRITIDFNLDDIQGASEIGSTLLPSMSIDVEDMANFVHDFTFGHLADKTDRLLMREFPMMNDGFDHLSPDMIIKTTSGMYNIVEFTTFRGDERGAFQAAMTKLAKYEVPCENRSQDRTVVLYVVSAYRHGVWSNLELEDSEAEEMVYRYRLALSVMDELRTLFPELSSTDEELGKTERELLAMVSSIQINWSVTESVFPPFSREMFDRFRSSPPDSEYITRLVSRCLINSQEKLINNSFFAEGNDKVLRFSKNAEECSLAIERALNQYRAEDNLRDLNDHKSTIQLPPWLSYHDVDGKDLCPLQGLDVRGDHPMCNLWREVVTSANLEEIERMHDDAAAELEFALSGVKDRPDERNRY…	WIAACCSLPEVETLVARQEEASNLMTSVTEGGGSFSLAAMIQQAQCTLHYMLMGMG	aTGAATTCGGAGCGGTtggatcgcagcctgctgttcacttccagaggttgagactctggttgctcgccaagaagaggctagcaacctgatgaccagtgttaccgagggcgggggttcattctctttggccgccatgattcaacaggcacagtgcaccctccattacatgctcatgggtatgggcCACTGCACTCGAGACa	virus
278	279	A2SZU7	Rift Valley fever virus	Rift valley fever virus (RVFV)	MDSILSKQLVDKTGFVRVPIKHYDCTMLTLALPTFDVSKMVDRITIDFNLDDIQGASEIGSTLLPSMSIDVEDMANFVHDFTFGHLADKTDRLLMREFPMMNDGFDHLSPDMIIKTTSGMYNIVEFTTFRGDERGAFQAAMTKLAKYEVPCENRSQDRTVVLYVVSAYRHGVWSNLELEDSEAEEMVYRYRLALSVMDELRTLFPELSSTDEELGKTERELLAMVSSIQINWSVTESVFPPFSREMFDRFRSSPPDSEYITRLVSRCLINSQEKLINNSFFAEGNDKVLRFSKNAEECSLAIERALNQYRAEDNLRDLNDHKSTIQLPPWLSYHDVDGKDLCPLQGLDVRGDHPMCNLWREVVTSANLEEIERMHDDAAAELEFALSGVKDRPDERNRY…	TEGGGSFSLAAMIQQAQCTLHYMLMGMGVSELFLEYKKAVLKWNDPGLGFFLLDNP	aGGAATTCCGCTGCGTaccgagggcgggggttcattctctttggccgccatgattcaacaggcacagtgcaccctccattacatgctcatgggtatgggcgtgagcgagttgttccttgaatacaagaaagctgtgcttaagtggaacgatcctggcctcggttttttccttcttgataaccctCAGGgaagagctcgaa	virus
279	280	A2SZU7	Rift Valley fever virus	Rift valley fever virus (RVFV)	MDSILSKQLVDKTGFVRVPIKHYDCTMLTLALPTFDVSKMVDRITIDFNLDDIQGASEIGSTLLPSMSIDVEDMANFVHDFTFGHLADKTDRLLMREFPMMNDGFDHLSPDMIIKTTSGMYNIVEFTTFRGDERGAFQAAMTKLAKYEVPCENRSQDRTVVLYVVSAYRHGVWSNLELEDSEAEEMVYRYRLALSVMDELRTLFPELSSTDEELGKTERELLAMVSSIQINWSVTESVFPPFSREMFDRFRSSPPDSEYITRLVSRCLINSQEKLINNSFFAEGNDKVLRFSKNAEECSLAIERALNQYRAEDNLRDLNDHKSTIQLPPWLSYHDVDGKDLCPLQGLDVRGDHPMCNLWREVVTSANLEEIERMHDDAAAELEFALSGVKDRPDERNRY…	VSELFLEYKKAVLKWNDPGLGFFLLDNPYACGLGGFRFNLFKAITRTDLQKLYAFF	aTGAATTCGGAGCGGTgtgagcgagttgttccttgaatacaagaaagctgtgcttaagtggaacgatcctggcctcggttttttccttcttgataacccttatgcctgtggccttggtgggttccgcttcaatttgtttaaagctattactcgcacagatctgcaaaaactgtacgctttctttCACTGCACTCGAGACa	virus
280	281	A2SZU7	Rift Valley fever virus	Rift valley fever virus (RVFV)	MDSILSKQLVDKTGFVRVPIKHYDCTMLTLALPTFDVSKMVDRITIDFNLDDIQGASEIGSTLLPSMSIDVEDMANFVHDFTFGHLADKTDRLLMREFPMMNDGFDHLSPDMIIKTTSGMYNIVEFTTFRGDERGAFQAAMTKLAKYEVPCENRSQDRTVVLYVVSAYRHGVWSNLELEDSEAEEMVYRYRLALSVMDELRTLFPELSSTDEELGKTERELLAMVSSIQINWSVTESVFPPFSREMFDRFRSSPPDSEYITRLVSRCLINSQEKLINNSFFAEGNDKVLRFSKNAEECSLAIERALNQYRAEDNLRDLNDHKSTIQLPPWLSYHDVDGKDLCPLQGLDVRGDHPMCNLWREVVTSANLEEIERMHDDAAAELEFALSGVKDRPDERNRY…	YACGLGGFRFNLFKAITRTDLQKLYAFFMKKVKGSAARDWADEDITIPETCSVSPG	aGGAATTCCGCTGCGTtatgcctgtggccttggtgggttccgcttcaatttgtttaaagctattactcgcacagatctgcaaaaactgtacgctttctttatgaagaaagtgaaagggtcagctgctcgcgactgggccgatgaagacattaccatcccagaaacatgcagcgtgtcaccaggtCAGGgaagagctcgaa	virus
281	282	A2SZU7	Rift Valley fever virus	Rift valley fever virus (RVFV)	MDSILSKQLVDKTGFVRVPIKHYDCTMLTLALPTFDVSKMVDRITIDFNLDDIQGASEIGSTLLPSMSIDVEDMANFVHDFTFGHLADKTDRLLMREFPMMNDGFDHLSPDMIIKTTSGMYNIVEFTTFRGDERGAFQAAMTKLAKYEVPCENRSQDRTVVLYVVSAYRHGVWSNLELEDSEAEEMVYRYRLALSVMDELRTLFPELSSTDEELGKTERELLAMVSSIQINWSVTESVFPPFSREMFDRFRSSPPDSEYITRLVSRCLINSQEKLINNSFFAEGNDKVLRFSKNAEECSLAIERALNQYRAEDNLRDLNDHKSTIQLPPWLSYHDVDGKDLCPLQGLDVRGDHPMCNLWREVVTSANLEEIERMHDDAAAELEFALSGVKDRPDERNRY…	MKKVKGSAARDWADEDITIPETCSVSPGGALILSSSLKWGSRKKFQKLRDRLNIPE	aTGAATTCGGAGCGGTatgaagaaagtgaaagggtcagctgctcgcgactgggccgatgaagacattaccatcccagaaacatgcagcgtgtcaccaggtggggccctgattctgagtagctccctcaagtggggtagccgcaagaagttccagaaactccgcgaccgcctgaatatcccagaaCACTGCACTCGAGACa	virus
282	283	A2SZU7	Rift Valley fever virus	Rift valley fever virus (RVFV)	MDSILSKQLVDKTGFVRVPIKHYDCTMLTLALPTFDVSKMVDRITIDFNLDDIQGASEIGSTLLPSMSIDVEDMANFVHDFTFGHLADKTDRLLMREFPMMNDGFDHLSPDMIIKTTSGMYNIVEFTTFRGDERGAFQAAMTKLAKYEVPCENRSQDRTVVLYVVSAYRHGVWSNLELEDSEAEEMVYRYRLALSVMDELRTLFPELSSTDEELGKTERELLAMVSSIQINWSVTESVFPPFSREMFDRFRSSPPDSEYITRLVSRCLINSQEKLINNSFFAEGNDKVLRFSKNAEECSLAIERALNQYRAEDNLRDLNDHKSTIQLPPWLSYHDVDGKDLCPLQGLDVRGDHPMCNLWREVVTSANLEEIERMHDDAAAELEFALSGVKDRPDERNRY…	GALILSSSLKWGSRKKFQKLRDRLNIPENWIELINENPEVLYRAPRTGPEILLRIA	aGGAATTCCGCTGCGTggggccctgattctgagtagctccctcaagtggggtagccgcaagaagttccagaaactccgcgaccgcctgaatatcccagaaaattggatcgagctcattaatgagaaccctgaggtgttgtaccgcgctcctcgcactggtcctgagattttgttgcgcatcgctCAGGgaagagctcgaa	virus
283	284	A2SZU7	Rift Valley fever virus	Rift valley fever virus (RVFV)	MDSILSKQLVDKTGFVRVPIKHYDCTMLTLALPTFDVSKMVDRITIDFNLDDIQGASEIGSTLLPSMSIDVEDMANFVHDFTFGHLADKTDRLLMREFPMMNDGFDHLSPDMIIKTTSGMYNIVEFTTFRGDERGAFQAAMTKLAKYEVPCENRSQDRTVVLYVVSAYRHGVWSNLELEDSEAEEMVYRYRLALSVMDELRTLFPELSSTDEELGKTERELLAMVSSIQINWSVTESVFPPFSREMFDRFRSSPPDSEYITRLVSRCLINSQEKLINNSFFAEGNDKVLRFSKNAEECSLAIERALNQYRAEDNLRDLNDHKSTIQLPPWLSYHDVDGKDLCPLQGLDVRGDHPMCNLWREVVTSANLEEIERMHDDAAAELEFALSGVKDRPDERNRY…	NWIELINENPEVLYRAPRTGPEILLRIAEKVHSPGVVSSLSSGNAVCKVMASAVYF	aTGAATTCGGAGCGGTaattggatcgagctcattaatgagaaccctgaggtgttgtaccgcgctcctcgcactggtcctgagattttgttgcgcatcgctgagaaggtccatagtcctggcgtggtcagttcactgtctagtggtaatgccgtttgcaaggtcatggcctcagctgtgtattttCACTGCACTCGAGACa	virus
284	285	A2SZU7	Rift Valley fever virus	Rift valley fever virus (RVFV)	MDSILSKQLVDKTGFVRVPIKHYDCTMLTLALPTFDVSKMVDRITIDFNLDDIQGASEIGSTLLPSMSIDVEDMANFVHDFTFGHLADKTDRLLMREFPMMNDGFDHLSPDMIIKTTSGMYNIVEFTTFRGDERGAFQAAMTKLAKYEVPCENRSQDRTVVLYVVSAYRHGVWSNLELEDSEAEEMVYRYRLALSVMDELRTLFPELSSTDEELGKTERELLAMVSSIQINWSVTESVFPPFSREMFDRFRSSPPDSEYITRLVSRCLINSQEKLINNSFFAEGNDKVLRFSKNAEECSLAIERALNQYRAEDNLRDLNDHKSTIQLPPWLSYHDVDGKDLCPLQGLDVRGDHPMCNLWREVVTSANLEEIERMHDDAAAELEFALSGVKDRPDERNRY…	EKVHSPGVVSSLSSGNAVCKVMASAVYFLSATIFEDTGRPEFNFLEDSKYSLLQKM	aGGAATTCCGCTGCGTgagaaggtccatagtcctggcgtggtcagttcactgtctagtggtaatgccgtttgcaaggtcatggcctcagctgtgtattttctctctgctacaatctttgaagatacaggtcgcccagaatttaattttctggaagattccaagtatagcctcctgcagaagatgCAGGgaagagctcgaa	virus
285	286	A2SZU7	Rift Valley fever virus	Rift valley fever virus (RVFV)	MDSILSKQLVDKTGFVRVPIKHYDCTMLTLALPTFDVSKMVDRITIDFNLDDIQGASEIGSTLLPSMSIDVEDMANFVHDFTFGHLADKTDRLLMREFPMMNDGFDHLSPDMIIKTTSGMYNIVEFTTFRGDERGAFQAAMTKLAKYEVPCENRSQDRTVVLYVVSAYRHGVWSNLELEDSEAEEMVYRYRLALSVMDELRTLFPELSSTDEELGKTERELLAMVSSIQINWSVTESVFPPFSREMFDRFRSSPPDSEYITRLVSRCLINSQEKLINNSFFAEGNDKVLRFSKNAEECSLAIERALNQYRAEDNLRDLNDHKSTIQLPPWLSYHDVDGKDLCPLQGLDVRGDHPMCNLWREVVTSANLEEIERMHDDAAAELEFALSGVKDRPDERNRY…	LSATIFEDTGRPEFNFLEDSKYSLLQKMAAYSGFHGFNDMEPEDILFLFPNIEELE	aTGAATTCGGAGCGGTctctctgctacaatctttgaagatacaggtcgcccagaatttaattttctggaagattccaagtatagcctcctgcagaagatggcagcctatagcggttttcatggtttcaacgatatggaacctgaggacattttgtttctcttccctaatattgaggagcttgaaCACTGCACTCGAGACa	virus
286	287	A2SZU7	Rift Valley fever virus	Rift valley fever virus (RVFV)	MDSILSKQLVDKTGFVRVPIKHYDCTMLTLALPTFDVSKMVDRITIDFNLDDIQGASEIGSTLLPSMSIDVEDMANFVHDFTFGHLADKTDRLLMREFPMMNDGFDHLSPDMIIKTTSGMYNIVEFTTFRGDERGAFQAAMTKLAKYEVPCENRSQDRTVVLYVVSAYRHGVWSNLELEDSEAEEMVYRYRLALSVMDELRTLFPELSSTDEELGKTERELLAMVSSIQINWSVTESVFPPFSREMFDRFRSSPPDSEYITRLVSRCLINSQEKLINNSFFAEGNDKVLRFSKNAEECSLAIERALNQYRAEDNLRDLNDHKSTIQLPPWLSYHDVDGKDLCPLQGLDVRGDHPMCNLWREVVTSANLEEIERMHDDAAAELEFALSGVKDRPDERNRY…	AAYSGFHGFNDMEPEDILFLFPNIEELESLDSIVYNKGEIDIIPRVNIRDATQTRV	aGGAATTCCGCTGCGTgcagcctatagcggttttcatggtttcaacgatatggaacctgaggacattttgtttctcttccctaatattgaggagcttgaaagcttggatagcattgtctacaataagggggagatcgacatcattccacgcgtgaatatccgcgacgcaactcagacccgcgtgCAGGgaagagctcgaa	virus
287	288	A2SZU7	Rift Valley fever virus	Rift valley fever virus (RVFV)	MDSILSKQLVDKTGFVRVPIKHYDCTMLTLALPTFDVSKMVDRITIDFNLDDIQGASEIGSTLLPSMSIDVEDMANFVHDFTFGHLADKTDRLLMREFPMMNDGFDHLSPDMIIKTTSGMYNIVEFTTFRGDERGAFQAAMTKLAKYEVPCENRSQDRTVVLYVVSAYRHGVWSNLELEDSEAEEMVYRYRLALSVMDELRTLFPELSSTDEELGKTERELLAMVSSIQINWSVTESVFPPFSREMFDRFRSSPPDSEYITRLVSRCLINSQEKLINNSFFAEGNDKVLRFSKNAEECSLAIERALNQYRAEDNLRDLNDHKSTIQLPPWLSYHDVDGKDLCPLQGLDVRGDHPMCNLWREVVTSANLEEIERMHDDAAAELEFALSGVKDRPDERNRY…	SLDSIVYNKGEIDIIPRVNIRDATQTRVTIFNEQKTLRTSPEKLVSDKWFGTQKSR	aTGAATTCGGAGCGGTagcttggatagcattgtctacaataagggggagatcgacatcattccacgcgtgaatatccgcgacgcaactcagacccgcgtgaccatctttaacgagcagaagactttgcgcacaagtccagagaaacttgtgagcgataaatggtttggtacccagaaaagtcgcCACTGCACTCGAGACa	virus
288	289	A2SZU7	Rift Valley fever virus	Rift valley fever virus (RVFV)	MDSILSKQLVDKTGFVRVPIKHYDCTMLTLALPTFDVSKMVDRITIDFNLDDIQGASEIGSTLLPSMSIDVEDMANFVHDFTFGHLADKTDRLLMREFPMMNDGFDHLSPDMIIKTTSGMYNIVEFTTFRGDERGAFQAAMTKLAKYEVPCENRSQDRTVVLYVVSAYRHGVWSNLELEDSEAEEMVYRYRLALSVMDELRTLFPELSSTDEELGKTERELLAMVSSIQINWSVTESVFPPFSREMFDRFRSSPPDSEYITRLVSRCLINSQEKLINNSFFAEGNDKVLRFSKNAEECSLAIERALNQYRAEDNLRDLNDHKSTIQLPPWLSYHDVDGKDLCPLQGLDVRGDHPMCNLWREVVTSANLEEIERMHDDAAAELEFALSGVKDRPDERNRY…	TIFNEQKTLRTSPEKLVSDKWFGTQKSRIGKTTFLAEWEKLKKIVKWLEDTPEATL	aGGAATTCCGCTGCGTaccatctttaacgagcagaagactttgcgcacaagtccagagaaacttgtgagcgataaatggtttggtacccagaaaagtcgcatcgggaagaccactttcctggctgaatgggaaaagctcaagaaaattgttaaatggctggaggacactccagaagccactctcCAGGgaagagctcgaa	virus
289	290	A2SZU7	Rift Valley fever virus	Rift valley fever virus (RVFV)	MDSILSKQLVDKTGFVRVPIKHYDCTMLTLALPTFDVSKMVDRITIDFNLDDIQGASEIGSTLLPSMSIDVEDMANFVHDFTFGHLADKTDRLLMREFPMMNDGFDHLSPDMIIKTTSGMYNIVEFTTFRGDERGAFQAAMTKLAKYEVPCENRSQDRTVVLYVVSAYRHGVWSNLELEDSEAEEMVYRYRLALSVMDELRTLFPELSSTDEELGKTERELLAMVSSIQINWSVTESVFPPFSREMFDRFRSSPPDSEYITRLVSRCLINSQEKLINNSFFAEGNDKVLRFSKNAEECSLAIERALNQYRAEDNLRDLNDHKSTIQLPPWLSYHDVDGKDLCPLQGLDVRGDHPMCNLWREVVTSANLEEIERMHDDAAAELEFALSGVKDRPDERNRY…	IGKTTFLAEWEKLKKIVKWLEDTPEATLAHTPLNNHIQVRNFFARMESKPRTVRIT	aTGAATTCGGAGCGGTatcgggaagaccactttcctggctgaatgggaaaagctcaagaaaattgttaaatggctggaggacactccagaagccactctcgctcatacaccactgaataaccacatccaagttcgcaactttttcgcacgcatggaatctaagcctcgcacagtccgcatcacaCACTGCACTCGAGACa	virus
290	291	A2SZU7	Rift Valley fever virus	Rift valley fever virus (RVFV)	MDSILSKQLVDKTGFVRVPIKHYDCTMLTLALPTFDVSKMVDRITIDFNLDDIQGASEIGSTLLPSMSIDVEDMANFVHDFTFGHLADKTDRLLMREFPMMNDGFDHLSPDMIIKTTSGMYNIVEFTTFRGDERGAFQAAMTKLAKYEVPCENRSQDRTVVLYVVSAYRHGVWSNLELEDSEAEEMVYRYRLALSVMDELRTLFPELSSTDEELGKTERELLAMVSSIQINWSVTESVFPPFSREMFDRFRSSPPDSEYITRLVSRCLINSQEKLINNSFFAEGNDKVLRFSKNAEECSLAIERALNQYRAEDNLRDLNDHKSTIQLPPWLSYHDVDGKDLCPLQGLDVRGDHPMCNLWREVVTSANLEEIERMHDDAAAELEFALSGVKDRPDERNRY…	AHTPLNNHIQVRNFFARMESKPRTVRITGAPVKKRSGVSKIAMVIRDNFSRIGHLR	aGGAATTCCGCTGCGTgctcatacaccactgaataaccacatccaagttcgcaactttttcgcacgcatggaatctaagcctcgcacagtccgcatcacaggggctcctgtgaaaaagcgctccggtgtgtccaagattgcaatggtgatccgcgataacttttcacgcattggtcatcttcgcCAGGgaagagctcgaa	virus
291	292	A2SZU7	Rift Valley fever virus	Rift valley fever virus (RVFV)	MDSILSKQLVDKTGFVRVPIKHYDCTMLTLALPTFDVSKMVDRITIDFNLDDIQGASEIGSTLLPSMSIDVEDMANFVHDFTFGHLADKTDRLLMREFPMMNDGFDHLSPDMIIKTTSGMYNIVEFTTFRGDERGAFQAAMTKLAKYEVPCENRSQDRTVVLYVVSAYRHGVWSNLELEDSEAEEMVYRYRLALSVMDELRTLFPELSSTDEELGKTERELLAMVSSIQINWSVTESVFPPFSREMFDRFRSSPPDSEYITRLVSRCLINSQEKLINNSFFAEGNDKVLRFSKNAEECSLAIERALNQYRAEDNLRDLNDHKSTIQLPPWLSYHDVDGKDLCPLQGLDVRGDHPMCNLWREVVTSANLEEIERMHDDAAAELEFALSGVKDRPDERNRY…	GAPVKKRSGVSKIAMVIRDNFSRIGHLRGVEDLAGFTRSVSAEILKHFLFCILQGP	aTGAATTCGGAGCGGTggggctcctgtgaaaaagcgctccggtgtgtccaagattgcaatggtgatccgcgataacttttcacgcattggtcatcttcgcggggttgaggatttggccgggttcactcgctcagtttctgccgagattctgaagcatttccttttctgcattctgcagggccctCACTGCACTCGAGACa	virus
292	293	A2SZU7	Rift Valley fever virus	Rift valley fever virus (RVFV)	MDSILSKQLVDKTGFVRVPIKHYDCTMLTLALPTFDVSKMVDRITIDFNLDDIQGASEIGSTLLPSMSIDVEDMANFVHDFTFGHLADKTDRLLMREFPMMNDGFDHLSPDMIIKTTSGMYNIVEFTTFRGDERGAFQAAMTKLAKYEVPCENRSQDRTVVLYVVSAYRHGVWSNLELEDSEAEEMVYRYRLALSVMDELRTLFPELSSTDEELGKTERELLAMVSSIQINWSVTESVFPPFSREMFDRFRSSPPDSEYITRLVSRCLINSQEKLINNSFFAEGNDKVLRFSKNAEECSLAIERALNQYRAEDNLRDLNDHKSTIQLPPWLSYHDVDGKDLCPLQGLDVRGDHPMCNLWREVVTSANLEEIERMHDDAAAELEFALSGVKDRPDERNRY…	GVEDLAGFTRSVSAEILKHFLFCILQGPYSESYKLQLIYRVLSSVSNVEIRESDGK	aGGAATTCCGCTGCGTggggttgaggatttggccgggttcactcgctcagtttctgccgagattctgaagcatttccttttctgcattctgcagggcccttatagcgagagttataaattgcagctcatttaccgcgtgctgagctcagtctcaaacgttgaaattcgcgaatccgacggcaaaCAGGgaagagctcgaa	virus
293	294	A2SZU7	Rift Valley fever virus	Rift valley fever virus (RVFV)	MDSILSKQLVDKTGFVRVPIKHYDCTMLTLALPTFDVSKMVDRITIDFNLDDIQGASEIGSTLLPSMSIDVEDMANFVHDFTFGHLADKTDRLLMREFPMMNDGFDHLSPDMIIKTTSGMYNIVEFTTFRGDERGAFQAAMTKLAKYEVPCENRSQDRTVVLYVVSAYRHGVWSNLELEDSEAEEMVYRYRLALSVMDELRTLFPELSSTDEELGKTERELLAMVSSIQINWSVTESVFPPFSREMFDRFRSSPPDSEYITRLVSRCLINSQEKLINNSFFAEGNDKVLRFSKNAEECSLAIERALNQYRAEDNLRDLNDHKSTIQLPPWLSYHDVDGKDLCPLQGLDVRGDHPMCNLWREVVTSANLEEIERMHDDAAAELEFALSGVKDRPDERNRY…	YSESYKLQLIYRVLSSVSNVEIRESDGKTKTNLIGILQRFLDGDHVVPIIEEIGAG	aTGAATTCGGAGCGGTtatagcgagagttataaattgcagctcatttaccgcgtgctgagctcagtctcaaacgttgaaattcgcgaatccgacggcaaaacaaaaaccaaccttatcggtatcttgcagcgctttctggacggggatcatgtggtcccaattattgaagaaatcggcgcaggtCACTGCACTCGAGACa	virus
294	295	A2SZU7	Rift Valley fever virus	Rift valley fever virus (RVFV)	MDSILSKQLVDKTGFVRVPIKHYDCTMLTLALPTFDVSKMVDRITIDFNLDDIQGASEIGSTLLPSMSIDVEDMANFVHDFTFGHLADKTDRLLMREFPMMNDGFDHLSPDMIIKTTSGMYNIVEFTTFRGDERGAFQAAMTKLAKYEVPCENRSQDRTVVLYVVSAYRHGVWSNLELEDSEAEEMVYRYRLALSVMDELRTLFPELSSTDEELGKTERELLAMVSSIQINWSVTESVFPPFSREMFDRFRSSPPDSEYITRLVSRCLINSQEKLINNSFFAEGNDKVLRFSKNAEECSLAIERALNQYRAEDNLRDLNDHKSTIQLPPWLSYHDVDGKDLCPLQGLDVRGDHPMCNLWREVVTSANLEEIERMHDDAAAELEFALSGVKDRPDERNRY…	TKTNLIGILQRFLDGDHVVPIIEEIGAGTVGGFIKRQQSKVVQNKVVYYGVGIWRG	aGGAATTCCGCTGCGTacaaaaaccaaccttatcggtatcttgcagcgctttctggacggggatcatgtggtcccaattattgaagaaatcggcgcaggtacagtgggtggttttatcaagcgccaacaatccaaagttgtgcagaacaaagtggtgtattacggggtgggcatctggcgcggtCAGGgaagagctcgaa	virus
295	296	A2SZU7	Rift Valley fever virus	Rift valley fever virus (RVFV)	MDSILSKQLVDKTGFVRVPIKHYDCTMLTLALPTFDVSKMVDRITIDFNLDDIQGASEIGSTLLPSMSIDVEDMANFVHDFTFGHLADKTDRLLMREFPMMNDGFDHLSPDMIIKTTSGMYNIVEFTTFRGDERGAFQAAMTKLAKYEVPCENRSQDRTVVLYVVSAYRHGVWSNLELEDSEAEEMVYRYRLALSVMDELRTLFPELSSTDEELGKTERELLAMVSSIQINWSVTESVFPPFSREMFDRFRSSPPDSEYITRLVSRCLINSQEKLINNSFFAEGNDKVLRFSKNAEECSLAIERALNQYRAEDNLRDLNDHKSTIQLPPWLSYHDVDGKDLCPLQGLDVRGDHPMCNLWREVVTSANLEEIERMHDDAAAELEFALSGVKDRPDERNRY…	TVGGFIKRQQSKVVQNKVVYYGVGIWRGFMDGYQVHLEIENDIGQPPRLRNVTTNC	aTGAATTCGGAGCGGTacagtgggtggttttatcaagcgccaacaatccaaagttgtgcagaacaaagtggtgtattacggggtgggcatctggcgcggtttcatggatgggtatcaggtgcacctggagattgagaatgacatcggccaacctccacgcttgcgcaacgtgactacaaattgcCACTGCACTCGAGACa	virus
296	297	A2SZU7	Rift Valley fever virus	Rift valley fever virus (RVFV)	MDSILSKQLVDKTGFVRVPIKHYDCTMLTLALPTFDVSKMVDRITIDFNLDDIQGASEIGSTLLPSMSIDVEDMANFVHDFTFGHLADKTDRLLMREFPMMNDGFDHLSPDMIIKTTSGMYNIVEFTTFRGDERGAFQAAMTKLAKYEVPCENRSQDRTVVLYVVSAYRHGVWSNLELEDSEAEEMVYRYRLALSVMDELRTLFPELSSTDEELGKTERELLAMVSSIQINWSVTESVFPPFSREMFDRFRSSPPDSEYITRLVSRCLINSQEKLINNSFFAEGNDKVLRFSKNAEECSLAIERALNQYRAEDNLRDLNDHKSTIQLPPWLSYHDVDGKDLCPLQGLDVRGDHPMCNLWREVVTSANLEEIERMHDDAAAELEFALSGVKDRPDERNRY…	FMDGYQVHLEIENDIGQPPRLRNVTTNCQSSPWDLSIPIRQWAEDMGVTNNQDYSS	aGGAATTCCGCTGCGTttcatggatgggtatcaggtgcacctggagattgagaatgacatcggccaacctccacgcttgcgcaacgtgactacaaattgccagtcttctccatgggatttgtccattcctatccgccaatgggccgaagacatgggtgttacaaataaccaagactattcatcaCAGGgaagagctcgaa	virus
297	298	A2SZU7	Rift Valley fever virus	Rift valley fever virus (RVFV)	MDSILSKQLVDKTGFVRVPIKHYDCTMLTLALPTFDVSKMVDRITIDFNLDDIQGASEIGSTLLPSMSIDVEDMANFVHDFTFGHLADKTDRLLMREFPMMNDGFDHLSPDMIIKTTSGMYNIVEFTTFRGDERGAFQAAMTKLAKYEVPCENRSQDRTVVLYVVSAYRHGVWSNLELEDSEAEEMVYRYRLALSVMDELRTLFPELSSTDEELGKTERELLAMVSSIQINWSVTESVFPPFSREMFDRFRSSPPDSEYITRLVSRCLINSQEKLINNSFFAEGNDKVLRFSKNAEECSLAIERALNQYRAEDNLRDLNDHKSTIQLPPWLSYHDVDGKDLCPLQGLDVRGDHPMCNLWREVVTSANLEEIERMHDDAAAELEFALSGVKDRPDERNRY…	QSSPWDLSIPIRQWAEDMGVTNNQDYSSKSSRGARYWMHSFRMQGPSKPFGCPVYI	aTGAATTCGGAGCGGTcagtcttctccatgggatttgtccattcctatccgccaatgggccgaagacatgggtgttacaaataaccaagactattcatcaaagtcctctcgcggtgcccgctattggatgcactcattccgcatgcaaggtccttctaaaccattcggttgtccagtgtatatcCACTGCACTCGAGACa	virus
298	299	A2SZU7	Rift Valley fever virus	Rift valley fever virus (RVFV)	MDSILSKQLVDKTGFVRVPIKHYDCTMLTLALPTFDVSKMVDRITIDFNLDDIQGASEIGSTLLPSMSIDVEDMANFVHDFTFGHLADKTDRLLMREFPMMNDGFDHLSPDMIIKTTSGMYNIVEFTTFRGDERGAFQAAMTKLAKYEVPCENRSQDRTVVLYVVSAYRHGVWSNLELEDSEAEEMVYRYRLALSVMDELRTLFPELSSTDEELGKTERELLAMVSSIQINWSVTESVFPPFSREMFDRFRSSPPDSEYITRLVSRCLINSQEKLINNSFFAEGNDKVLRFSKNAEECSLAIERALNQYRAEDNLRDLNDHKSTIQLPPWLSYHDVDGKDLCPLQGLDVRGDHPMCNLWREVVTSANLEEIERMHDDAAAELEFALSGVKDRPDERNRY…	KSSRGARYWMHSFRMQGPSKPFGCPVYIIKGDMSDVIRLRKEEVEMKVRGSTLNLY	aGGAATTCCGCTGCGTaagtcctctcgcggtgcccgctattggatgcactcattccgcatgcaaggtccttctaaaccattcggttgtccagtgtatatcattaagggcgatatgagcgacgttattcgcctgcgcaaagaagaagttgagatgaaggtccgcggtagcaccctcaatttgtatCAGGgaagagctcgaa	virus
299	300	A2SZU7	Rift Valley fever virus	Rift valley fever virus (RVFV)	MDSILSKQLVDKTGFVRVPIKHYDCTMLTLALPTFDVSKMVDRITIDFNLDDIQGASEIGSTLLPSMSIDVEDMANFVHDFTFGHLADKTDRLLMREFPMMNDGFDHLSPDMIIKTTSGMYNIVEFTTFRGDERGAFQAAMTKLAKYEVPCENRSQDRTVVLYVVSAYRHGVWSNLELEDSEAEEMVYRYRLALSVMDELRTLFPELSSTDEELGKTERELLAMVSSIQINWSVTESVFPPFSREMFDRFRSSPPDSEYITRLVSRCLINSQEKLINNSFFAEGNDKVLRFSKNAEECSLAIERALNQYRAEDNLRDLNDHKSTIQLPPWLSYHDVDGKDLCPLQGLDVRGDHPMCNLWREVVTSANLEEIERMHDDAAAELEFALSGVKDRPDERNRY…	IKGDMSDVIRLRKEEVEMKVRGSTLNLYTKHHSHQDLHILSYTASDNDLSPGIFKS	aTGAATTCGGAGCGGTattaagggcgatatgagcgacgttattcgcctgcgcaaagaagaagttgagatgaaggtccgcggtagcaccctcaatttgtatacaaagcatcattctcatcaagatcttcatattctttcttacaccgcaagcgataatgacctgtcaccagggatctttaaatcaCACTGCACTCGAGACa	virus
300	301	A2SZU7	Rift Valley fever virus	Rift valley fever virus (RVFV)	MDSILSKQLVDKTGFVRVPIKHYDCTMLTLALPTFDVSKMVDRITIDFNLDDIQGASEIGSTLLPSMSIDVEDMANFVHDFTFGHLADKTDRLLMREFPMMNDGFDHLSPDMIIKTTSGMYNIVEFTTFRGDERGAFQAAMTKLAKYEVPCENRSQDRTVVLYVVSAYRHGVWSNLELEDSEAEEMVYRYRLALSVMDELRTLFPELSSTDEELGKTERELLAMVSSIQINWSVTESVFPPFSREMFDRFRSSPPDSEYITRLVSRCLINSQEKLINNSFFAEGNDKVLRFSKNAEECSLAIERALNQYRAEDNLRDLNDHKSTIQLPPWLSYHDVDGKDLCPLQGLDVRGDHPMCNLWREVVTSANLEEIERMHDDAAAELEFALSGVKDRPDERNRY…	TKHHSHQDLHILSYTASDNDLSPGIFKSISDEGVAQALQLFEREPSNCWVRCESVA	aGGAATTCCGCTGCGTacaaagcatcattctcatcaagatcttcatattctttcttacaccgcaagcgataatgacctgtcaccagggatctttaaatcaatctctgatgaaggtgttgcacaggcccttcagctgtttgagcgcgagccttctaactgttgggtccgctgtgagtctgtcgctCAGGgaagagctcgaa	virus
301	302	A2SZU7	Rift Valley fever virus	Rift valley fever virus (RVFV)	MDSILSKQLVDKTGFVRVPIKHYDCTMLTLALPTFDVSKMVDRITIDFNLDDIQGASEIGSTLLPSMSIDVEDMANFVHDFTFGHLADKTDRLLMREFPMMNDGFDHLSPDMIIKTTSGMYNIVEFTTFRGDERGAFQAAMTKLAKYEVPCENRSQDRTVVLYVVSAYRHGVWSNLELEDSEAEEMVYRYRLALSVMDELRTLFPELSSTDEELGKTERELLAMVSSIQINWSVTESVFPPFSREMFDRFRSSPPDSEYITRLVSRCLINSQEKLINNSFFAEGNDKVLRFSKNAEECSLAIERALNQYRAEDNLRDLNDHKSTIQLPPWLSYHDVDGKDLCPLQGLDVRGDHPMCNLWREVVTSANLEEIERMHDDAAAELEFALSGVKDRPDERNRY…	ISDEGVAQALQLFEREPSNCWVRCESVAPKFISAILEICEGKRQIKGINRTRLSEI	aTGAATTCGGAGCGGTatctctgatgaaggtgttgcacaggcccttcagctgtttgagcgcgagccttctaactgttgggtccgctgtgagtctgtcgctccaaaatttatttcagctatcctggagatttgcgaagggaagcgccagatcaagggcatcaatcgcacacgcctgtctgaaattCACTGCACTCGAGACa	virus
302	303	A2SZU7	Rift Valley fever virus	Rift valley fever virus (RVFV)	MDSILSKQLVDKTGFVRVPIKHYDCTMLTLALPTFDVSKMVDRITIDFNLDDIQGASEIGSTLLPSMSIDVEDMANFVHDFTFGHLADKTDRLLMREFPMMNDGFDHLSPDMIIKTTSGMYNIVEFTTFRGDERGAFQAAMTKLAKYEVPCENRSQDRTVVLYVVSAYRHGVWSNLELEDSEAEEMVYRYRLALSVMDELRTLFPELSSTDEELGKTERELLAMVSSIQINWSVTESVFPPFSREMFDRFRSSPPDSEYITRLVSRCLINSQEKLINNSFFAEGNDKVLRFSKNAEECSLAIERALNQYRAEDNLRDLNDHKSTIQLPPWLSYHDVDGKDLCPLQGLDVRGDHPMCNLWREVVTSANLEEIERMHDDAAAELEFALSGVKDRPDERNRY…	PKFISAILEICEGKRQIKGINRTRLSEIVRICSESSLRSKVGSMFSFVANVEEAHD	aGGAATTCCGCTGCGTccaaaatttatttcagctatcctggagatttgcgaagggaagcgccagatcaagggcatcaatcgcacacgcctgtctgaaattgttcgcatctgctctgagtcatctctgcgcagtaaagtggggtcaatgtttagctttgtcgccaacgtggaggaggcacatgatCAGGgaagagctcgaa	virus
303	304	A2SZU7	Rift Valley fever virus	Rift valley fever virus (RVFV)	MDSILSKQLVDKTGFVRVPIKHYDCTMLTLALPTFDVSKMVDRITIDFNLDDIQGASEIGSTLLPSMSIDVEDMANFVHDFTFGHLADKTDRLLMREFPMMNDGFDHLSPDMIIKTTSGMYNIVEFTTFRGDERGAFQAAMTKLAKYEVPCENRSQDRTVVLYVVSAYRHGVWSNLELEDSEAEEMVYRYRLALSVMDELRTLFPELSSTDEELGKTERELLAMVSSIQINWSVTESVFPPFSREMFDRFRSSPPDSEYITRLVSRCLINSQEKLINNSFFAEGNDKVLRFSKNAEECSLAIERALNQYRAEDNLRDLNDHKSTIQLPPWLSYHDVDGKDLCPLQGLDVRGDHPMCNLWREVVTSANLEEIERMHDDAAAELEFALSGVKDRPDERNRY…	VRICSESSLRSKVGSMFSFVANVEEAHDVDYDALMDLMIEDAKNNAFSHVVNCIEL	aTGAATTCGGAGCGGTgttcgcatctgctctgagtcatctctgcgcagtaaagtggggtcaatgtttagctttgtcgccaacgtggaggaggcacatgatgttgattacgatgcattgatggaccttatgatcgaggatgccaaaaacaacgctttcagtcacgtggtcaactgtattgaattgCACTGCACTCGAGACa	virus
304	305	A2SZU7	Rift Valley fever virus	Rift valley fever virus (RVFV)	MDSILSKQLVDKTGFVRVPIKHYDCTMLTLALPTFDVSKMVDRITIDFNLDDIQGASEIGSTLLPSMSIDVEDMANFVHDFTFGHLADKTDRLLMREFPMMNDGFDHLSPDMIIKTTSGMYNIVEFTTFRGDERGAFQAAMTKLAKYEVPCENRSQDRTVVLYVVSAYRHGVWSNLELEDSEAEEMVYRYRLALSVMDELRTLFPELSSTDEELGKTERELLAMVSSIQINWSVTESVFPPFSREMFDRFRSSPPDSEYITRLVSRCLINSQEKLINNSFFAEGNDKVLRFSKNAEECSLAIERALNQYRAEDNLRDLNDHKSTIQLPPWLSYHDVDGKDLCPLQGLDVRGDHPMCNLWREVVTSANLEEIERMHDDAAAELEFALSGVKDRPDERNRY…	VDYDALMDLMIEDAKNNAFSHVVNCIELDVSGPYEMESFDTSDVNLFGPAHYKDIS	aGGAATTCCGCTGCGTgttgattacgatgcattgatggaccttatgatcgaggatgccaaaaacaacgctttcagtcacgtggtcaactgtattgaattggacgttagtgggccatacgaaatggaatctttcgataccagtgatgtcaatctcttcgggccagcccattacaaagatatcagcCAGGgaagagctcgaa	virus
305	306	A2SZU7	Rift Valley fever virus	Rift valley fever virus (RVFV)	MDSILSKQLVDKTGFVRVPIKHYDCTMLTLALPTFDVSKMVDRITIDFNLDDIQGASEIGSTLLPSMSIDVEDMANFVHDFTFGHLADKTDRLLMREFPMMNDGFDHLSPDMIIKTTSGMYNIVEFTTFRGDERGAFQAAMTKLAKYEVPCENRSQDRTVVLYVVSAYRHGVWSNLELEDSEAEEMVYRYRLALSVMDELRTLFPELSSTDEELGKTERELLAMVSSIQINWSVTESVFPPFSREMFDRFRSSPPDSEYITRLVSRCLINSQEKLINNSFFAEGNDKVLRFSKNAEECSLAIERALNQYRAEDNLRDLNDHKSTIQLPPWLSYHDVDGKDLCPLQGLDVRGDHPMCNLWREVVTSANLEEIERMHDDAAAELEFALSGVKDRPDERNRY…	DVSGPYEMESFDTSDVNLFGPAHYKDISSLSMIAHPLMDKFVDYAISKMGRASVRK	aTGAATTCGGAGCGGTgacgttagtgggccatacgaaatggaatctttcgataccagtgatgtcaatctcttcgggccagcccattacaaagatatcagcagcctctccatgattgcccacccactgatggataaatttgtggattacgctatttcaaaaatggggcgcgcttcagtgcgcaagCACTGCACTCGAGACa	virus
306	307	A2SZU7	Rift Valley fever virus	Rift valley fever virus (RVFV)	MDSILSKQLVDKTGFVRVPIKHYDCTMLTLALPTFDVSKMVDRITIDFNLDDIQGASEIGSTLLPSMSIDVEDMANFVHDFTFGHLADKTDRLLMREFPMMNDGFDHLSPDMIIKTTSGMYNIVEFTTFRGDERGAFQAAMTKLAKYEVPCENRSQDRTVVLYVVSAYRHGVWSNLELEDSEAEEMVYRYRLALSVMDELRTLFPELSSTDEELGKTERELLAMVSSIQINWSVTESVFPPFSREMFDRFRSSPPDSEYITRLVSRCLINSQEKLINNSFFAEGNDKVLRFSKNAEECSLAIERALNQYRAEDNLRDLNDHKSTIQLPPWLSYHDVDGKDLCPLQGLDVRGDHPMCNLWREVVTSANLEEIERMHDDAAAELEFALSGVKDRPDERNRY…	SLSMIAHPLMDKFVDYAISKMGRASVRKVLETGRCSSKDYDLSKVLFRTLQRPEES	aGGAATTCCGCTGCGTagcctctccatgattgcccacccactgatggataaatttgtggattacgctatttcaaaaatggggcgcgcttcagtgcgcaaggtgctcgaaacaggtcgctgtagctctaaggattatgacctgagtaaggtcctctttcgcaccctgcagcgcccagaggaatccCAGGgaagagctcgaa	virus
307	308	A2SZU7	Rift Valley fever virus	Rift valley fever virus (RVFV)	MDSILSKQLVDKTGFVRVPIKHYDCTMLTLALPTFDVSKMVDRITIDFNLDDIQGASEIGSTLLPSMSIDVEDMANFVHDFTFGHLADKTDRLLMREFPMMNDGFDHLSPDMIIKTTSGMYNIVEFTTFRGDERGAFQAAMTKLAKYEVPCENRSQDRTVVLYVVSAYRHGVWSNLELEDSEAEEMVYRYRLALSVMDELRTLFPELSSTDEELGKTERELLAMVSSIQINWSVTESVFPPFSREMFDRFRSSPPDSEYITRLVSRCLINSQEKLINNSFFAEGNDKVLRFSKNAEECSLAIERALNQYRAEDNLRDLNDHKSTIQLPPWLSYHDVDGKDLCPLQGLDVRGDHPMCNLWREVVTSANLEEIERMHDDAAAELEFALSGVKDRPDERNRY…	VLETGRCSSKDYDLSKVLFRTLQRPEESIRIDDLELYEETDVADDMLG	aTGAATTCGGAGCGGTgtgctcgaaacaggtcgctgtagctctaaggattatgacctgagtaaggtcctctttcgcaccctgcagcgcccagaggaatccattcgcattgatgatcttgaattgtatgaggagaccgatgttgctgacgacatgttggggtaatctgagctcagtccacgagcaCACTGCACTCGAGACa	virus
308	309	A2SZY6	Rift Valley fever virus	Rift valley fever virus (RVFV)	MDYFPVISVDLQSGRRVVSVEYFRGDGPPRIPYSMVVPCCVFLMHHRPSHEVRLRFSDFYNVGEFPYRVGLGDFASNVAPPPAKPFQRLIDLIGHMTLSDFTRFPNLKEAISWPLGEPSLAFFDLSSTRVHRNDDIRRDQIATLAMRSCKITNDLEDSFVGLHRMIATEAILRGIDLCLLPGFDLMYEVAHVQCVRLLQAAKRTFLML	MDYFPVISVDLQSGRRVVSVEYFRGDGPPRIPYSMVVPCCVFLMHHRPSHEVRLRF	aGGAATTCCGCTGCGTatggattacttccctgtgatttccgttgatctgcaatccggccgccgcgttgtttctgttgagtacttccgcggtgatggccctccacgcattccatacagcatggtcgtgccatgttgcgtgttcttgatgcaccaccgcccatcccatgaagttcgccttcgcttcCAGGgaagagctcgaa	virus
309	310	A2SZY6	Rift Valley fever virus	Rift valley fever virus (RVFV)	MDYFPVISVDLQSGRRVVSVEYFRGDGPPRIPYSMVVPCCVFLMHHRPSHEVRLRFSDFYNVGEFPYRVGLGDFASNVAPPPAKPFQRLIDLIGHMTLSDFTRFPNLKEAISWPLGEPSLAFFDLSSTRVHRNDDIRRDQIATLAMRSCKITNDLEDSFVGLHRMIATEAILRGIDLCLLPGFDLMYEVAHVQCVRLLQAAKRTFLML	PRIPYSMVVPCCVFLMHHRPSHEVRLRFSDFYNVGEFPYRVGLGDFASNVAPPPAK	aTGAATTCGGAGCGGTccacgcattccatacagcatggtcgtgccatgttgcgtgttcttgatgcaccaccgcccatcccatgaagttcgccttcgcttctccgatttttataacgttggggagttcccatatcgcgttgggttgggcgatttcgcctctaacgtggcacctccacctgctaagCACTGCACTCGAGACa	virus
310	311	A2SZY6	Rift Valley fever virus	Rift valley fever virus (RVFV)	MDYFPVISVDLQSGRRVVSVEYFRGDGPPRIPYSMVVPCCVFLMHHRPSHEVRLRFSDFYNVGEFPYRVGLGDFASNVAPPPAKPFQRLIDLIGHMTLSDFTRFPNLKEAISWPLGEPSLAFFDLSSTRVHRNDDIRRDQIATLAMRSCKITNDLEDSFVGLHRMIATEAILRGIDLCLLPGFDLMYEVAHVQCVRLLQAAKRTFLML	SDFYNVGEFPYRVGLGDFASNVAPPPAKPFQRLIDLIGHMTLSDFTRFPNLKEAIS	aGGAATTCCGCTGCGTtccgatttttataacgttggggagttcccatatcgcgttgggttgggcgatttcgcctctaacgtggcacctccacctgctaagcctttccaacgcctcatcgaccttattggtcatatgactctttccgatttcacccgcttcccaaacctgaaggaagcaatttcaCAGGgaagagctcgaa	virus
311	312	A2SZY6	Rift Valley fever virus	Rift valley fever virus (RVFV)	MDYFPVISVDLQSGRRVVSVEYFRGDGPPRIPYSMVVPCCVFLMHHRPSHEVRLRFSDFYNVGEFPYRVGLGDFASNVAPPPAKPFQRLIDLIGHMTLSDFTRFPNLKEAISWPLGEPSLAFFDLSSTRVHRNDDIRRDQIATLAMRSCKITNDLEDSFVGLHRMIATEAILRGIDLCLLPGFDLMYEVAHVQCVRLLQAAKRTFLML	PFQRLIDLIGHMTLSDFTRFPNLKEAISWPLGEPSLAFFDLSSTRVHRNDDIRRDQ	aTGAATTCGGAGCGGTcctttccaacgcctcatcgaccttattggtcatatgactctttccgatttcacccgcttcccaaacctgaaggaagcaatttcatggcctctgggcgagccttctctggccttcttcgacctttctagcacccgcgtccaccgcaacgatgatatccgccgcgaccaaCACTGCACTCGAGACa	virus
312	313	A2SZY6	Rift Valley fever virus	Rift valley fever virus (RVFV)	MDYFPVISVDLQSGRRVVSVEYFRGDGPPRIPYSMVVPCCVFLMHHRPSHEVRLRFSDFYNVGEFPYRVGLGDFASNVAPPPAKPFQRLIDLIGHMTLSDFTRFPNLKEAISWPLGEPSLAFFDLSSTRVHRNDDIRRDQIATLAMRSCKITNDLEDSFVGLHRMIATEAILRGIDLCLLPGFDLMYEVAHVQCVRLLQAAKRTFLML	WPLGEPSLAFFDLSSTRVHRNDDIRRDQIATLAMRSCKITNDLEDSFVGLHRMIAT	aGGAATTCCGCTGCGTtggcctctgggcgagccttctctggccttcttcgacctttctagcacccgcgtccaccgcaacgatgatatccgccgcgaccaaatcgcaaccctggccatgcgctcttgcaagatcacaaacgacctggaagatagcttcgtcggccttcaccgcatgatcgctacaCAGGgaagagctcgaa	virus
313	314	A2SZY6	Rift Valley fever virus	Rift valley fever virus (RVFV)	MDYFPVISVDLQSGRRVVSVEYFRGDGPPRIPYSMVVPCCVFLMHHRPSHEVRLRFSDFYNVGEFPYRVGLGDFASNVAPPPAKPFQRLIDLIGHMTLSDFTRFPNLKEAISWPLGEPSLAFFDLSSTRVHRNDDIRRDQIATLAMRSCKITNDLEDSFVGLHRMIATEAILRGIDLCLLPGFDLMYEVAHVQCVRLLQAAKRTFLML	IATLAMRSCKITNDLEDSFVGLHRMIATEAILRGIDLCLLPGFDLMYEVAHVQCVR	aTGAATTCGGAGCGGTatcgcaaccctggccatgcgctcttgcaagatcacaaacgacctggaagatagcttcgtcggccttcaccgcatgatcgctacagaagccattttgcgcggcatcgatctgtgcctcctgccaggctttgatttgatgtacgaggtcgcacacgtccagtgtgtgcgcCACTGCACTCGAGACa	virus
314	315	A2SZY6	Rift Valley fever virus	Rift valley fever virus (RVFV)	MDYFPVISVDLQSGRRVVSVEYFRGDGPPRIPYSMVVPCCVFLMHHRPSHEVRLRFSDFYNVGEFPYRVGLGDFASNVAPPPAKPFQRLIDLIGHMTLSDFTRFPNLKEAISWPLGEPSLAFFDLSSTRVHRNDDIRRDQIATLAMRSCKITNDLEDSFVGLHRMIATEAILRGIDLCLLPGFDLMYEVAHVQCVRLLQAAKRTFLML	EAILRGIDLCLLPGFDLMYEVAHVQCVRLLQAAKRTFLML	aGGAATTCCGCTGCGTgaagccattttgcgcggcatcgatctgtgcctcctgccaggctttgatttgatgtacgaggtcgcacacgtccagtgtgtgcgccttcttcaagccgcaaaacgcacctttttgatgttgtaatctgagctcagtccacgagcagatccgtgtgtgtaggtagattacCAGGgaagagctcgaa	virus
315	316	A2T050	Rift Valley fever virus	Rift valley fever virus (RVFV)	MDYFPVISVDLQSGRQAAKEDISNAVVPNSALIALMEESLMLRSSLPSMMGRNNWIPVVPPIPDVEMESEEESDDDGFVEVD	MDYFPVISVDLQSGRQAAKEDISNAVVPNSALIALMEESLMLRSSLPSMMGRNNWI	aGGAATTCCGCTGCGTatggactacttccctgtcatctcagtcgatttgcaatcaggtcgccaagccgcaaaagaagatatctcaaatgccgtcgtcccaaattcagcactcattgcactgatggaggagtcacttatgttgcgcagtagcctgccatccatgatgggccgcaataactggatcCAGGgaagagctcgaa	virus
316	317	A2T050	Rift Valley fever virus	Rift valley fever virus (RVFV)	MDYFPVISVDLQSGRQAAKEDISNAVVPNSALIALMEESLMLRSSLPSMMGRNNWIPVVPPIPDVEMESEEESDDDGFVEVD	NSALIALMEESLMLRSSLPSMMGRNNWIPVVPPIPDVEMESEEESDDDGFVEVD	aTGAATTCGGAGCGGTaattcagcactcattgcactgatggaggagtcacttatgttgcgcagtagcctgccatccatgatgggccgcaataactggatccctgtggtccctcctatccctgatgtcgaaatggaatccgaggaggagagtgatgacgacggttttgttgaagtcgattaatctCACTGCACTCGAGACa	virus
317	318	A2T3M3	Rotavirus A	Rotavirus A (isolate Cow/South Africa/Offal agent/1965 G8-P6[1]-Ix-Rx-Cx-Mx-A11-N2-Tx-Ex-Hx) (RV-A)	MYGIEYTTTLTFLILLILLNYILKSITRIMDYILYRFLLFVVIVTPFVNSQNYGINLPITGSMDTNYQNVSNPEPFLTSTLCLYYPVEAETEIADSSWKDTLSQLFLTKGWPTGSVYLKSYTDIATFSINPQLYCDYNIVLMKYNANSELDMSELADLILNEWLCNPMDITLYYYQQTDEANKWISMGDSCTIKVCPLNTQTLGIGCLTTDTTTFEEVATAEKLAITDVVDGVNYKINVTTTTCTIRNCKKLGPRENVAVIQVGGSNILDITADPTTAPQTERMMRINWKKWWQVFYTVVDYVNQIIQAMSKRSRSLDSAAFYYRI	MYGIEYTTTLTFLILLILLNYILKSITRIMDYILYRFLLFVVIVTPFVNSQNYGIN	aGGAATTCCGCTGCGTatgtatgggattgaatataccactaccctgaccttcttgattctgctgatccttttgaactatatcctgaagtctatcacccgcattatggactatatcttgtaccgctttcttctttttgttgtcatcgttactccattcgtcaacagccaaaactatggcattaacCAGGgaagagctcgaa	virus
318	319	A2T3M3	Rotavirus A	Rotavirus A (isolate Cow/South Africa/Offal agent/1965 G8-P6[1]-Ix-Rx-Cx-Mx-A11-N2-Tx-Ex-Hx) (RV-A)	MYGIEYTTTLTFLILLILLNYILKSITRIMDYILYRFLLFVVIVTPFVNSQNYGINLPITGSMDTNYQNVSNPEPFLTSTLCLYYPVEAETEIADSSWKDTLSQLFLTKGWPTGSVYLKSYTDIATFSINPQLYCDYNIVLMKYNANSELDMSELADLILNEWLCNPMDITLYYYQQTDEANKWISMGDSCTIKVCPLNTQTLGIGCLTTDTTTFEEVATAEKLAITDVVDGVNYKINVTTTTCTIRNCKKLGPRENVAVIQVGGSNILDITADPTTAPQTERMMRINWKKWWQVFYTVVDYVNQIIQAMSKRSRSLDSAAFYYRI	IMDYILYRFLLFVVIVTPFVNSQNYGINLPITGSMDTNYQNVSNPEPFLTSTLCLY	aTGAATTCGGAGCGGTattatggactatatcttgtaccgctttcttctttttgttgtcatcgttactccattcgtcaacagccaaaactatggcattaacttgcctatcactggttcaatggatactaattatcaaaatgtctccaacccagagccttttctgacatcaacactgtgtctgtatCACTGCACTCGAGACa	virus
319	320	A2T3M3	Rotavirus A	Rotavirus A (isolate Cow/South Africa/Offal agent/1965 G8-P6[1]-Ix-Rx-Cx-Mx-A11-N2-Tx-Ex-Hx) (RV-A)	MYGIEYTTTLTFLILLILLNYILKSITRIMDYILYRFLLFVVIVTPFVNSQNYGINLPITGSMDTNYQNVSNPEPFLTSTLCLYYPVEAETEIADSSWKDTLSQLFLTKGWPTGSVYLKSYTDIATFSINPQLYCDYNIVLMKYNANSELDMSELADLILNEWLCNPMDITLYYYQQTDEANKWISMGDSCTIKVCPLNTQTLGIGCLTTDTTTFEEVATAEKLAITDVVDGVNYKINVTTTTCTIRNCKKLGPRENVAVIQVGGSNILDITADPTTAPQTERMMRINWKKWWQVFYTVVDYVNQIIQAMSKRSRSLDSAAFYYRI	LPITGSMDTNYQNVSNPEPFLTSTLCLYYPVEAETEIADSSWKDTLSQLFLTKGWP	aGGAATTCCGCTGCGTttgcctatcactggttcaatggatactaattatcaaaatgtctccaacccagagccttttctgacatcaacactgtgtctgtattatcctgtggaagccgaaacagagatcgccgactccagttggaaagatacacttagccaactcttcctgacaaaggggtggccaCAGGgaagagctcgaa	virus
320	321	A2T3M3	Rotavirus A	Rotavirus A (isolate Cow/South Africa/Offal agent/1965 G8-P6[1]-Ix-Rx-Cx-Mx-A11-N2-Tx-Ex-Hx) (RV-A)	MYGIEYTTTLTFLILLILLNYILKSITRIMDYILYRFLLFVVIVTPFVNSQNYGINLPITGSMDTNYQNVSNPEPFLTSTLCLYYPVEAETEIADSSWKDTLSQLFLTKGWPTGSVYLKSYTDIATFSINPQLYCDYNIVLMKYNANSELDMSELADLILNEWLCNPMDITLYYYQQTDEANKWISMGDSCTIKVCPLNTQTLGIGCLTTDTTTFEEVATAEKLAITDVVDGVNYKINVTTTTCTIRNCKKLGPRENVAVIQVGGSNILDITADPTTAPQTERMMRINWKKWWQVFYTVVDYVNQIIQAMSKRSRSLDSAAFYYRI	YPVEAETEIADSSWKDTLSQLFLTKGWPTGSVYLKSYTDIATFSINPQLYCDYNIV	aTGAATTCGGAGCGGTtatcctgtggaagccgaaacagagatcgccgactccagttggaaagatacacttagccaactcttcctgacaaaggggtggccaacaggtagcgtgtatcttaagtcatacaccgacatcgccacattttcaatcaacccacagctgtattgcgattacaacattgtgCACTGCACTCGAGACa	virus
321	322	A2T3M3	Rotavirus A	Rotavirus A (isolate Cow/South Africa/Offal agent/1965 G8-P6[1]-Ix-Rx-Cx-Mx-A11-N2-Tx-Ex-Hx) (RV-A)	MYGIEYTTTLTFLILLILLNYILKSITRIMDYILYRFLLFVVIVTPFVNSQNYGINLPITGSMDTNYQNVSNPEPFLTSTLCLYYPVEAETEIADSSWKDTLSQLFLTKGWPTGSVYLKSYTDIATFSINPQLYCDYNIVLMKYNANSELDMSELADLILNEWLCNPMDITLYYYQQTDEANKWISMGDSCTIKVCPLNTQTLGIGCLTTDTTTFEEVATAEKLAITDVVDGVNYKINVTTTTCTIRNCKKLGPRENVAVIQVGGSNILDITADPTTAPQTERMMRINWKKWWQVFYTVVDYVNQIIQAMSKRSRSLDSAAFYYRI	TGSVYLKSYTDIATFSINPQLYCDYNIVLMKYNANSELDMSELADLILNEWLCNPM	aGGAATTCCGCTGCGTacaggtagcgtgtatcttaagtcatacaccgacatcgccacattttcaatcaacccacagctgtattgcgattacaacattgtgcttatgaagtataatgctaattctgaacttgacatgtctgaacttgccgaccttattctcaacgaatggctttgcaatcctatgCAGGgaagagctcgaa	virus
322	323	A2T3M3	Rotavirus A	Rotavirus A (isolate Cow/South Africa/Offal agent/1965 G8-P6[1]-Ix-Rx-Cx-Mx-A11-N2-Tx-Ex-Hx) (RV-A)	MYGIEYTTTLTFLILLILLNYILKSITRIMDYILYRFLLFVVIVTPFVNSQNYGINLPITGSMDTNYQNVSNPEPFLTSTLCLYYPVEAETEIADSSWKDTLSQLFLTKGWPTGSVYLKSYTDIATFSINPQLYCDYNIVLMKYNANSELDMSELADLILNEWLCNPMDITLYYYQQTDEANKWISMGDSCTIKVCPLNTQTLGIGCLTTDTTTFEEVATAEKLAITDVVDGVNYKINVTTTTCTIRNCKKLGPRENVAVIQVGGSNILDITADPTTAPQTERMMRINWKKWWQVFYTVVDYVNQIIQAMSKRSRSLDSAAFYYRI	LMKYNANSELDMSELADLILNEWLCNPMDITLYYYQQTDEANKWISMGDSCTIKVC	aTGAATTCGGAGCGGTcttatgaagtataatgctaattctgaacttgacatgtctgaacttgccgaccttattctcaacgaatggctttgcaatcctatggatatcacattgtactattatcagcagacagatgaagcaaacaaatggatctcaatgggggattcctgcaccatcaaagtgtgcCACTGCACTCGAGACa	virus
323	324	A2T3M3	Rotavirus A	Rotavirus A (isolate Cow/South Africa/Offal agent/1965 G8-P6[1]-Ix-Rx-Cx-Mx-A11-N2-Tx-Ex-Hx) (RV-A)	MYGIEYTTTLTFLILLILLNYILKSITRIMDYILYRFLLFVVIVTPFVNSQNYGINLPITGSMDTNYQNVSNPEPFLTSTLCLYYPVEAETEIADSSWKDTLSQLFLTKGWPTGSVYLKSYTDIATFSINPQLYCDYNIVLMKYNANSELDMSELADLILNEWLCNPMDITLYYYQQTDEANKWISMGDSCTIKVCPLNTQTLGIGCLTTDTTTFEEVATAEKLAITDVVDGVNYKINVTTTTCTIRNCKKLGPRENVAVIQVGGSNILDITADPTTAPQTERMMRINWKKWWQVFYTVVDYVNQIIQAMSKRSRSLDSAAFYYRI	DITLYYYQQTDEANKWISMGDSCTIKVCPLNTQTLGIGCLTTDTTTFEEVATAEKL	aGGAATTCCGCTGCGTgatatcacattgtactattatcagcagacagatgaagcaaacaaatggatctcaatgggggattcctgcaccatcaaagtgtgcccactcaacacacaaactcttgggattgggtgcttgactacagataccacaacttttgaagaagttgctactgccgaaaaattgCAGGgaagagctcgaa	virus
324	325	A2T3M3	Rotavirus A	Rotavirus A (isolate Cow/South Africa/Offal agent/1965 G8-P6[1]-Ix-Rx-Cx-Mx-A11-N2-Tx-Ex-Hx) (RV-A)	MYGIEYTTTLTFLILLILLNYILKSITRIMDYILYRFLLFVVIVTPFVNSQNYGINLPITGSMDTNYQNVSNPEPFLTSTLCLYYPVEAETEIADSSWKDTLSQLFLTKGWPTGSVYLKSYTDIATFSINPQLYCDYNIVLMKYNANSELDMSELADLILNEWLCNPMDITLYYYQQTDEANKWISMGDSCTIKVCPLNTQTLGIGCLTTDTTTFEEVATAEKLAITDVVDGVNYKINVTTTTCTIRNCKKLGPRENVAVIQVGGSNILDITADPTTAPQTERMMRINWKKWWQVFYTVVDYVNQIIQAMSKRSRSLDSAAFYYRI	PLNTQTLGIGCLTTDTTTFEEVATAEKLAITDVVDGVNYKINVTTTTCTIRNCKKL	aTGAATTCGGAGCGGTccactcaacacacaaactcttgggattgggtgcttgactacagataccacaacttttgaagaagttgctactgccgaaaaattggcaatcacagatgttgtcgatggcgtcaattacaaaatcaacgtcacaactaccacctgtaccatccgcaactgtaagaagctcCACTGCACTCGAGACa	virus
325	326	A2T3M3	Rotavirus A	Rotavirus A (isolate Cow/South Africa/Offal agent/1965 G8-P6[1]-Ix-Rx-Cx-Mx-A11-N2-Tx-Ex-Hx) (RV-A)	MYGIEYTTTLTFLILLILLNYILKSITRIMDYILYRFLLFVVIVTPFVNSQNYGINLPITGSMDTNYQNVSNPEPFLTSTLCLYYPVEAETEIADSSWKDTLSQLFLTKGWPTGSVYLKSYTDIATFSINPQLYCDYNIVLMKYNANSELDMSELADLILNEWLCNPMDITLYYYQQTDEANKWISMGDSCTIKVCPLNTQTLGIGCLTTDTTTFEEVATAEKLAITDVVDGVNYKINVTTTTCTIRNCKKLGPRENVAVIQVGGSNILDITADPTTAPQTERMMRINWKKWWQVFYTVVDYVNQIIQAMSKRSRSLDSAAFYYRI	AITDVVDGVNYKINVTTTTCTIRNCKKLGPRENVAVIQVGGSNILDITADPTTAPQ	aGGAATTCCGCTGCGTgcaatcacagatgttgtcgatggcgtcaattacaaaatcaacgtcacaactaccacctgtaccatccgcaactgtaagaagctcgggccacgcgagaacgtggctgttattcaggtcggcggttccaatatccttgacattaccgccgacccaacaacagctccacaaCAGGgaagagctcgaa	virus
326	327	A2T3M3	Rotavirus A	Rotavirus A (isolate Cow/South Africa/Offal agent/1965 G8-P6[1]-Ix-Rx-Cx-Mx-A11-N2-Tx-Ex-Hx) (RV-A)	MYGIEYTTTLTFLILLILLNYILKSITRIMDYILYRFLLFVVIVTPFVNSQNYGINLPITGSMDTNYQNVSNPEPFLTSTLCLYYPVEAETEIADSSWKDTLSQLFLTKGWPTGSVYLKSYTDIATFSINPQLYCDYNIVLMKYNANSELDMSELADLILNEWLCNPMDITLYYYQQTDEANKWISMGDSCTIKVCPLNTQTLGIGCLTTDTTTFEEVATAEKLAITDVVDGVNYKINVTTTTCTIRNCKKLGPRENVAVIQVGGSNILDITADPTTAPQTERMMRINWKKWWQVFYTVVDYVNQIIQAMSKRSRSLDSAAFYYRI	GPRENVAVIQVGGSNILDITADPTTAPQTERMMRINWKKWWQVFYTVVDYVNQIIQ	aTGAATTCGGAGCGGTgggccacgcgagaacgtggctgttattcaggtcggcggttccaatatccttgacattaccgccgacccaacaacagctccacaaactgagcgcatgatgcgcatcaactggaagaagtggtggcaagtcttctatacagttgttgattatgtcaaccaaatcattcagCACTGCACTCGAGACa	virus
327	328	A2T3M3	Rotavirus A	Rotavirus A (isolate Cow/South Africa/Offal agent/1965 G8-P6[1]-Ix-Rx-Cx-Mx-A11-N2-Tx-Ex-Hx) (RV-A)	MYGIEYTTTLTFLILLILLNYILKSITRIMDYILYRFLLFVVIVTPFVNSQNYGINLPITGSMDTNYQNVSNPEPFLTSTLCLYYPVEAETEIADSSWKDTLSQLFLTKGWPTGSVYLKSYTDIATFSINPQLYCDYNIVLMKYNANSELDMSELADLILNEWLCNPMDITLYYYQQTDEANKWISMGDSCTIKVCPLNTQTLGIGCLTTDTTTFEEVATAEKLAITDVVDGVNYKINVTTTTCTIRNCKKLGPRENVAVIQVGGSNILDITADPTTAPQTERMMRINWKKWWQVFYTVVDYVNQIIQAMSKRSRSLDSAAFYYRI	TERMMRINWKKWWQVFYTVVDYVNQIIQAMSKRSRSLDSAAFYYRI	aGGAATTCCGCTGCGTactgagcgcatgatgcgcatcaactggaagaagtggtggcaagtcttctatacagttgttgattatgtcaaccaaatcattcaggctatgagtaagcgcagccgctccctcgatagcgcagctttttactaccgcatctaatctgagctcagtccacgagcagatccgCAGGgaagagctcgaa	virus
328	329	A2TJE1	Human herpesvirus 8	Human herpesvirus 8 (HHV-8) (Kaposi's sarcoma-associated herpesvirus)	STCWTSCTIKMFLYVVCSLAVCFPGLLSLHLPAFPQWCPGVISTSYTLTCPSNASLPISWYLNGTRLLRLQTSTISLHPYITGNFSCVDYSGHLHSIWIEWHRQPVLQTFCAQPSNTV	STCWTSCTIKMFLYVVCSLAVCFPGLLSLHLPAFPQWCPGVISTSYTLTCPSNASL	aGGAATTCCGCTGCGTtccacatgctggacttcatgtacaatcaagatgttcctctacgtggtgtgctcactggccgtctgcttccctggtctcctgtctcttcacctccctgctttcccacaatggtgccctggtgtgattagtacatcatacactctcacttgcccaagcaacgcaagcctcCAGGgaagagctcgaa	virus
329	330	A2TJE1	Human herpesvirus 8	Human herpesvirus 8 (HHV-8) (Kaposi's sarcoma-associated herpesvirus)	STCWTSCTIKMFLYVVCSLAVCFPGLLSLHLPAFPQWCPGVISTSYTLTCPSNASLPISWYLNGTRLLRLQTSTISLHPYITGNFSCVDYSGHLHSIWIEWHRQPVLQTFCAQPSNTV	LHLPAFPQWCPGVISTSYTLTCPSNASLPISWYLNGTRLLRLQTSTISLHPYITGN	aTGAATTCGGAGCGGTcttcacctccctgctttcccacaatggtgccctggtgtgattagtacatcatacactctcacttgcccaagcaacgcaagcctccctatttcttggtatcttaatggtacccgcctgctgcgcctccagacatccaccatctctttgcacccttacatcaccggcaacCACTGCACTCGAGACa	virus
330	331	A2TJE1	Human herpesvirus 8	Human herpesvirus 8 (HHV-8) (Kaposi's sarcoma-associated herpesvirus)	STCWTSCTIKMFLYVVCSLAVCFPGLLSLHLPAFPQWCPGVISTSYTLTCPSNASLPISWYLNGTRLLRLQTSTISLHPYITGNFSCVDYSGHLHSIWIEWHRQPVLQTFCAQPSNTV	PISWYLNGTRLLRLQTSTISLHPYITGNFSCVDYSGHLHSIWIEWHRQPVLQTFCA	aGGAATTCCGCTGCGTcctatttcttggtatcttaatggtacccgcctgctgcgcctccagacatccaccatctctttgcacccttacatcaccggcaactttagctgcgtggactactccggccatctgcatagcatctggatcgagtggcaccgccaaccagtcctccagaccttttgcgccCAGGgaagagctcgaa	virus
331	332	A2TJE1	Human herpesvirus 8	Human herpesvirus 8 (HHV-8) (Kaposi's sarcoma-associated herpesvirus)	STCWTSCTIKMFLYVVCSLAVCFPGLLSLHLPAFPQWCPGVISTSYTLTCPSNASLPISWYLNGTRLLRLQTSTISLHPYITGNFSCVDYSGHLHSIWIEWHRQPVLQTFCAQPSNTV	FSCVDYSGHLHSIWIEWHRQPVLQTFCAQPSNTV	aTGAATTCGGAGCGGTtttagctgcgtggactactccggccatctgcatagcatctggatcgagtggcaccgccaaccagtcctccagaccttttgcgcccaaccaagtaatacagtgtaatctgagctcagtccacgagcagatccgtgtgtgtaggtagattacagcatttctcgcgacggcCACTGCACTCGAGACa	virus
332	333	A2TLZ7	Chikungunya virus	Chikungunya virus (CHIKV)	NAELGDRKGKIHIPFPLANVTCRVPKARNPTVTYGKNQVIMLLYPDHPTLLSYRNMGEEPNYQEEWVMHKKEVVLTVPTEGLEVTWGNNEPYKYWPQLSTNGTAHGHPHEIILYYYELYPTMTVVVVSVATFILLSMVGVAG	NAELGDRKGKIHIPFPLANVTCRVPKARNPTVTYGKNQVIMLLYPDHPTLLSYRNM	aGGAATTCCGCTGCGTaatgccgaactgggggatcgcaagggtaagatccacatcccttttcctctcgcaaacgttacttgtcgcgtccctaaagcccgcaatcctacagttacttatggcaaaaatcaggtcattatgctcctttacccagaccatccaaccctgctgtcttaccgcaatatgCAGGgaagagctcgaa	virus
333	334	A2TLZ7	Chikungunya virus	Chikungunya virus (CHIKV)	NAELGDRKGKIHIPFPLANVTCRVPKARNPTVTYGKNQVIMLLYPDHPTLLSYRNMGEEPNYQEEWVMHKKEVVLTVPTEGLEVTWGNNEPYKYWPQLSTNGTAHGHPHEIILYYYELYPTMTVVVVSVATFILLSMVGVAG	NPTVTYGKNQVIMLLYPDHPTLLSYRNMGEEPNYQEEWVMHKKEVVLTVPTEGLEV	aTGAATTCGGAGCGGTaatcctacagttacttatggcaaaaatcaggtcattatgctcctttacccagaccatccaaccctgctgtcttaccgcaatatgggcgaggagcctaactatcaagaagaatgggttatgcataagaaagaagtcgtgctcaccgttcctaccgaagggctggaggttCACTGCACTCGAGACa	virus
334	335	A2TLZ7	Chikungunya virus	Chikungunya virus (CHIKV)	NAELGDRKGKIHIPFPLANVTCRVPKARNPTVTYGKNQVIMLLYPDHPTLLSYRNMGEEPNYQEEWVMHKKEVVLTVPTEGLEVTWGNNEPYKYWPQLSTNGTAHGHPHEIILYYYELYPTMTVVVVSVATFILLSMVGVAG	GEEPNYQEEWVMHKKEVVLTVPTEGLEVTWGNNEPYKYWPQLSTNGTAHGHPHEII	aGGAATTCCGCTGCGTggcgaggagcctaactatcaagaagaatgggttatgcataagaaagaagtcgtgctcaccgttcctaccgaagggctggaggttacatggggcaataatgaaccatacaagtattggccacaactcagcaccaacggcaccgcccatggccatcctcatgagattatcCAGGgaagagctcgaa	virus
335	336	A2TLZ7	Chikungunya virus	Chikungunya virus (CHIKV)	NAELGDRKGKIHIPFPLANVTCRVPKARNPTVTYGKNQVIMLLYPDHPTLLSYRNMGEEPNYQEEWVMHKKEVVLTVPTEGLEVTWGNNEPYKYWPQLSTNGTAHGHPHEIILYYYELYPTMTVVVVSVATFILLSMVGVAG	TWGNNEPYKYWPQLSTNGTAHGHPHEIILYYYELYPTMTVVVVSVATFILLSMVGV	aTGAATTCGGAGCGGTacatggggcaataatgaaccatacaagtattggccacaactcagcaccaacggcaccgcccatggccatcctcatgagattatcctctactattatgagctttatccaactatgactgtcgttgtggtctctgtggcaaccttcattcttcttagcatggtgggcgtcCACTGCACTCGAGACa	virus
336	337	A2TLZ7	Chikungunya virus	Chikungunya virus (CHIKV)	NAELGDRKGKIHIPFPLANVTCRVPKARNPTVTYGKNQVIMLLYPDHPTLLSYRNMGEEPNYQEEWVMHKKEVVLTVPTEGLEVTWGNNEPYKYWPQLSTNGTAHGHPHEIILYYYELYPTMTVVVVSVATFILLSMVGVAG	LYYYELYPTMTVVVVSVATFILLSMVGVAG	aGGAATTCCGCTGCGTctctactattatgagctttatccaactatgactgtcgttgtggtctctgtggcaaccttcattcttcttagcatggtgggcgtcgcaggctaatctgagctcagtccacgagcagatccgtgtgtgtaggtagattacagcatttctcgcgacggcgaaacccactacCAGGgaagagctcgaa	virus
337	338	A2VCJ6	Vaccinia virus	Vaccinia virus	MAMPSLSACSSIEDDFNYGSSVASASVHIRMAFLRKVYGILCLQFLLTTATTAVFLYFDCMRTFIQGSPVLILASMFGSIGLIFALTLHRHKHPLNLYLLCGFTLSESLTLASVVTFYDVHVVMQAFMLTTAAFLALTTYTLQSKRDFSKLGAGLFAALWILILSGLLGIFVQNETVELVLSAFGALVFCGFIIYDTHSLIHKLSPEEYVLASINLYLDIINLFLHLLQLLEVSNKK	MAMPSLSACSSIEDDFNYGSSVASASVHIRMAFLRKVYGILCLQFLLTTATTAVFL	aGGAATTCCGCTGCGTatggctatgcctagtttgtccgcatgcagttcaatcgaagatgactttaattatggttcatcagtcgcttctgcttctgtccacattcgcatggccttcctgcgcaaggtttatggtattttgtgccttcagtttctccttactacagcaaccacagctgttttcctcCAGGgaagagctcgaa	virus
338	339	A2VCJ6	Vaccinia virus	Vaccinia virus	MAMPSLSACSSIEDDFNYGSSVASASVHIRMAFLRKVYGILCLQFLLTTATTAVFLYFDCMRTFIQGSPVLILASMFGSIGLIFALTLHRHKHPLNLYLLCGFTLSESLTLASVVTFYDVHVVMQAFMLTTAAFLALTTYTLQSKRDFSKLGAGLFAALWILILSGLLGIFVQNETVELVLSAFGALVFCGFIIYDTHSLIHKLSPEEYVLASINLYLDIINLFLHLLQLLEVSNKK	IRMAFLRKVYGILCLQFLLTTATTAVFLYFDCMRTFIQGSPVLILASMFGSIGLIF	aTGAATTCGGAGCGGTattcgcatggccttcctgcgcaaggtttatggtattttgtgccttcagtttctccttactacagcaaccacagctgttttcctctacttcgactgcatgcgcacttttatccagggctccccagtccttatccttgcttctatgtttggttccattgggttgatctttCACTGCACTCGAGACa	virus
339	340	A2VCJ6	Vaccinia virus	Vaccinia virus	MAMPSLSACSSIEDDFNYGSSVASASVHIRMAFLRKVYGILCLQFLLTTATTAVFLYFDCMRTFIQGSPVLILASMFGSIGLIFALTLHRHKHPLNLYLLCGFTLSESLTLASVVTFYDVHVVMQAFMLTTAAFLALTTYTLQSKRDFSKLGAGLFAALWILILSGLLGIFVQNETVELVLSAFGALVFCGFIIYDTHSLIHKLSPEEYVLASINLYLDIINLFLHLLQLLEVSNKK	YFDCMRTFIQGSPVLILASMFGSIGLIFALTLHRHKHPLNLYLLCGFTLSESLTLA	aGGAATTCCGCTGCGTtacttcgactgcatgcgcacttttatccagggctccccagtccttatccttgcttctatgtttggttccattgggttgatctttgccctgactcttcatcgccacaaacatccattgaacctgtacttgctttgcgggttcacccttagtgagtcacttacactggccCAGGgaagagctcgaa	virus
340	341	A2VCJ6	Vaccinia virus	Vaccinia virus	MAMPSLSACSSIEDDFNYGSSVASASVHIRMAFLRKVYGILCLQFLLTTATTAVFLYFDCMRTFIQGSPVLILASMFGSIGLIFALTLHRHKHPLNLYLLCGFTLSESLTLASVVTFYDVHVVMQAFMLTTAAFLALTTYTLQSKRDFSKLGAGLFAALWILILSGLLGIFVQNETVELVLSAFGALVFCGFIIYDTHSLIHKLSPEEYVLASINLYLDIINLFLHLLQLLEVSNKK	ALTLHRHKHPLNLYLLCGFTLSESLTLASVVTFYDVHVVMQAFMLTTAAFLALTTY	aTGAATTCGGAGCGGTgccctgactcttcatcgccacaaacatccattgaacctgtacttgctttgcgggttcacccttagtgagtcacttacactggccagcgtggttactttttacgatgtccacgttgtcatgcaggccttcatgcttacaacagccgcattccttgctttgaccacatatCACTGCACTCGAGACa	virus
341	342	A2VCJ6	Vaccinia virus	Vaccinia virus	MAMPSLSACSSIEDDFNYGSSVASASVHIRMAFLRKVYGILCLQFLLTTATTAVFLYFDCMRTFIQGSPVLILASMFGSIGLIFALTLHRHKHPLNLYLLCGFTLSESLTLASVVTFYDVHVVMQAFMLTTAAFLALTTYTLQSKRDFSKLGAGLFAALWILILSGLLGIFVQNETVELVLSAFGALVFCGFIIYDTHSLIHKLSPEEYVLASINLYLDIINLFLHLLQLLEVSNKK	SVVTFYDVHVVMQAFMLTTAAFLALTTYTLQSKRDFSKLGAGLFAALWILILSGLL	aGGAATTCCGCTGCGTagcgtggttactttttacgatgtccacgttgtcatgcaggccttcatgcttacaacagccgcattccttgctttgaccacatatactcttcagtctaagcgcgactttagtaaactcggtgccgggttgttcgctgccttgtggattcttatcctgtccggtctcctgCAGGgaagagctcgaa	virus
342	343	A2VCJ6	Vaccinia virus	Vaccinia virus	MAMPSLSACSSIEDDFNYGSSVASASVHIRMAFLRKVYGILCLQFLLTTATTAVFLYFDCMRTFIQGSPVLILASMFGSIGLIFALTLHRHKHPLNLYLLCGFTLSESLTLASVVTFYDVHVVMQAFMLTTAAFLALTTYTLQSKRDFSKLGAGLFAALWILILSGLLGIFVQNETVELVLSAFGALVFCGFIIYDTHSLIHKLSPEEYVLASINLYLDIINLFLHLLQLLEVSNKK	TLQSKRDFSKLGAGLFAALWILILSGLLGIFVQNETVELVLSAFGALVFCGFIIYD	aTGAATTCGGAGCGGTactcttcagtctaagcgcgactttagtaaactcggtgccgggttgttcgctgccttgtggattcttatcctgtccggtctcctggggattttcgtccaaaatgaaaccgttgagttggtcctctcagcctttggggccctggtgttctgcgggttcatcatttacgatCACTGCACTCGAGACa	virus
343	344	A2VCJ6	Vaccinia virus	Vaccinia virus	MAMPSLSACSSIEDDFNYGSSVASASVHIRMAFLRKVYGILCLQFLLTTATTAVFLYFDCMRTFIQGSPVLILASMFGSIGLIFALTLHRHKHPLNLYLLCGFTLSESLTLASVVTFYDVHVVMQAFMLTTAAFLALTTYTLQSKRDFSKLGAGLFAALWILILSGLLGIFVQNETVELVLSAFGALVFCGFIIYDTHSLIHKLSPEEYVLASINLYLDIINLFLHLLQLLEVSNKK	GIFVQNETVELVLSAFGALVFCGFIIYDTHSLIHKLSPEEYVLASINLYLDIINLF	aGGAATTCCGCTGCGTgggattttcgtccaaaatgaaaccgttgagttggtcctctcagcctttggggccctggtgttctgcgggttcatcatttacgatacccactccttgatccataaattgtctcctgaagaatatgttcttgccagtattaacttgtaccttgacatcattaatttgttcCAGGgaagagctcgaa	virus
344	345	A2VCJ6	Vaccinia virus	Vaccinia virus	MAMPSLSACSSIEDDFNYGSSVASASVHIRMAFLRKVYGILCLQFLLTTATTAVFLYFDCMRTFIQGSPVLILASMFGSIGLIFALTLHRHKHPLNLYLLCGFTLSESLTLASVVTFYDVHVVMQAFMLTTAAFLALTTYTLQSKRDFSKLGAGLFAALWILILSGLLGIFVQNETVELVLSAFGALVFCGFIIYDTHSLIHKLSPEEYVLASINLYLDIINLFLHLLQLLEVSNKK	THSLIHKLSPEEYVLASINLYLDIINLFLHLLQLLEVSNKK	aTGAATTCGGAGCGGTacccactccttgatccataaattgtctcctgaagaatatgttcttgccagtattaacttgtaccttgacatcattaatttgttccttcacctgttgcagttgctggaggtcagcaacaaaaaataatctgagctcagtccacgagcagatccgtgtgtgtaggtagatCACTGCACTCGAGACa	virus
345	346	A3DRP0	Influenza A virus	Influenza A virus (strain A/USA:Memphis/10/1996 H1N1)	MKAKLLVLLCAFTATYADTICIGYHANNSTDTVDTVLEKNVTVTHSVNLLEDSHNGKLCRLKGTAPLQLGNCSVAGWILGNPECESLFSKESWSYIAETPNPENGTCYPGYFADYEELREQLSSVSSFERFEIFPKESSWPNHTVTKGVTASCSHNGKSSFYKNLLWLTEKNGLYPNLSKSYVNNKEKEVLVLWGVHHPSNIGDQRAIYHTENAYVSVVSSHYSRRFTPEIAKRPKVRDQEGRINYYWTLLEPGDTIIFEANGNLIAPWYAFALSRGFGSGIITSNASMGECDAKCQTPQGAINSSLPFQNVHPVTIGECPKYVRSTKLRMVTGLRNIPSIQSRGLFGAIAGFIEGGWTGMIDGWYGYHHQNEQGSGYAADKKSTQNAIDGITNKVNSV…	MKAKLLVLLCAFTATYADTICIGYHANNSTDTVDTVLEKNVTVTHSVNLLEDSHNG	aGGAATTCCGCTGCGTatgaaggcaaaattgctggtgctgttgtgtgcatttacagctacatatgcagatactatttgtatcgggtatcacgcaaataactctaccgacacagtggatacagtcttggaaaaaaatgttacagtcacccatagtgttaaccttcttgaagattctcacaatggcCAGGgaagagctcgaa	virus
346	347	A3DRP0	Influenza A virus	Influenza A virus (strain A/USA:Memphis/10/1996 H1N1)	MKAKLLVLLCAFTATYADTICIGYHANNSTDTVDTVLEKNVTVTHSVNLLEDSHNGKLCRLKGTAPLQLGNCSVAGWILGNPECESLFSKESWSYIAETPNPENGTCYPGYFADYEELREQLSSVSSFERFEIFPKESSWPNHTVTKGVTASCSHNGKSSFYKNLLWLTEKNGLYPNLSKSYVNNKEKEVLVLWGVHHPSNIGDQRAIYHTENAYVSVVSSHYSRRFTPEIAKRPKVRDQEGRINYYWTLLEPGDTIIFEANGNLIAPWYAFALSRGFGSGIITSNASMGECDAKCQTPQGAINSSLPFQNVHPVTIGECPKYVRSTKLRMVTGLRNIPSIQSRGLFGAIAGFIEGGWTGMIDGWYGYHHQNEQGSGYAADKKSTQNAIDGITNKVNSV…	STDTVDTVLEKNVTVTHSVNLLEDSHNGKLCRLKGTAPLQLGNCSVAGWILGNPEC	aTGAATTCGGAGCGGTtctaccgacacagtggatacagtcttggaaaaaaatgttacagtcacccatagtgttaaccttcttgaagattctcacaatggcaaattgtgtcgcttgaaagggacagcaccactccaacttggcaattgttcagtggccggctggattctcggcaacccagagtgtCACTGCACTCGAGACa	virus
347	348	A3DRP0	Influenza A virus	Influenza A virus (strain A/USA:Memphis/10/1996 H1N1)	MKAKLLVLLCAFTATYADTICIGYHANNSTDTVDTVLEKNVTVTHSVNLLEDSHNGKLCRLKGTAPLQLGNCSVAGWILGNPECESLFSKESWSYIAETPNPENGTCYPGYFADYEELREQLSSVSSFERFEIFPKESSWPNHTVTKGVTASCSHNGKSSFYKNLLWLTEKNGLYPNLSKSYVNNKEKEVLVLWGVHHPSNIGDQRAIYHTENAYVSVVSSHYSRRFTPEIAKRPKVRDQEGRINYYWTLLEPGDTIIFEANGNLIAPWYAFALSRGFGSGIITSNASMGECDAKCQTPQGAINSSLPFQNVHPVTIGECPKYVRSTKLRMVTGLRNIPSIQSRGLFGAIAGFIEGGWTGMIDGWYGYHHQNEQGSGYAADKKSTQNAIDGITNKVNSV…	KLCRLKGTAPLQLGNCSVAGWILGNPECESLFSKESWSYIAETPNPENGTCYPGYF	aGGAATTCCGCTGCGTaaattgtgtcgcttgaaagggacagcaccactccaacttggcaattgttcagtggccggctggattctcggcaacccagagtgtgaatccctcttctccaaggagagttggagctacatcgcagagacaccaaacccagagaacgggacttgctatccagggtactttCAGGgaagagctcgaa	virus
348	349	A3DRP0	Influenza A virus	Influenza A virus (strain A/USA:Memphis/10/1996 H1N1)	MKAKLLVLLCAFTATYADTICIGYHANNSTDTVDTVLEKNVTVTHSVNLLEDSHNGKLCRLKGTAPLQLGNCSVAGWILGNPECESLFSKESWSYIAETPNPENGTCYPGYFADYEELREQLSSVSSFERFEIFPKESSWPNHTVTKGVTASCSHNGKSSFYKNLLWLTEKNGLYPNLSKSYVNNKEKEVLVLWGVHHPSNIGDQRAIYHTENAYVSVVSSHYSRRFTPEIAKRPKVRDQEGRINYYWTLLEPGDTIIFEANGNLIAPWYAFALSRGFGSGIITSNASMGECDAKCQTPQGAINSSLPFQNVHPVTIGECPKYVRSTKLRMVTGLRNIPSIQSRGLFGAIAGFIEGGWTGMIDGWYGYHHQNEQGSGYAADKKSTQNAIDGITNKVNSV…	ESLFSKESWSYIAETPNPENGTCYPGYFADYEELREQLSSVSSFERFEIFPKESSW	aTGAATTCGGAGCGGTgaatccctcttctccaaggagagttggagctacatcgcagagacaccaaacccagagaacgggacttgctatccagggtactttgccgattacgaggagcttcgcgagcagctctcctccgtcagtagtttcgaacgctttgaaatttttccaaaggagtcaagttggCACTGCACTCGAGACa	virus
349	350	A3DRP0	Influenza A virus	Influenza A virus (strain A/USA:Memphis/10/1996 H1N1)	MKAKLLVLLCAFTATYADTICIGYHANNSTDTVDTVLEKNVTVTHSVNLLEDSHNGKLCRLKGTAPLQLGNCSVAGWILGNPECESLFSKESWSYIAETPNPENGTCYPGYFADYEELREQLSSVSSFERFEIFPKESSWPNHTVTKGVTASCSHNGKSSFYKNLLWLTEKNGLYPNLSKSYVNNKEKEVLVLWGVHHPSNIGDQRAIYHTENAYVSVVSSHYSRRFTPEIAKRPKVRDQEGRINYYWTLLEPGDTIIFEANGNLIAPWYAFALSRGFGSGIITSNASMGECDAKCQTPQGAINSSLPFQNVHPVTIGECPKYVRSTKLRMVTGLRNIPSIQSRGLFGAIAGFIEGGWTGMIDGWYGYHHQNEQGSGYAADKKSTQNAIDGITNKVNSV…	ADYEELREQLSSVSSFERFEIFPKESSWPNHTVTKGVTASCSHNGKSSFYKNLLWL	aGGAATTCCGCTGCGTgccgattacgaggagcttcgcgagcagctctcctccgtcagtagtttcgaacgctttgaaatttttccaaaggagtcaagttggccaaatcacacagtcaccaagggcgtcaccgccagttgcagtcataatggcaagtccagtttttacaagaatttgttgtggcttCAGGgaagagctcgaa	virus
350	351	A3DRP0	Influenza A virus	Influenza A virus (strain A/USA:Memphis/10/1996 H1N1)	MKAKLLVLLCAFTATYADTICIGYHANNSTDTVDTVLEKNVTVTHSVNLLEDSHNGKLCRLKGTAPLQLGNCSVAGWILGNPECESLFSKESWSYIAETPNPENGTCYPGYFADYEELREQLSSVSSFERFEIFPKESSWPNHTVTKGVTASCSHNGKSSFYKNLLWLTEKNGLYPNLSKSYVNNKEKEVLVLWGVHHPSNIGDQRAIYHTENAYVSVVSSHYSRRFTPEIAKRPKVRDQEGRINYYWTLLEPGDTIIFEANGNLIAPWYAFALSRGFGSGIITSNASMGECDAKCQTPQGAINSSLPFQNVHPVTIGECPKYVRSTKLRMVTGLRNIPSIQSRGLFGAIAGFIEGGWTGMIDGWYGYHHQNEQGSGYAADKKSTQNAIDGITNKVNSV…	PNHTVTKGVTASCSHNGKSSFYKNLLWLTEKNGLYPNLSKSYVNNKEKEVLVLWGV	aTGAATTCGGAGCGGTccaaatcacacagtcaccaagggcgtcaccgccagttgcagtcataatggcaagtccagtttttacaagaatttgttgtggcttaccgaaaaaaacggcctttatccaaatcttagtaaaagttacgtcaacaacaaggagaaagaagtcctggtgttgtggggtgttCACTGCACTCGAGACa	virus
351	352	A3DRP0	Influenza A virus	Influenza A virus (strain A/USA:Memphis/10/1996 H1N1)	MKAKLLVLLCAFTATYADTICIGYHANNSTDTVDTVLEKNVTVTHSVNLLEDSHNGKLCRLKGTAPLQLGNCSVAGWILGNPECESLFSKESWSYIAETPNPENGTCYPGYFADYEELREQLSSVSSFERFEIFPKESSWPNHTVTKGVTASCSHNGKSSFYKNLLWLTEKNGLYPNLSKSYVNNKEKEVLVLWGVHHPSNIGDQRAIYHTENAYVSVVSSHYSRRFTPEIAKRPKVRDQEGRINYYWTLLEPGDTIIFEANGNLIAPWYAFALSRGFGSGIITSNASMGECDAKCQTPQGAINSSLPFQNVHPVTIGECPKYVRSTKLRMVTGLRNIPSIQSRGLFGAIAGFIEGGWTGMIDGWYGYHHQNEQGSGYAADKKSTQNAIDGITNKVNSV…	TEKNGLYPNLSKSYVNNKEKEVLVLWGVHHPSNIGDQRAIYHTENAYVSVVSSHYS	aGGAATTCCGCTGCGTaccgaaaaaaacggcctttatccaaatcttagtaaaagttacgtcaacaacaaggagaaagaagtcctggtgttgtggggtgttcaccatccaagtaacattggtgatcaacgcgccatctatcatacagaaaacgcctatgtttcagttgtctctagccactattccCAGGgaagagctcgaa	virus
352	353	A3DRP0	Influenza A virus	Influenza A virus (strain A/USA:Memphis/10/1996 H1N1)	MKAKLLVLLCAFTATYADTICIGYHANNSTDTVDTVLEKNVTVTHSVNLLEDSHNGKLCRLKGTAPLQLGNCSVAGWILGNPECESLFSKESWSYIAETPNPENGTCYPGYFADYEELREQLSSVSSFERFEIFPKESSWPNHTVTKGVTASCSHNGKSSFYKNLLWLTEKNGLYPNLSKSYVNNKEKEVLVLWGVHHPSNIGDQRAIYHTENAYVSVVSSHYSRRFTPEIAKRPKVRDQEGRINYYWTLLEPGDTIIFEANGNLIAPWYAFALSRGFGSGIITSNASMGECDAKCQTPQGAINSSLPFQNVHPVTIGECPKYVRSTKLRMVTGLRNIPSIQSRGLFGAIAGFIEGGWTGMIDGWYGYHHQNEQGSGYAADKKSTQNAIDGITNKVNSV…	HHPSNIGDQRAIYHTENAYVSVVSSHYSRRFTPEIAKRPKVRDQEGRINYYWTLLE	aTGAATTCGGAGCGGTcaccatccaagtaacattggtgatcaacgcgccatctatcatacagaaaacgcctatgtttcagttgtctctagccactattcccgccgctttactcctgagatcgccaaacgccctaaagttcgcgaccaggagggtcgcatcaactactattggactttgcttgaaCACTGCACTCGAGACa	virus
353	354	A3DRP0	Influenza A virus	Influenza A virus (strain A/USA:Memphis/10/1996 H1N1)	MKAKLLVLLCAFTATYADTICIGYHANNSTDTVDTVLEKNVTVTHSVNLLEDSHNGKLCRLKGTAPLQLGNCSVAGWILGNPECESLFSKESWSYIAETPNPENGTCYPGYFADYEELREQLSSVSSFERFEIFPKESSWPNHTVTKGVTASCSHNGKSSFYKNLLWLTEKNGLYPNLSKSYVNNKEKEVLVLWGVHHPSNIGDQRAIYHTENAYVSVVSSHYSRRFTPEIAKRPKVRDQEGRINYYWTLLEPGDTIIFEANGNLIAPWYAFALSRGFGSGIITSNASMGECDAKCQTPQGAINSSLPFQNVHPVTIGECPKYVRSTKLRMVTGLRNIPSIQSRGLFGAIAGFIEGGWTGMIDGWYGYHHQNEQGSGYAADKKSTQNAIDGITNKVNSV…	RRFTPEIAKRPKVRDQEGRINYYWTLLEPGDTIIFEANGNLIAPWYAFALSRGFGS	aGGAATTCCGCTGCGTcgccgctttactcctgagatcgccaaacgccctaaagttcgcgaccaggagggtcgcatcaactactattggactttgcttgaacctggcgacacaattatcttcgaagctaacgggaatttgattgcaccatggtacgccttcgccctcagtcgcggcttcgggtccCAGGgaagagctcgaa	virus
354	355	A3DRP0	Influenza A virus	Influenza A virus (strain A/USA:Memphis/10/1996 H1N1)	MKAKLLVLLCAFTATYADTICIGYHANNSTDTVDTVLEKNVTVTHSVNLLEDSHNGKLCRLKGTAPLQLGNCSVAGWILGNPECESLFSKESWSYIAETPNPENGTCYPGYFADYEELREQLSSVSSFERFEIFPKESSWPNHTVTKGVTASCSHNGKSSFYKNLLWLTEKNGLYPNLSKSYVNNKEKEVLVLWGVHHPSNIGDQRAIYHTENAYVSVVSSHYSRRFTPEIAKRPKVRDQEGRINYYWTLLEPGDTIIFEANGNLIAPWYAFALSRGFGSGIITSNASMGECDAKCQTPQGAINSSLPFQNVHPVTIGECPKYVRSTKLRMVTGLRNIPSIQSRGLFGAIAGFIEGGWTGMIDGWYGYHHQNEQGSGYAADKKSTQNAIDGITNKVNSV…	PGDTIIFEANGNLIAPWYAFALSRGFGSGIITSNASMGECDAKCQTPQGAINSSLP	aTGAATTCGGAGCGGTcctggcgacacaattatcttcgaagctaacgggaatttgattgcaccatggtacgccttcgccctcagtcgcggcttcgggtccggtatcattactagtaatgccagcatgggtgaatgtgatgcaaaatgtcaaacacctcaaggcgctattaacagctctctcccaCACTGCACTCGAGACa	virus
355	356	A3DRP0	Influenza A virus	Influenza A virus (strain A/USA:Memphis/10/1996 H1N1)	MKAKLLVLLCAFTATYADTICIGYHANNSTDTVDTVLEKNVTVTHSVNLLEDSHNGKLCRLKGTAPLQLGNCSVAGWILGNPECESLFSKESWSYIAETPNPENGTCYPGYFADYEELREQLSSVSSFERFEIFPKESSWPNHTVTKGVTASCSHNGKSSFYKNLLWLTEKNGLYPNLSKSYVNNKEKEVLVLWGVHHPSNIGDQRAIYHTENAYVSVVSSHYSRRFTPEIAKRPKVRDQEGRINYYWTLLEPGDTIIFEANGNLIAPWYAFALSRGFGSGIITSNASMGECDAKCQTPQGAINSSLPFQNVHPVTIGECPKYVRSTKLRMVTGLRNIPSIQSRGLFGAIAGFIEGGWTGMIDGWYGYHHQNEQGSGYAADKKSTQNAIDGITNKVNSV…	GIITSNASMGECDAKCQTPQGAINSSLPFQNVHPVTIGECPKYVRSTKLRMVTGLR	aGGAATTCCGCTGCGTggtatcattactagtaatgccagcatgggtgaatgtgatgcaaaatgtcaaacacctcaaggcgctattaacagctctctcccattccaaaatgtgcacccagtgaccatcggggaatgccctaaatacgtccgctccactaagcttcgcatggtgaccggccttcgcCAGGgaagagctcgaa	virus
356	357	A3DRP0	Influenza A virus	Influenza A virus (strain A/USA:Memphis/10/1996 H1N1)	MKAKLLVLLCAFTATYADTICIGYHANNSTDTVDTVLEKNVTVTHSVNLLEDSHNGKLCRLKGTAPLQLGNCSVAGWILGNPECESLFSKESWSYIAETPNPENGTCYPGYFADYEELREQLSSVSSFERFEIFPKESSWPNHTVTKGVTASCSHNGKSSFYKNLLWLTEKNGLYPNLSKSYVNNKEKEVLVLWGVHHPSNIGDQRAIYHTENAYVSVVSSHYSRRFTPEIAKRPKVRDQEGRINYYWTLLEPGDTIIFEANGNLIAPWYAFALSRGFGSGIITSNASMGECDAKCQTPQGAINSSLPFQNVHPVTIGECPKYVRSTKLRMVTGLRNIPSIQSRGLFGAIAGFIEGGWTGMIDGWYGYHHQNEQGSGYAADKKSTQNAIDGITNKVNSV…	FQNVHPVTIGECPKYVRSTKLRMVTGLRNIPSIQSRGLFGAIAGFIEGGWTGMIDG	aTGAATTCGGAGCGGTttccaaaatgtgcacccagtgaccatcggggaatgccctaaatacgtccgctccactaagcttcgcatggtgaccggccttcgcaatatcccatccatccaatcccgcggtctttttggcgccatcgccgggtttattgaaggtggctggactggcatgattgatggcCACTGCACTCGAGACa	virus
357	358	A3DRP0	Influenza A virus	Influenza A virus (strain A/USA:Memphis/10/1996 H1N1)	MKAKLLVLLCAFTATYADTICIGYHANNSTDTVDTVLEKNVTVTHSVNLLEDSHNGKLCRLKGTAPLQLGNCSVAGWILGNPECESLFSKESWSYIAETPNPENGTCYPGYFADYEELREQLSSVSSFERFEIFPKESSWPNHTVTKGVTASCSHNGKSSFYKNLLWLTEKNGLYPNLSKSYVNNKEKEVLVLWGVHHPSNIGDQRAIYHTENAYVSVVSSHYSRRFTPEIAKRPKVRDQEGRINYYWTLLEPGDTIIFEANGNLIAPWYAFALSRGFGSGIITSNASMGECDAKCQTPQGAINSSLPFQNVHPVTIGECPKYVRSTKLRMVTGLRNIPSIQSRGLFGAIAGFIEGGWTGMIDGWYGYHHQNEQGSGYAADKKSTQNAIDGITNKVNSV…	NIPSIQSRGLFGAIAGFIEGGWTGMIDGWYGYHHQNEQGSGYAADKKSTQNAIDGI	aGGAATTCCGCTGCGTaatatcccatccatccaatcccgcggtctttttggcgccatcgccgggtttattgaaggtggctggactggcatgattgatggctggtacggctatcaccaccaaaacgagcaagggagcggctacgctgccgataagaaaagcacccagaatgcaattgacggtattCAGGgaagagctcgaa	virus
358	359	A3DRP0	Influenza A virus	Influenza A virus (strain A/USA:Memphis/10/1996 H1N1)	MKAKLLVLLCAFTATYADTICIGYHANNSTDTVDTVLEKNVTVTHSVNLLEDSHNGKLCRLKGTAPLQLGNCSVAGWILGNPECESLFSKESWSYIAETPNPENGTCYPGYFADYEELREQLSSVSSFERFEIFPKESSWPNHTVTKGVTASCSHNGKSSFYKNLLWLTEKNGLYPNLSKSYVNNKEKEVLVLWGVHHPSNIGDQRAIYHTENAYVSVVSSHYSRRFTPEIAKRPKVRDQEGRINYYWTLLEPGDTIIFEANGNLIAPWYAFALSRGFGSGIITSNASMGECDAKCQTPQGAINSSLPFQNVHPVTIGECPKYVRSTKLRMVTGLRNIPSIQSRGLFGAIAGFIEGGWTGMIDGWYGYHHQNEQGSGYAADKKSTQNAIDGITNKVNSV…	WYGYHHQNEQGSGYAADKKSTQNAIDGITNKVNSVIEKMNTQFTAVGKEFNKLERR	aTGAATTCGGAGCGGTtggtacggctatcaccaccaaaacgagcaagggagcggctacgctgccgataagaaaagcacccagaatgcaattgacggtattactaataaggtcaactcagttatcgagaagatgaacacccagttcacagccgtcggtaaagaatttaataagcttgagcgccgcCACTGCACTCGAGACa	virus
359	360	A3DRP0	Influenza A virus	Influenza A virus (strain A/USA:Memphis/10/1996 H1N1)	MKAKLLVLLCAFTATYADTICIGYHANNSTDTVDTVLEKNVTVTHSVNLLEDSHNGKLCRLKGTAPLQLGNCSVAGWILGNPECESLFSKESWSYIAETPNPENGTCYPGYFADYEELREQLSSVSSFERFEIFPKESSWPNHTVTKGVTASCSHNGKSSFYKNLLWLTEKNGLYPNLSKSYVNNKEKEVLVLWGVHHPSNIGDQRAIYHTENAYVSVVSSHYSRRFTPEIAKRPKVRDQEGRINYYWTLLEPGDTIIFEANGNLIAPWYAFALSRGFGSGIITSNASMGECDAKCQTPQGAINSSLPFQNVHPVTIGECPKYVRSTKLRMVTGLRNIPSIQSRGLFGAIAGFIEGGWTGMIDGWYGYHHQNEQGSGYAADKKSTQNAIDGITNKVNSV…	TNKVNSVIEKMNTQFTAVGKEFNKLERRMENLNKKVDDGFLDIWTYNAELLVLLEN	aGGAATTCCGCTGCGTactaataaggtcaactcagttatcgagaagatgaacacccagttcacagccgtcggtaaagaatttaataagcttgagcgccgcatggaaaatctcaacaaaaaagtcgatgatggcttccttgacatctggacatataacgcagaacttcttgtgttgctggaaaatCAGGgaagagctcgaa	virus
360	361	A3DRP0	Influenza A virus	Influenza A virus (strain A/USA:Memphis/10/1996 H1N1)	MKAKLLVLLCAFTATYADTICIGYHANNSTDTVDTVLEKNVTVTHSVNLLEDSHNGKLCRLKGTAPLQLGNCSVAGWILGNPECESLFSKESWSYIAETPNPENGTCYPGYFADYEELREQLSSVSSFERFEIFPKESSWPNHTVTKGVTASCSHNGKSSFYKNLLWLTEKNGLYPNLSKSYVNNKEKEVLVLWGVHHPSNIGDQRAIYHTENAYVSVVSSHYSRRFTPEIAKRPKVRDQEGRINYYWTLLEPGDTIIFEANGNLIAPWYAFALSRGFGSGIITSNASMGECDAKCQTPQGAINSSLPFQNVHPVTIGECPKYVRSTKLRMVTGLRNIPSIQSRGLFGAIAGFIEGGWTGMIDGWYGYHHQNEQGSGYAADKKSTQNAIDGITNKVNSV…	MENLNKKVDDGFLDIWTYNAELLVLLENERTLDFHDSNVKNLYEKVKNQLKNNAKE	aTGAATTCGGAGCGGTatggaaaatctcaacaaaaaagtcgatgatggcttccttgacatctggacatataacgcagaacttcttgtgttgctggaaaatgagcgcactctcgatttccatgattcaaacgtgaaaaatctttacgaaaaggttaaaaaccaattgaagaacaacgctaaagaaCACTGCACTCGAGACa	virus
361	362	A3DRP0	Influenza A virus	Influenza A virus (strain A/USA:Memphis/10/1996 H1N1)	MKAKLLVLLCAFTATYADTICIGYHANNSTDTVDTVLEKNVTVTHSVNLLEDSHNGKLCRLKGTAPLQLGNCSVAGWILGNPECESLFSKESWSYIAETPNPENGTCYPGYFADYEELREQLSSVSSFERFEIFPKESSWPNHTVTKGVTASCSHNGKSSFYKNLLWLTEKNGLYPNLSKSYVNNKEKEVLVLWGVHHPSNIGDQRAIYHTENAYVSVVSSHYSRRFTPEIAKRPKVRDQEGRINYYWTLLEPGDTIIFEANGNLIAPWYAFALSRGFGSGIITSNASMGECDAKCQTPQGAINSSLPFQNVHPVTIGECPKYVRSTKLRMVTGLRNIPSIQSRGLFGAIAGFIEGGWTGMIDGWYGYHHQNEQGSGYAADKKSTQNAIDGITNKVNSV…	ERTLDFHDSNVKNLYEKVKNQLKNNAKEIGNGCFEFYHKCNNECMESVKNGTYDYP	aGGAATTCCGCTGCGTgagcgcactctcgatttccatgattcaaacgtgaaaaatctttacgaaaaggttaaaaaccaattgaagaacaacgctaaagaaatcggtaatggttgtttcgagttttatcacaaatgcaataacgaatgtatggagtccgtgaaaaacggtacttacgactatccaCAGGgaagagctcgaa	virus
362	363	A3DRP0	Influenza A virus	Influenza A virus (strain A/USA:Memphis/10/1996 H1N1)	MKAKLLVLLCAFTATYADTICIGYHANNSTDTVDTVLEKNVTVTHSVNLLEDSHNGKLCRLKGTAPLQLGNCSVAGWILGNPECESLFSKESWSYIAETPNPENGTCYPGYFADYEELREQLSSVSSFERFEIFPKESSWPNHTVTKGVTASCSHNGKSSFYKNLLWLTEKNGLYPNLSKSYVNNKEKEVLVLWGVHHPSNIGDQRAIYHTENAYVSVVSSHYSRRFTPEIAKRPKVRDQEGRINYYWTLLEPGDTIIFEANGNLIAPWYAFALSRGFGSGIITSNASMGECDAKCQTPQGAINSSLPFQNVHPVTIGECPKYVRSTKLRMVTGLRNIPSIQSRGLFGAIAGFIEGGWTGMIDGWYGYHHQNEQGSGYAADKKSTQNAIDGITNKVNSV…	IGNGCFEFYHKCNNECMESVKNGTYDYPKYSEESKLKREKIDGVKLESMGVYQILA	aTGAATTCGGAGCGGTatcggtaatggttgtttcgagttttatcacaaatgcaataacgaatgtatggagtccgtgaaaaacggtacttacgactatccaaaatattccgaagaaagtaaactcaaacgcgaaaaaatcgacggtgtgaaactggagagtatgggggtttatcaaatcctggcaCACTGCACTCGAGACa	virus
363	364	A3DRP0	Influenza A virus	Influenza A virus (strain A/USA:Memphis/10/1996 H1N1)	MKAKLLVLLCAFTATYADTICIGYHANNSTDTVDTVLEKNVTVTHSVNLLEDSHNGKLCRLKGTAPLQLGNCSVAGWILGNPECESLFSKESWSYIAETPNPENGTCYPGYFADYEELREQLSSVSSFERFEIFPKESSWPNHTVTKGVTASCSHNGKSSFYKNLLWLTEKNGLYPNLSKSYVNNKEKEVLVLWGVHHPSNIGDQRAIYHTENAYVSVVSSHYSRRFTPEIAKRPKVRDQEGRINYYWTLLEPGDTIIFEANGNLIAPWYAFALSRGFGSGIITSNASMGECDAKCQTPQGAINSSLPFQNVHPVTIGECPKYVRSTKLRMVTGLRNIPSIQSRGLFGAIAGFIEGGWTGMIDGWYGYHHQNEQGSGYAADKKSTQNAIDGITNKVNSV…	KYSEESKLKREKIDGVKLESMGVYQILAIYSTVASSLVLLVSLGAISFWMCSNGSL	aGGAATTCCGCTGCGTaaatattccgaagaaagtaaactcaaacgcgaaaaaatcgacggtgtgaaactggagagtatgggggtttatcaaatcctggcaatttattcaacagtggcatcctcccttgttctcctggtttcccttggcgcaatttcattctggatgtgctctaacggctctttgCAGGgaagagctcgaa	virus
364	365	A3DRP0	Influenza A virus	Influenza A virus (strain A/USA:Memphis/10/1996 H1N1)	MKAKLLVLLCAFTATYADTICIGYHANNSTDTVDTVLEKNVTVTHSVNLLEDSHNGKLCRLKGTAPLQLGNCSVAGWILGNPECESLFSKESWSYIAETPNPENGTCYPGYFADYEELREQLSSVSSFERFEIFPKESSWPNHTVTKGVTASCSHNGKSSFYKNLLWLTEKNGLYPNLSKSYVNNKEKEVLVLWGVHHPSNIGDQRAIYHTENAYVSVVSSHYSRRFTPEIAKRPKVRDQEGRINYYWTLLEPGDTIIFEANGNLIAPWYAFALSRGFGSGIITSNASMGECDAKCQTPQGAINSSLPFQNVHPVTIGECPKYVRSTKLRMVTGLRNIPSIQSRGLFGAIAGFIEGGWTGMIDGWYGYHHQNEQGSGYAADKKSTQNAIDGITNKVNSV…	IYSTVASSLVLLVSLGAISFWMCSNGSLQCRICI	aTGAATTCGGAGCGGTatttattcaacagtggcatcctcccttgttctcctggtttcccttggcgcaatttcattctggatgtgctctaacggctctttgcaatgccgcatttgtatttaatctgagctcagtccacgagcagatccgtgtgtgtaggtagattacagcatttctcgcgacggcCACTGCACTCGAGACa	virus
365	366	A3EZ19	Human parvovirus B19	Human parvovirus B19 (HPV B19)	SHGQTTYGNAEDKEYQQGVGRFPNEKEQLKQLQGLNMHTYFPNKGTQQYTDQIERPLMVGSVWNRRALHYESQLWSKIPNLDDSFKTQFAALGGWGLHQPPPQIFLKILPQSGPIGGIKSMGITTLVQYAVGIMTVTMTFKLGPRKATGRWNPQPGVYPPHAAGHLPYV	SHGQTTYGNAEDKEYQQGVGRFPNEKEQLKQLQGLNMHTYFPNKGTQQYTDQIERP	aGGAATTCCGCTGCGTagccatggtcagaccacttacggtaacgcagaagataaagaataccagcagggggtcggtcgcttccctaatgagaaagaacaattgaagcaacttcaaggtttgaacatgcacacatatttcccaaacaaaggcactcagcagtatacagatcaaattgagcgccctCAGGgaagagctcgaa	virus
366	367	A3EZ19	Human parvovirus B19	Human parvovirus B19 (HPV B19)	SHGQTTYGNAEDKEYQQGVGRFPNEKEQLKQLQGLNMHTYFPNKGTQQYTDQIERPLMVGSVWNRRALHYESQLWSKIPNLDDSFKTQFAALGGWGLHQPPPQIFLKILPQSGPIGGIKSMGITTLVQYAVGIMTVTMTFKLGPRKATGRWNPQPGVYPPHAAGHLPYV	LKQLQGLNMHTYFPNKGTQQYTDQIERPLMVGSVWNRRALHYESQLWSKIPNLDDS	aTGAATTCGGAGCGGTttgaagcaacttcaaggtttgaacatgcacacatatttcccaaacaaaggcactcagcagtatacagatcaaattgagcgccctctcatggtcggttctgtgtggaaccgccgcgcattgcattatgagtcacaactgtggtcaaagatcccaaacctcgatgactctCACTGCACTCGAGACa	virus
367	368	A3EZ19	Human parvovirus B19	Human parvovirus B19 (HPV B19)	SHGQTTYGNAEDKEYQQGVGRFPNEKEQLKQLQGLNMHTYFPNKGTQQYTDQIERPLMVGSVWNRRALHYESQLWSKIPNLDDSFKTQFAALGGWGLHQPPPQIFLKILPQSGPIGGIKSMGITTLVQYAVGIMTVTMTFKLGPRKATGRWNPQPGVYPPHAAGHLPYV	LMVGSVWNRRALHYESQLWSKIPNLDDSFKTQFAALGGWGLHQPPPQIFLKILPQS	aGGAATTCCGCTGCGTctcatggtcggttctgtgtggaaccgccgcgcattgcattatgagtcacaactgtggtcaaagatcccaaacctcgatgactctttcaaaactcagtttgccgccctcgggggctggggcctgcaccaacctccacctcaaatttttttgaaaatcctcccacagtctCAGGgaagagctcgaa	virus
368	369	A3EZ19	Human parvovirus B19	Human parvovirus B19 (HPV B19)	SHGQTTYGNAEDKEYQQGVGRFPNEKEQLKQLQGLNMHTYFPNKGTQQYTDQIERPLMVGSVWNRRALHYESQLWSKIPNLDDSFKTQFAALGGWGLHQPPPQIFLKILPQSGPIGGIKSMGITTLVQYAVGIMTVTMTFKLGPRKATGRWNPQPGVYPPHAAGHLPYV	FKTQFAALGGWGLHQPPPQIFLKILPQSGPIGGIKSMGITTLVQYAVGIMTVTMTF	aTGAATTCGGAGCGGTttcaaaactcagtttgccgccctcgggggctggggcctgcaccaacctccacctcaaatttttttgaaaatcctcccacagtctggccctatcgggggtattaaatccatggggattacaacactcgtgcagtacgctgttggtatcatgacagttacaatgactttcCACTGCACTCGAGACa	virus
369	370	A3EZ19	Human parvovirus B19	Human parvovirus B19 (HPV B19)	SHGQTTYGNAEDKEYQQGVGRFPNEKEQLKQLQGLNMHTYFPNKGTQQYTDQIERPLMVGSVWNRRALHYESQLWSKIPNLDDSFKTQFAALGGWGLHQPPPQIFLKILPQSGPIGGIKSMGITTLVQYAVGIMTVTMTFKLGPRKATGRWNPQPGVYPPHAAGHLPYV	GPIGGIKSMGITTLVQYAVGIMTVTMTFKLGPRKATGRWNPQPGVYPPHAAGHLPY	aGGAATTCCGCTGCGTggccctatcgggggtattaaatccatggggattacaacactcgtgcagtacgctgttggtatcatgacagttacaatgactttcaagttgggtcctcgcaaggcaacagggcgctggaaccctcagccaggcgtgtatccaccacatgctgccggtcatctgccttacCAGGgaagagctcgaa	virus
370	371	A3EZ19	Human parvovirus B19	Human parvovirus B19 (HPV B19)	SHGQTTYGNAEDKEYQQGVGRFPNEKEQLKQLQGLNMHTYFPNKGTQQYTDQIERPLMVGSVWNRRALHYESQLWSKIPNLDDSFKTQFAALGGWGLHQPPPQIFLKILPQSGPIGGIKSMGITTLVQYAVGIMTVTMTFKLGPRKATGRWNPQPGVYPPHAAGHLPYV	KLGPRKATGRWNPQPGVYPPHAAGHLPYV	aTGAATTCGGAGCGGTaagttgggtcctcgcaaggcaacagggcgctggaaccctcagccaggcgtgtatccaccacatgctgccggtcatctgccttacgtgtaatctgagctcagtccacgagcagatccgtgtgtgtaggtagattacagcatttctcgcgacggcgaaacccactaccgtCACTGCACTCGAGACa	virus
371	372	A3F6I5	Hepatitis B virus	Hepatitis B virus (HBV)	MQWNSTAFHQALQDPRVRGLYFPAGGSSSGTVNPAPNIASHISSISARTGDPVTNMENITSGFLGPLLVLQAGFFLLTRILTIPQSLDSWWTSLNFLGGSPVCLGQNSQSPTSNHSPTSCPPICPGYR	MQWNSTAFHQALQDPRVRGLYFPAGGSSSGTVNPAPNIASHISSISARTGDPVTNM	aGGAATTCCGCTGCGTatgcaatggaatagcaccgctttccaccaggcacttcaagatcctcgcgtccgcggcctctacttccctgccggcggctcatcatcagggaccgtgaatcctgccccaaatatcgcctcacacatcagctcaattagtgcccgcaccggggatcctgtcactaatatgCAGGgaagagctcgaa	virus
372	373	A3F6I5	Hepatitis B virus	Hepatitis B virus (HBV)	MQWNSTAFHQALQDPRVRGLYFPAGGSSSGTVNPAPNIASHISSISARTGDPVTNMENITSGFLGPLLVLQAGFFLLTRILTIPQSLDSWWTSLNFLGGSPVCLGQNSQSPTSNHSPTSCPPICPGYR	SGTVNPAPNIASHISSISARTGDPVTNMENITSGFLGPLLVLQAGFFLLTRILTIP	aTGAATTCGGAGCGGTtcagggaccgtgaatcctgccccaaatatcgcctcacacatcagctcaattagtgcccgcaccggggatcctgtcactaatatggaaaacattactagtggttttcttggcccactccttgtcttgcaggccgggttttttctcctgacacgcatccttactatcccaCACTGCACTCGAGACa	virus
373	374	A3F6I5	Hepatitis B virus	Hepatitis B virus (HBV)	MQWNSTAFHQALQDPRVRGLYFPAGGSSSGTVNPAPNIASHISSISARTGDPVTNMENITSGFLGPLLVLQAGFFLLTRILTIPQSLDSWWTSLNFLGGSPVCLGQNSQSPTSNHSPTSCPPICPGYR	ENITSGFLGPLLVLQAGFFLLTRILTIPQSLDSWWTSLNFLGGSPVCLGQNSQSPT	aGGAATTCCGCTGCGTgaaaacattactagtggttttcttggcccactccttgtcttgcaggccgggttttttctcctgacacgcatccttactatcccacagagcctggacagttggtggacctccttgaactttcttggtggcagtcctgtctgcctcgggcaaaactcacaatccccaacaCAGGgaagagctcgaa	virus
374	375	A3F6I5	Hepatitis B virus	Hepatitis B virus (HBV)	MQWNSTAFHQALQDPRVRGLYFPAGGSSSGTVNPAPNIASHISSISARTGDPVTNMENITSGFLGPLLVLQAGFFLLTRILTIPQSLDSWWTSLNFLGGSPVCLGQNSQSPTSNHSPTSCPPICPGYR	QSLDSWWTSLNFLGGSPVCLGQNSQSPTSNHSPTSCPPICPGYR	aTGAATTCGGAGCGGTcagagcctggacagttggtggacctccttgaactttcttggtggcagtcctgtctgcctcgggcaaaactcacaatccccaacatccaatcattcccctacaagctgcccacctatttgccctgggtatcgctaatctgagctcagtccacgagcagatccgtgtgtgCACTGCACTCGAGACa	virus
375	376	A3F777	Human parvovirus B19	Human parvovirus B19 (HPV B19)	DHYENWAINYTFDFPGINADALHPDLQTTPIVTDTSISSSGGESSEELSESSFFNLITPGAWNTETLRSSTPIPGTSSGESFVGSPVSSEVVAASWEEAFYTPLAD	DHYENWAINYTFDFPGINADALHPDLQTTPIVTDTSISSSGGESSEELSESSFFNL	aGGAATTCCGCTGCGTgatcattacgaaaattgggcaattaactataccttcgatttcccaggtattaatgccgatgccttgcatccagacttgcaaaccactccaatcgtgactgacacttctatttcaagtagtggcggcgagtcatccgaggagcttagtgagagttctttctttaaccttCAGGgaagagctcgaa	virus
376	377	A3F777	Human parvovirus B19	Human parvovirus B19 (HPV B19)	DHYENWAINYTFDFPGINADALHPDLQTTPIVTDTSISSSGGESSEELSESSFFNLITPGAWNTETLRSSTPIPGTSSGESFVGSPVSSEVVAASWEEAFYTPLAD	TPIVTDTSISSSGGESSEELSESSFFNLITPGAWNTETLRSSTPIPGTSSGESFVG	aTGAATTCGGAGCGGTactccaatcgtgactgacacttctatttcaagtagtggcggcgagtcatccgaggagcttagtgagagttctttctttaaccttattacccctggcgcttggaatactgaaaccctccgctcatcaactccaattcctggcacttcatctggcgaaagctttgttggtCACTGCACTCGAGACa	virus
377	378	A3F777	Human parvovirus B19	Human parvovirus B19 (HPV B19)	DHYENWAINYTFDFPGINADALHPDLQTTPIVTDTSISSSGGESSEELSESSFFNLITPGAWNTETLRSSTPIPGTSSGESFVGSPVSSEVVAASWEEAFYTPLAD	ITPGAWNTETLRSSTPIPGTSSGESFVGSPVSSEVVAASWEEAFYTPLAD	aGGAATTCCGCTGCGTattacccctggcgcttggaatactgaaaccctccgctcatcaactccaattcctggcacttcatctggcgaaagctttgttggtagtcctgtgagttcagaggtcgtcgctgcaagttgggaggaggcattttatacacctcttgctgattaatctgagctcagtccaCAGGgaagagctcgaa	virus
378	379	A3FFY3	Human herpesvirus 8	Human herpesvirus 8 (HHV-8) (Kaposi's sarcoma-associated herpesvirus)	MFRYVVCSLAVCFPGLLSLHLPAFPQLCPGVISTPYTLTCPSNASLPISWYWNGTQLLRLKNSTITLHPLVTGNFSCVDYSGHLHSNWIEWHRRPVLQTFCAQPSNTV	MFRYVVCSLAVCFPGLLSLHLPAFPQLCPGVISTPYTLTCPSNASLPISWYWNGTQ	aGGAATTCCGCTGCGTatgtttcgctacgtcgtctgctcactcgccgtttgctttcctgggcttctctccttgcaccttccagcttttcctcagttgtgcccaggtgtgattagtacaccttacactttgacatgccctagtaatgccagccttccaatttcatggtactggaatgggactcaaCAGGgaagagctcgaa	virus
379	380	A3FFY3	Human herpesvirus 8	Human herpesvirus 8 (HHV-8) (Kaposi's sarcoma-associated herpesvirus)	MFRYVVCSLAVCFPGLLSLHLPAFPQLCPGVISTPYTLTCPSNASLPISWYWNGTQLLRLKNSTITLHPLVTGNFSCVDYSGHLHSNWIEWHRRPVLQTFCAQPSNTV	PGVISTPYTLTCPSNASLPISWYWNGTQLLRLKNSTITLHPLVTGNFSCVDYSGHL	aTGAATTCGGAGCGGTccaggtgtgattagtacaccttacactttgacatgccctagtaatgccagccttccaatttcatggtactggaatgggactcaactcttgcgcttgaagaactctacaatcactcttcatccattggtgacagggaatttcagctgcgttgattattctgggcatttgCACTGCACTCGAGACa	virus
380	381	A3FFY3	Human herpesvirus 8	Human herpesvirus 8 (HHV-8) (Kaposi's sarcoma-associated herpesvirus)	MFRYVVCSLAVCFPGLLSLHLPAFPQLCPGVISTPYTLTCPSNASLPISWYWNGTQLLRLKNSTITLHPLVTGNFSCVDYSGHLHSNWIEWHRRPVLQTFCAQPSNTV	LLRLKNSTITLHPLVTGNFSCVDYSGHLHSNWIEWHRRPVLQTFCAQPSNTV	aGGAATTCCGCTGCGTctcttgcgcttgaagaactctacaatcactcttcatccattggtgacagggaatttcagctgcgttgattattctgggcatttgcactctaattggattgagtggcaccgccgcccagtgctgcaaactttttgcgcccaaccaagtaacactgtctaatctgagctcCAGGgaagagctcgaa	virus
381	382	A3FFZ5	Human herpesvirus 8	Human herpesvirus 8 (HHV-8) (Kaposi's sarcoma-associated herpesvirus)	ANITPETHTVSVSNTTGFKTFSTNRLVNIIPATTHAVVVVEEVKFTNPHIQVPFLVFMTLVALIGTMCGILGTIIFSHCRKQSHSNKTVPQQLRDYDSLPDLCA	ANITPETHTVSVSNTTGFKTFSTNRLVNIIPATTHAVVVVEEVKFTNPHIQVPFLV	aGGAATTCCGCTGCGTgcaaacatcacacctgagacccatactgtttcagtgagcaatactactggttttaagactttttcaactaatcgcctggttaatattattccagctaccactcacgctgtcgtcgtggtcgaggaggtcaagttcaccaatcctcatattcaagttccttttttggtcCAGGgaagagctcgaa	virus
382	383	A3FFZ5	Human herpesvirus 8	Human herpesvirus 8 (HHV-8) (Kaposi's sarcoma-associated herpesvirus)	ANITPETHTVSVSNTTGFKTFSTNRLVNIIPATTHAVVVVEEVKFTNPHIQVPFLVFMTLVALIGTMCGILGTIIFSHCRKQSHSNKTVPQQLRDYDSLPDLCA	IIPATTHAVVVVEEVKFTNPHIQVPFLVFMTLVALIGTMCGILGTIIFSHCRKQSH	aTGAATTCGGAGCGGTattattccagctaccactcacgctgtcgtcgtggtcgaggaggtcaagttcaccaatcctcatattcaagttccttttttggtcttcatgactctcgttgcacttattggtacaatgtgcggcatcctcggcacaatcatctttagtcattgtcgcaagcaatcacacCACTGCACTCGAGACa	virus
383	384	A3FFZ5	Human herpesvirus 8	Human herpesvirus 8 (HHV-8) (Kaposi's sarcoma-associated herpesvirus)	ANITPETHTVSVSNTTGFKTFSTNRLVNIIPATTHAVVVVEEVKFTNPHIQVPFLVFMTLVALIGTMCGILGTIIFSHCRKQSHSNKTVPQQLRDYDSLPDLCA	FMTLVALIGTMCGILGTIIFSHCRKQSHSNKTVPQQLRDYDSLPDLCA	aGGAATTCCGCTGCGTttcatgactctcgttgcacttattggtacaatgtgcggcatcctcggcacaatcatctttagtcattgtcgcaagcaatcacacagcaataagaccgttccacaacagctgcgcgactatgactcattgccagacctctgtgcctaatctgagctcagtccacgagcaCAGGgaagagctcgaa	virus
384	385	A3FG05	Human herpesvirus 8	Human herpesvirus 8 (HHV-8) (Kaposi's sarcoma-associated herpesvirus)	ANITPETHTVSVSSTTGFKTFSTNRLVNIIPVTTHAVVVVQKVKSPNTHIEVPFLVFMILVALIGTMCGILGTIIFSHCQKQSDSNKTVPQQLRDYDSLLDLCT	ANITPETHTVSVSSTTGFKTFSTNRLVNIIPVTTHAVVVVQKVKSPNTHIEVPFLV	aGGAATTCCGCTGCGTgctaatattacacctgaaactcacactgtttctgtgagtagtacaactggttttaagactttctccacaaaccgcttggtcaacatcattcctgtcaccactcacgccgtggtggtggtgcaaaaggtgaagtcaccaaacacccatatcgaggtcccatttctggtcCAGGgaagagctcgaa	virus
385	386	A3FG05	Human herpesvirus 8	Human herpesvirus 8 (HHV-8) (Kaposi's sarcoma-associated herpesvirus)	ANITPETHTVSVSSTTGFKTFSTNRLVNIIPVTTHAVVVVQKVKSPNTHIEVPFLVFMILVALIGTMCGILGTIIFSHCQKQSDSNKTVPQQLRDYDSLLDLCT	IIPVTTHAVVVVQKVKSPNTHIEVPFLVFMILVALIGTMCGILGTIIFSHCQKQSD	aTGAATTCGGAGCGGTatcattcctgtcaccactcacgccgtggtggtggtgcaaaaggtgaagtcaccaaacacccatatcgaggtcccatttctggtctttatgattcttgttgcactgatcggcactatgtgtggcattctgggcaccatcatcttcagtcattgccagaaacaaagtgacCACTGCACTCGAGACa	virus
386	387	A3FG05	Human herpesvirus 8	Human herpesvirus 8 (HHV-8) (Kaposi's sarcoma-associated herpesvirus)	ANITPETHTVSVSSTTGFKTFSTNRLVNIIPVTTHAVVVVQKVKSPNTHIEVPFLVFMILVALIGTMCGILGTIIFSHCQKQSDSNKTVPQQLRDYDSLLDLCT	FMILVALIGTMCGILGTIIFSHCQKQSDSNKTVPQQLRDYDSLLDLCT	aGGAATTCCGCTGCGTtttatgattcttgttgcactgatcggcactatgtgtggcattctgggcaccatcatcttcagtcattgccagaaacaaagtgacagcaacaagaccgttcctcagcaacttcgcgattacgactctttgctcgacctttgcacctaatctgagctcagtccacgagcaCAGGgaagagctcgaa	virus
387	388	A3FGJ8	Human herpesvirus 1	Human herpesvirus 1 (HHV-1) (Human herpes simplex virus 1)	GLEEEEEGAGDGEHLEGGDGTRDTLPQSPGPAVTLAGDD	GLEEEEEGAGDGEHLEGGDGTRDTLPQSPGPAVTLAGDD	aGGAATTCCGCTGCGTggtcttgaggaagaggaagaaggcgcaggggacggcgaacacctggaaggcggtgacggcactcgcgatactctgccacagagcccagggccagccgttacactcgcaggtgatgattaatctgagctcagtccacgagcagatccgtgtgtgtaggtagattacagcCAGGgaagagctcgaa	virus
388	389	A3R0U6	Nipah virus	Nipah virus	GQKSARHHAGGIDQNMANRLGLSSDQVAELAAAVQETSAGRQESNVQAREAKFAAGGVLIGGSDQDIDEGEEPIEQSGRQSVTFKREMSISSLANSVPSSSVSTSGGTRLTNSLLNLR	GQKSARHHAGGIDQNMANRLGLSSDQVAELAAAVQETSAGRQESNVQAREAKFAAG	aGGAATTCCGCTGCGTggtcagaaaagcgctcgccaccacgcaggtggtattgaccaaaacatggcaaatcgcctcggcttgagttcagaccaggttgccgagttggccgccgcagttcaagaaactagtgctggtcgccaagaaagcaatgtgcaggctcgcgaggccaaatttgccgctggcCAGGgaagagctcgaa	virus
389	390	A3R0U6	Nipah virus	Nipah virus	GQKSARHHAGGIDQNMANRLGLSSDQVAELAAAVQETSAGRQESNVQAREAKFAAGGVLIGGSDQDIDEGEEPIEQSGRQSVTFKREMSISSLANSVPSSSVSTSGGTRLTNSLLNLR	ELAAAVQETSAGRQESNVQAREAKFAAGGVLIGGSDQDIDEGEEPIEQSGRQSVTF	aTGAATTCGGAGCGGTgagttggccgccgcagttcaagaaactagtgctggtcgccaagaaagcaatgtgcaggctcgcgaggccaaatttgccgctggcggcgtccttattgggggctcagatcaggacattgatgagggcgaagaaccaatcgaacagtccggccgccagtccgtgaccttcCACTGCACTCGAGACa	virus
390	391	A3R0U6	Nipah virus	Nipah virus	GQKSARHHAGGIDQNMANRLGLSSDQVAELAAAVQETSAGRQESNVQAREAKFAAGGVLIGGSDQDIDEGEEPIEQSGRQSVTFKREMSISSLANSVPSSSVSTSGGTRLTNSLLNLR	GVLIGGSDQDIDEGEEPIEQSGRQSVTFKREMSISSLANSVPSSSVSTSGGTRLTN	aGGAATTCCGCTGCGTggcgtccttattgggggctcagatcaggacattgatgagggcgaagaaccaatcgaacagtccggccgccagtccgtgaccttcaaacgcgagatgtcaatcagttctttggctaactcagtgccttcaagtagcgtctctactagcgggggtactcgcctcactaacCAGGgaagagctcgaa	virus
391	392	A3R0U6	Nipah virus	Nipah virus	GQKSARHHAGGIDQNMANRLGLSSDQVAELAAAVQETSAGRQESNVQAREAKFAAGGVLIGGSDQDIDEGEEPIEQSGRQSVTFKREMSISSLANSVPSSSVSTSGGTRLTNSLLNLR	KREMSISSLANSVPSSSVSTSGGTRLTNSLLNLR	aTGAATTCGGAGCGGTaaacgcgagatgtcaatcagttctttggctaactcagtgccttcaagtagcgtctctactagcgggggtactcgcctcactaacagccttctcaaccttcgctaatctgagctcagtccacgagcagatccgtgtgtgtaggtagattacagcatttctcgcgacggcCACTGCACTCGAGACa	virus
392	393	A3R4H6	Enterovirus B	Enterovirus B	CVLCVPWISQTHYRLVSQDEYTAAGYITCWYQTNIVVPPKTPTDCTVLCFVSACNDFSVRMLKDTPFIEQSNELQGDVKEAVENAMGRVADTIRSGPTNSEAIPALTAVETGHTSQVVPSDTMQTRHVKNYHSRTESSIENFMCRAACVRMAKYEARGEATSTSRFDAWEISIRDMVQLRRKCEMFTYLRFDVEVTFVITSYQHQGTVSQDMPPITHQIMYIPPGGPIPKKVDGYEWQTSTNPSIFWTEGNAPPRMSIPFISIGNAYSSFYDGWSHFDQKGAYGFNTLNKMGHIYCRHVNKETPSEVTSYVRIYFKPKHVRAWVPRPPRLCQYKYKANVNFEPTPVTDTRKTINDVPKSNHGAYGQQSGAVYVGNYRVVNRHLATYA	CVLCVPWISQTHYRLVSQDEYTAAGYITCWYQTNIVVPPKTPTDCTVLCFVSACND	aGGAATTCCGCTGCGTtgtgtgctgtgcgtgccatggattagtcagactcattaccgcctggtgtctcaagacgagtacaccgccgcaggttatatcacatgctggtatcaaacaaacattgtggtcccaccaaagactcctaccgattgtacagtgctgtgttttgtctccgcctgtaacgacCAGGgaagagctcgaa	virus
393	394	A3R4H6	Enterovirus B	Enterovirus B	CVLCVPWISQTHYRLVSQDEYTAAGYITCWYQTNIVVPPKTPTDCTVLCFVSACNDFSVRMLKDTPFIEQSNELQGDVKEAVENAMGRVADTIRSGPTNSEAIPALTAVETGHTSQVVPSDTMQTRHVKNYHSRTESSIENFMCRAACVRMAKYEARGEATSTSRFDAWEISIRDMVQLRRKCEMFTYLRFDVEVTFVITSYQHQGTVSQDMPPITHQIMYIPPGGPIPKKVDGYEWQTSTNPSIFWTEGNAPPRMSIPFISIGNAYSSFYDGWSHFDQKGAYGFNTLNKMGHIYCRHVNKETPSEVTSYVRIYFKPKHVRAWVPRPPRLCQYKYKANVNFEPTPVTDTRKTINDVPKSNHGAYGQQSGAVYVGNYRVVNRHLATYA	CWYQTNIVVPPKTPTDCTVLCFVSACNDFSVRMLKDTPFIEQSNELQGDVKEAVEN	aTGAATTCGGAGCGGTtgctggtatcaaacaaacattgtggtcccaccaaagactcctaccgattgtacagtgctgtgttttgtctccgcctgtaacgacttctccgtccgcatgcttaaggacactccatttattgagcaatctaatgagctgcagggtgacgtgaaggaagccgtggaaaacCACTGCACTCGAGACa	virus
394	395	A3R4H6	Enterovirus B	Enterovirus B	CVLCVPWISQTHYRLVSQDEYTAAGYITCWYQTNIVVPPKTPTDCTVLCFVSACNDFSVRMLKDTPFIEQSNELQGDVKEAVENAMGRVADTIRSGPTNSEAIPALTAVETGHTSQVVPSDTMQTRHVKNYHSRTESSIENFMCRAACVRMAKYEARGEATSTSRFDAWEISIRDMVQLRRKCEMFTYLRFDVEVTFVITSYQHQGTVSQDMPPITHQIMYIPPGGPIPKKVDGYEWQTSTNPSIFWTEGNAPPRMSIPFISIGNAYSSFYDGWSHFDQKGAYGFNTLNKMGHIYCRHVNKETPSEVTSYVRIYFKPKHVRAWVPRPPRLCQYKYKANVNFEPTPVTDTRKTINDVPKSNHGAYGQQSGAVYVGNYRVVNRHLATYA	FSVRMLKDTPFIEQSNELQGDVKEAVENAMGRVADTIRSGPTNSEAIPALTAVETG	aGGAATTCCGCTGCGTttctccgtccgcatgcttaaggacactccatttattgagcaatctaatgagctgcagggtgacgtgaaggaagccgtggaaaacgctatgggccgcgttgctgacaccatccgctctggtcctactaactcagaggccattccagcactcaccgccgtcgaaactgggCAGGgaagagctcgaa	virus
395	396	A3R4H6	Enterovirus B	Enterovirus B	CVLCVPWISQTHYRLVSQDEYTAAGYITCWYQTNIVVPPKTPTDCTVLCFVSACNDFSVRMLKDTPFIEQSNELQGDVKEAVENAMGRVADTIRSGPTNSEAIPALTAVETGHTSQVVPSDTMQTRHVKNYHSRTESSIENFMCRAACVRMAKYEARGEATSTSRFDAWEISIRDMVQLRRKCEMFTYLRFDVEVTFVITSYQHQGTVSQDMPPITHQIMYIPPGGPIPKKVDGYEWQTSTNPSIFWTEGNAPPRMSIPFISIGNAYSSFYDGWSHFDQKGAYGFNTLNKMGHIYCRHVNKETPSEVTSYVRIYFKPKHVRAWVPRPPRLCQYKYKANVNFEPTPVTDTRKTINDVPKSNHGAYGQQSGAVYVGNYRVVNRHLATYA	AMGRVADTIRSGPTNSEAIPALTAVETGHTSQVVPSDTMQTRHVKNYHSRTESSIE	aTGAATTCGGAGCGGTgctatgggccgcgttgctgacaccatccgctctggtcctactaactcagaggccattccagcactcaccgccgtcgaaactgggcacacaagtcaagtggtgccttctgataccatgcaaacccgccatgtcaagaattatcattcacgcaccgagagtagtattgaaCACTGCACTCGAGACa	virus
396	397	A3R4H6	Enterovirus B	Enterovirus B	CVLCVPWISQTHYRLVSQDEYTAAGYITCWYQTNIVVPPKTPTDCTVLCFVSACNDFSVRMLKDTPFIEQSNELQGDVKEAVENAMGRVADTIRSGPTNSEAIPALTAVETGHTSQVVPSDTMQTRHVKNYHSRTESSIENFMCRAACVRMAKYEARGEATSTSRFDAWEISIRDMVQLRRKCEMFTYLRFDVEVTFVITSYQHQGTVSQDMPPITHQIMYIPPGGPIPKKVDGYEWQTSTNPSIFWTEGNAPPRMSIPFISIGNAYSSFYDGWSHFDQKGAYGFNTLNKMGHIYCRHVNKETPSEVTSYVRIYFKPKHVRAWVPRPPRLCQYKYKANVNFEPTPVTDTRKTINDVPKSNHGAYGQQSGAVYVGNYRVVNRHLATYA	HTSQVVPSDTMQTRHVKNYHSRTESSIENFMCRAACVRMAKYEARGEATSTSRFDA	aGGAATTCCGCTGCGTcacacaagtcaagtggtgccttctgataccatgcaaacccgccatgtcaagaattatcattcacgcaccgagagtagtattgaaaatttcatgtgtcgcgctgcctgtgttcgcatggcaaagtacgaagcccgcggtgaggcaaccagtacctctcgcttcgatgccCAGGgaagagctcgaa	virus
397	398	A3R4H6	Enterovirus B	Enterovirus B	CVLCVPWISQTHYRLVSQDEYTAAGYITCWYQTNIVVPPKTPTDCTVLCFVSACNDFSVRMLKDTPFIEQSNELQGDVKEAVENAMGRVADTIRSGPTNSEAIPALTAVETGHTSQVVPSDTMQTRHVKNYHSRTESSIENFMCRAACVRMAKYEARGEATSTSRFDAWEISIRDMVQLRRKCEMFTYLRFDVEVTFVITSYQHQGTVSQDMPPITHQIMYIPPGGPIPKKVDGYEWQTSTNPSIFWTEGNAPPRMSIPFISIGNAYSSFYDGWSHFDQKGAYGFNTLNKMGHIYCRHVNKETPSEVTSYVRIYFKPKHVRAWVPRPPRLCQYKYKANVNFEPTPVTDTRKTINDVPKSNHGAYGQQSGAVYVGNYRVVNRHLATYA	NFMCRAACVRMAKYEARGEATSTSRFDAWEISIRDMVQLRRKCEMFTYLRFDVEVT	aTGAATTCGGAGCGGTaatttcatgtgtcgcgctgcctgtgttcgcatggcaaagtacgaagcccgcggtgaggcaaccagtacctctcgcttcgatgcctgggaaatctccatccgcgatatggtccagctccgccgcaagtgcgagatgtttacctatctgcgctttgacgttgaggttactCACTGCACTCGAGACa	virus
398	399	A3R4H6	Enterovirus B	Enterovirus B	CVLCVPWISQTHYRLVSQDEYTAAGYITCWYQTNIVVPPKTPTDCTVLCFVSACNDFSVRMLKDTPFIEQSNELQGDVKEAVENAMGRVADTIRSGPTNSEAIPALTAVETGHTSQVVPSDTMQTRHVKNYHSRTESSIENFMCRAACVRMAKYEARGEATSTSRFDAWEISIRDMVQLRRKCEMFTYLRFDVEVTFVITSYQHQGTVSQDMPPITHQIMYIPPGGPIPKKVDGYEWQTSTNPSIFWTEGNAPPRMSIPFISIGNAYSSFYDGWSHFDQKGAYGFNTLNKMGHIYCRHVNKETPSEVTSYVRIYFKPKHVRAWVPRPPRLCQYKYKANVNFEPTPVTDTRKTINDVPKSNHGAYGQQSGAVYVGNYRVVNRHLATYA	WEISIRDMVQLRRKCEMFTYLRFDVEVTFVITSYQHQGTVSQDMPPITHQIMYIPP	aGGAATTCCGCTGCGTtgggaaatctccatccgcgatatggtccagctccgccgcaagtgcgagatgtttacctatctgcgctttgacgttgaggttactttcgtgatcacctcatatcaacaccaagggaccgtgagtcaggacatgcctccaattacccatcaaattatgtacatcccacctCAGGgaagagctcgaa	virus
399	400	A3R4H6	Enterovirus B	Enterovirus B	CVLCVPWISQTHYRLVSQDEYTAAGYITCWYQTNIVVPPKTPTDCTVLCFVSACNDFSVRMLKDTPFIEQSNELQGDVKEAVENAMGRVADTIRSGPTNSEAIPALTAVETGHTSQVVPSDTMQTRHVKNYHSRTESSIENFMCRAACVRMAKYEARGEATSTSRFDAWEISIRDMVQLRRKCEMFTYLRFDVEVTFVITSYQHQGTVSQDMPPITHQIMYIPPGGPIPKKVDGYEWQTSTNPSIFWTEGNAPPRMSIPFISIGNAYSSFYDGWSHFDQKGAYGFNTLNKMGHIYCRHVNKETPSEVTSYVRIYFKPKHVRAWVPRPPRLCQYKYKANVNFEPTPVTDTRKTINDVPKSNHGAYGQQSGAVYVGNYRVVNRHLATYA	FVITSYQHQGTVSQDMPPITHQIMYIPPGGPIPKKVDGYEWQTSTNPSIFWTEGNA	aTGAATTCGGAGCGGTttcgtgatcacctcatatcaacaccaagggaccgtgagtcaggacatgcctccaattacccatcaaattatgtacatcccacctggcggtcctattccaaagaaagtcgacggttatgagtggcagaccagcaccaaccctagcatcttttggacagagggtaacgctCACTGCACTCGAGACa	virus
400	401	A3R4H6	Enterovirus B	Enterovirus B	CVLCVPWISQTHYRLVSQDEYTAAGYITCWYQTNIVVPPKTPTDCTVLCFVSACNDFSVRMLKDTPFIEQSNELQGDVKEAVENAMGRVADTIRSGPTNSEAIPALTAVETGHTSQVVPSDTMQTRHVKNYHSRTESSIENFMCRAACVRMAKYEARGEATSTSRFDAWEISIRDMVQLRRKCEMFTYLRFDVEVTFVITSYQHQGTVSQDMPPITHQIMYIPPGGPIPKKVDGYEWQTSTNPSIFWTEGNAPPRMSIPFISIGNAYSSFYDGWSHFDQKGAYGFNTLNKMGHIYCRHVNKETPSEVTSYVRIYFKPKHVRAWVPRPPRLCQYKYKANVNFEPTPVTDTRKTINDVPKSNHGAYGQQSGAVYVGNYRVVNRHLATYA	GGPIPKKVDGYEWQTSTNPSIFWTEGNAPPRMSIPFISIGNAYSSFYDGWSHFDQK	aGGAATTCCGCTGCGTggcggtcctattccaaagaaagtcgacggttatgagtggcagaccagcaccaaccctagcatcttttggacagagggtaacgctcctccacgcatgtctattccattcatctctattgggaacgcttactcctccttctatgacggctggtctcatttcgaccaaaaaCAGGgaagagctcgaa	virus
401	402	A3R4H6	Enterovirus B	Enterovirus B	CVLCVPWISQTHYRLVSQDEYTAAGYITCWYQTNIVVPPKTPTDCTVLCFVSACNDFSVRMLKDTPFIEQSNELQGDVKEAVENAMGRVADTIRSGPTNSEAIPALTAVETGHTSQVVPSDTMQTRHVKNYHSRTESSIENFMCRAACVRMAKYEARGEATSTSRFDAWEISIRDMVQLRRKCEMFTYLRFDVEVTFVITSYQHQGTVSQDMPPITHQIMYIPPGGPIPKKVDGYEWQTSTNPSIFWTEGNAPPRMSIPFISIGNAYSSFYDGWSHFDQKGAYGFNTLNKMGHIYCRHVNKETPSEVTSYVRIYFKPKHVRAWVPRPPRLCQYKYKANVNFEPTPVTDTRKTINDVPKSNHGAYGQQSGAVYVGNYRVVNRHLATYA	PPRMSIPFISIGNAYSSFYDGWSHFDQKGAYGFNTLNKMGHIYCRHVNKETPSEVT	aTGAATTCGGAGCGGTcctccacgcatgtctattccattcatctctattgggaacgcttactcctccttctatgacggctggtctcatttcgaccaaaaaggcgcctatgggttcaatactttgaacaagatgggtcatatttactgtcgccacgttaacaaagaaacccctagcgaggtcaccCACTGCACTCGAGACa	virus
402	403	A3R4H6	Enterovirus B	Enterovirus B	CVLCVPWISQTHYRLVSQDEYTAAGYITCWYQTNIVVPPKTPTDCTVLCFVSACNDFSVRMLKDTPFIEQSNELQGDVKEAVENAMGRVADTIRSGPTNSEAIPALTAVETGHTSQVVPSDTMQTRHVKNYHSRTESSIENFMCRAACVRMAKYEARGEATSTSRFDAWEISIRDMVQLRRKCEMFTYLRFDVEVTFVITSYQHQGTVSQDMPPITHQIMYIPPGGPIPKKVDGYEWQTSTNPSIFWTEGNAPPRMSIPFISIGNAYSSFYDGWSHFDQKGAYGFNTLNKMGHIYCRHVNKETPSEVTSYVRIYFKPKHVRAWVPRPPRLCQYKYKANVNFEPTPVTDTRKTINDVPKSNHGAYGQQSGAVYVGNYRVVNRHLATYA	GAYGFNTLNKMGHIYCRHVNKETPSEVTSYVRIYFKPKHVRAWVPRPPRLCQYKYK	aGGAATTCCGCTGCGTggcgcctatgggttcaatactttgaacaagatgggtcatatttactgtcgccacgttaacaaagaaacccctagcgaggtcacctcatacgtccgcatctactttaagcctaagcatgttcgcgcttgggtgccacgcccaccacgcctgtgccaatataagtacaagCAGGgaagagctcgaa	virus
403	404	A3R4H6	Enterovirus B	Enterovirus B	CVLCVPWISQTHYRLVSQDEYTAAGYITCWYQTNIVVPPKTPTDCTVLCFVSACNDFSVRMLKDTPFIEQSNELQGDVKEAVENAMGRVADTIRSGPTNSEAIPALTAVETGHTSQVVPSDTMQTRHVKNYHSRTESSIENFMCRAACVRMAKYEARGEATSTSRFDAWEISIRDMVQLRRKCEMFTYLRFDVEVTFVITSYQHQGTVSQDMPPITHQIMYIPPGGPIPKKVDGYEWQTSTNPSIFWTEGNAPPRMSIPFISIGNAYSSFYDGWSHFDQKGAYGFNTLNKMGHIYCRHVNKETPSEVTSYVRIYFKPKHVRAWVPRPPRLCQYKYKANVNFEPTPVTDTRKTINDVPKSNHGAYGQQSGAVYVGNYRVVNRHLATYA	SYVRIYFKPKHVRAWVPRPPRLCQYKYKANVNFEPTPVTDTRKTINDVPKSNHGAY	aTGAATTCGGAGCGGTtcatacgtccgcatctactttaagcctaagcatgttcgcgcttgggtgccacgcccaccacgcctgtgccaatataagtacaaggccaatgtgaatttcgagcctacacctgtgactgatactcgcaagaccattaacgacgtgcctaaatctaaccatggggcttatCACTGCACTCGAGACa	virus
404	405	A3R4H6	Enterovirus B	Enterovirus B	CVLCVPWISQTHYRLVSQDEYTAAGYITCWYQTNIVVPPKTPTDCTVLCFVSACNDFSVRMLKDTPFIEQSNELQGDVKEAVENAMGRVADTIRSGPTNSEAIPALTAVETGHTSQVVPSDTMQTRHVKNYHSRTESSIENFMCRAACVRMAKYEARGEATSTSRFDAWEISIRDMVQLRRKCEMFTYLRFDVEVTFVITSYQHQGTVSQDMPPITHQIMYIPPGGPIPKKVDGYEWQTSTNPSIFWTEGNAPPRMSIPFISIGNAYSSFYDGWSHFDQKGAYGFNTLNKMGHIYCRHVNKETPSEVTSYVRIYFKPKHVRAWVPRPPRLCQYKYKANVNFEPTPVTDTRKTINDVPKSNHGAYGQQSGAVYVGNYRVVNRHLATYA	ANVNFEPTPVTDTRKTINDVPKSNHGAYGQQSGAVYVGNYRVVNRHLATYA	aGGAATTCCGCTGCGTgccaatgtgaatttcgagcctacacctgtgactgatactcgcaagaccattaacgacgtgcctaaatctaaccatggggcttatggtcaacaatctggtgccgtgtacgttgggaattatcgcgtcgtcaaccgccatctggccacctatgcttaatctgagctcagtCAGGgaagagctcgaa	virus
405	406	A3R4N1	KI polyomavirus	KI polyomavirus (isolate Stockholm 350) (KIPyV)	MGIFLAVPEIIAASIAGGAEALSIAGSGAAIATGEGLAALGGITEGAALLGETIPISEAATTVLTKVPELVQATQAVTAAVQGGAGLVGGIYTALASDHPGDLPPNTPTGSASGLHPTSGYNPQGAGLNLQSVHKPIHAPYSGMALVPIPEYQLETGIPGIPDWLFNLVASYLPELPSLQDVFNRIAFGIWSSYYNAGSTVVNRVLSDEIQRLLRDLEYGFRATLASIGESDPVNAIATQVRSLASTARERELLQITAGQPLDLSRPTSALSAAAGALTEAAYNFIYDASSLPKDGFNALSEGVHRLGQWISFSGPTGGTPHYATPDWILYVLEQLNADTYKIPTQAVKRKQDELHPVSPTKKANKAKKSSSPGTNSGNRSKKRRGRSTSRSTTVRRNRI	MGIFLAVPEIIAASIAGGAEALSIAGSGAAIATGEGLAALGGITEGAALLGETIPI	aGGAATTCCGCTGCGTatggggatttttttggccgtgcctgaaatcattgctgcctcaattgccggcggggcagaggctttgagcatcgcaggctctggcgctgctatcgcaaccggcgaagggctggctgcactgggcggcatcactgagggcgccgcccttctcggcgaaactatcccaatcCAGGgaagagctcgaa	virus
406	407	A3R4N1	KI polyomavirus	KI polyomavirus (isolate Stockholm 350) (KIPyV)	MGIFLAVPEIIAASIAGGAEALSIAGSGAAIATGEGLAALGGITEGAALLGETIPISEAATTVLTKVPELVQATQAVTAAVQGGAGLVGGIYTALASDHPGDLPPNTPTGSASGLHPTSGYNPQGAGLNLQSVHKPIHAPYSGMALVPIPEYQLETGIPGIPDWLFNLVASYLPELPSLQDVFNRIAFGIWSSYYNAGSTVVNRVLSDEIQRLLRDLEYGFRATLASIGESDPVNAIATQVRSLASTARERELLQITAGQPLDLSRPTSALSAAAGALTEAAYNFIYDASSLPKDGFNALSEGVHRLGQWISFSGPTGGTPHYATPDWILYVLEQLNADTYKIPTQAVKRKQDELHPVSPTKKANKAKKSSSPGTNSGNRSKKRRGRSTSRSTTVRRNRI	AAIATGEGLAALGGITEGAALLGETIPISEAATTVLTKVPELVQATQAVTAAVQGG	aTGAATTCGGAGCGGTgctgctatcgcaaccggcgaagggctggctgcactgggcggcatcactgagggcgccgcccttctcggcgaaactatcccaatctcagaggctgcaacaacagttttgaccaaggttcctgaactcgtgcaggccacccaggccgtgaccgcagctgtgcaaggtgggCACTGCACTCGAGACa	virus
407	408	A3R4N1	KI polyomavirus	KI polyomavirus (isolate Stockholm 350) (KIPyV)	MGIFLAVPEIIAASIAGGAEALSIAGSGAAIATGEGLAALGGITEGAALLGETIPISEAATTVLTKVPELVQATQAVTAAVQGGAGLVGGIYTALASDHPGDLPPNTPTGSASGLHPTSGYNPQGAGLNLQSVHKPIHAPYSGMALVPIPEYQLETGIPGIPDWLFNLVASYLPELPSLQDVFNRIAFGIWSSYYNAGSTVVNRVLSDEIQRLLRDLEYGFRATLASIGESDPVNAIATQVRSLASTARERELLQITAGQPLDLSRPTSALSAAAGALTEAAYNFIYDASSLPKDGFNALSEGVHRLGQWISFSGPTGGTPHYATPDWILYVLEQLNADTYKIPTQAVKRKQDELHPVSPTKKANKAKKSSSPGTNSGNRSKKRRGRSTSRSTTVRRNRI	SEAATTVLTKVPELVQATQAVTAAVQGGAGLVGGIYTALASDHPGDLPPNTPTGSA	aGGAATTCCGCTGCGTtcagaggctgcaacaacagttttgaccaaggttcctgaactcgtgcaggccacccaggccgtgaccgcagctgtgcaaggtggggctggcctggttgggggcatttacacagcacttgcttcagatcatcctggtgacttgcctccaaatactccaacaggctccgccCAGGgaagagctcgaa	virus
408	409	A3R4N1	KI polyomavirus	KI polyomavirus (isolate Stockholm 350) (KIPyV)	MGIFLAVPEIIAASIAGGAEALSIAGSGAAIATGEGLAALGGITEGAALLGETIPISEAATTVLTKVPELVQATQAVTAAVQGGAGLVGGIYTALASDHPGDLPPNTPTGSASGLHPTSGYNPQGAGLNLQSVHKPIHAPYSGMALVPIPEYQLETGIPGIPDWLFNLVASYLPELPSLQDVFNRIAFGIWSSYYNAGSTVVNRVLSDEIQRLLRDLEYGFRATLASIGESDPVNAIATQVRSLASTARERELLQITAGQPLDLSRPTSALSAAAGALTEAAYNFIYDASSLPKDGFNALSEGVHRLGQWISFSGPTGGTPHYATPDWILYVLEQLNADTYKIPTQAVKRKQDELHPVSPTKKANKAKKSSSPGTNSGNRSKKRRGRSTSRSTTVRRNRI	AGLVGGIYTALASDHPGDLPPNTPTGSASGLHPTSGYNPQGAGLNLQSVHKPIHAP	aTGAATTCGGAGCGGTgctggcctggttgggggcatttacacagcacttgcttcagatcatcctggtgacttgcctccaaatactccaacaggctccgcctccggccttcaccctaccagtggctacaaccctcaaggtgccggtcttaatttgcagagcgtccataagccaattcatgcaccaCACTGCACTCGAGACa	virus
409	410	A3R4N1	KI polyomavirus	KI polyomavirus (isolate Stockholm 350) (KIPyV)	MGIFLAVPEIIAASIAGGAEALSIAGSGAAIATGEGLAALGGITEGAALLGETIPISEAATTVLTKVPELVQATQAVTAAVQGGAGLVGGIYTALASDHPGDLPPNTPTGSASGLHPTSGYNPQGAGLNLQSVHKPIHAPYSGMALVPIPEYQLETGIPGIPDWLFNLVASYLPELPSLQDVFNRIAFGIWSSYYNAGSTVVNRVLSDEIQRLLRDLEYGFRATLASIGESDPVNAIATQVRSLASTARERELLQITAGQPLDLSRPTSALSAAAGALTEAAYNFIYDASSLPKDGFNALSEGVHRLGQWISFSGPTGGTPHYATPDWILYVLEQLNADTYKIPTQAVKRKQDELHPVSPTKKANKAKKSSSPGTNSGNRSKKRRGRSTSRSTTVRRNRI	SGLHPTSGYNPQGAGLNLQSVHKPIHAPYSGMALVPIPEYQLETGIPGIPDWLFNL	aGGAATTCCGCTGCGTtccggccttcaccctaccagtggctacaaccctcaaggtgccggtcttaatttgcagagcgtccataagccaattcatgcaccatatagcggcatggcactcgttccaattcctgagtaccaactggagacagggatcccaggcatccctgactggcttttcaatctcCAGGgaagagctcgaa	virus
410	411	A3R4N1	KI polyomavirus	KI polyomavirus (isolate Stockholm 350) (KIPyV)	MGIFLAVPEIIAASIAGGAEALSIAGSGAAIATGEGLAALGGITEGAALLGETIPISEAATTVLTKVPELVQATQAVTAAVQGGAGLVGGIYTALASDHPGDLPPNTPTGSASGLHPTSGYNPQGAGLNLQSVHKPIHAPYSGMALVPIPEYQLETGIPGIPDWLFNLVASYLPELPSLQDVFNRIAFGIWSSYYNAGSTVVNRVLSDEIQRLLRDLEYGFRATLASIGESDPVNAIATQVRSLASTARERELLQITAGQPLDLSRPTSALSAAAGALTEAAYNFIYDASSLPKDGFNALSEGVHRLGQWISFSGPTGGTPHYATPDWILYVLEQLNADTYKIPTQAVKRKQDELHPVSPTKKANKAKKSSSPGTNSGNRSKKRRGRSTSRSTTVRRNRI	YSGMALVPIPEYQLETGIPGIPDWLFNLVASYLPELPSLQDVFNRIAFGIWSSYYN	aTGAATTCGGAGCGGTtatagcggcatggcactcgttccaattcctgagtaccaactggagacagggatcccaggcatccctgactggcttttcaatctcgtggctagttacttgccagaactgccttctttgcaagatgtttttaaccgcattgcattcggcatctggtcatcttattacaatCACTGCACTCGAGACa	virus
411	412	A3R4N1	KI polyomavirus	KI polyomavirus (isolate Stockholm 350) (KIPyV)	MGIFLAVPEIIAASIAGGAEALSIAGSGAAIATGEGLAALGGITEGAALLGETIPISEAATTVLTKVPELVQATQAVTAAVQGGAGLVGGIYTALASDHPGDLPPNTPTGSASGLHPTSGYNPQGAGLNLQSVHKPIHAPYSGMALVPIPEYQLETGIPGIPDWLFNLVASYLPELPSLQDVFNRIAFGIWSSYYNAGSTVVNRVLSDEIQRLLRDLEYGFRATLASIGESDPVNAIATQVRSLASTARERELLQITAGQPLDLSRPTSALSAAAGALTEAAYNFIYDASSLPKDGFNALSEGVHRLGQWISFSGPTGGTPHYATPDWILYVLEQLNADTYKIPTQAVKRKQDELHPVSPTKKANKAKKSSSPGTNSGNRSKKRRGRSTSRSTTVRRNRI	VASYLPELPSLQDVFNRIAFGIWSSYYNAGSTVVNRVLSDEIQRLLRDLEYGFRAT	aGGAATTCCGCTGCGTgtggctagttacttgccagaactgccttctttgcaagatgtttttaaccgcattgcattcggcatctggtcatcttattacaatgcagggtctactgttgtcaaccgcgttctttctgacgaaatccaacgcctccttcgcgacctcgaatacggctttcgcgcaactCAGGgaagagctcgaa	virus
412	413	A3R4N1	KI polyomavirus	KI polyomavirus (isolate Stockholm 350) (KIPyV)	MGIFLAVPEIIAASIAGGAEALSIAGSGAAIATGEGLAALGGITEGAALLGETIPISEAATTVLTKVPELVQATQAVTAAVQGGAGLVGGIYTALASDHPGDLPPNTPTGSASGLHPTSGYNPQGAGLNLQSVHKPIHAPYSGMALVPIPEYQLETGIPGIPDWLFNLVASYLPELPSLQDVFNRIAFGIWSSYYNAGSTVVNRVLSDEIQRLLRDLEYGFRATLASIGESDPVNAIATQVRSLASTARERELLQITAGQPLDLSRPTSALSAAAGALTEAAYNFIYDASSLPKDGFNALSEGVHRLGQWISFSGPTGGTPHYATPDWILYVLEQLNADTYKIPTQAVKRKQDELHPVSPTKKANKAKKSSSPGTNSGNRSKKRRGRSTSRSTTVRRNRI	AGSTVVNRVLSDEIQRLLRDLEYGFRATLASIGESDPVNAIATQVRSLASTARERE	aTGAATTCGGAGCGGTgcagggtctactgttgtcaaccgcgttctttctgacgaaatccaacgcctccttcgcgacctcgaatacggctttcgcgcaactttggcatcaattggcgaaagcgaccctgtcaatgccattgccacccaagtgcgctctttggcatccacagcccgcgagcgcgaaCACTGCACTCGAGACa	virus
413	414	A3R4N1	KI polyomavirus	KI polyomavirus (isolate Stockholm 350) (KIPyV)	MGIFLAVPEIIAASIAGGAEALSIAGSGAAIATGEGLAALGGITEGAALLGETIPISEAATTVLTKVPELVQATQAVTAAVQGGAGLVGGIYTALASDHPGDLPPNTPTGSASGLHPTSGYNPQGAGLNLQSVHKPIHAPYSGMALVPIPEYQLETGIPGIPDWLFNLVASYLPELPSLQDVFNRIAFGIWSSYYNAGSTVVNRVLSDEIQRLLRDLEYGFRATLASIGESDPVNAIATQVRSLASTARERELLQITAGQPLDLSRPTSALSAAAGALTEAAYNFIYDASSLPKDGFNALSEGVHRLGQWISFSGPTGGTPHYATPDWILYVLEQLNADTYKIPTQAVKRKQDELHPVSPTKKANKAKKSSSPGTNSGNRSKKRRGRSTSRSTTVRRNRI	LASIGESDPVNAIATQVRSLASTARERELLQITAGQPLDLSRPTSALSAAAGALTE	aGGAATTCCGCTGCGTttggcatcaattggcgaaagcgaccctgtcaatgccattgccacccaagtgcgctctttggcatccacagcccgcgagcgcgaactccttcaaattaccgctggccaaccactcgatttgagccgcccaacctccgccctcagtgccgctgcaggggctcttaccgaaCAGGgaagagctcgaa	virus
414	415	A3R4N1	KI polyomavirus	KI polyomavirus (isolate Stockholm 350) (KIPyV)	MGIFLAVPEIIAASIAGGAEALSIAGSGAAIATGEGLAALGGITEGAALLGETIPISEAATTVLTKVPELVQATQAVTAAVQGGAGLVGGIYTALASDHPGDLPPNTPTGSASGLHPTSGYNPQGAGLNLQSVHKPIHAPYSGMALVPIPEYQLETGIPGIPDWLFNLVASYLPELPSLQDVFNRIAFGIWSSYYNAGSTVVNRVLSDEIQRLLRDLEYGFRATLASIGESDPVNAIATQVRSLASTARERELLQITAGQPLDLSRPTSALSAAAGALTEAAYNFIYDASSLPKDGFNALSEGVHRLGQWISFSGPTGGTPHYATPDWILYVLEQLNADTYKIPTQAVKRKQDELHPVSPTKKANKAKKSSSPGTNSGNRSKKRRGRSTSRSTTVRRNRI	LLQITAGQPLDLSRPTSALSAAAGALTEAAYNFIYDASSLPKDGFNALSEGVHRLG	aTGAATTCGGAGCGGTctccttcaaattaccgctggccaaccactcgatttgagccgcccaacctccgccctcagtgccgctgcaggggctcttaccgaagcagcatacaactttatttatgatgcttctagtcttccaaaggatggctttaacgcacttagtgagggtgtccaccgcttgggcCACTGCACTCGAGACa	virus
415	416	A3R4N1	KI polyomavirus	KI polyomavirus (isolate Stockholm 350) (KIPyV)	MGIFLAVPEIIAASIAGGAEALSIAGSGAAIATGEGLAALGGITEGAALLGETIPISEAATTVLTKVPELVQATQAVTAAVQGGAGLVGGIYTALASDHPGDLPPNTPTGSASGLHPTSGYNPQGAGLNLQSVHKPIHAPYSGMALVPIPEYQLETGIPGIPDWLFNLVASYLPELPSLQDVFNRIAFGIWSSYYNAGSTVVNRVLSDEIQRLLRDLEYGFRATLASIGESDPVNAIATQVRSLASTARERELLQITAGQPLDLSRPTSALSAAAGALTEAAYNFIYDASSLPKDGFNALSEGVHRLGQWISFSGPTGGTPHYATPDWILYVLEQLNADTYKIPTQAVKRKQDELHPVSPTKKANKAKKSSSPGTNSGNRSKKRRGRSTSRSTTVRRNRI	AAYNFIYDASSLPKDGFNALSEGVHRLGQWISFSGPTGGTPHYATPDWILYVLEQL	aGGAATTCCGCTGCGTgcagcatacaactttatttatgatgcttctagtcttccaaaggatggctttaacgcacttagtgagggtgtccaccgcttgggccaatggatctctttctctggcccaactggcggcacacctcattatgctacacctgactggattctttatgttctggagcagcttCAGGgaagagctcgaa	virus
416	417	A3R4N1	KI polyomavirus	KI polyomavirus (isolate Stockholm 350) (KIPyV)	MGIFLAVPEIIAASIAGGAEALSIAGSGAAIATGEGLAALGGITEGAALLGETIPISEAATTVLTKVPELVQATQAVTAAVQGGAGLVGGIYTALASDHPGDLPPNTPTGSASGLHPTSGYNPQGAGLNLQSVHKPIHAPYSGMALVPIPEYQLETGIPGIPDWLFNLVASYLPELPSLQDVFNRIAFGIWSSYYNAGSTVVNRVLSDEIQRLLRDLEYGFRATLASIGESDPVNAIATQVRSLASTARERELLQITAGQPLDLSRPTSALSAAAGALTEAAYNFIYDASSLPKDGFNALSEGVHRLGQWISFSGPTGGTPHYATPDWILYVLEQLNADTYKIPTQAVKRKQDELHPVSPTKKANKAKKSSSPGTNSGNRSKKRRGRSTSRSTTVRRNRI	QWISFSGPTGGTPHYATPDWILYVLEQLNADTYKIPTQAVKRKQDELHPVSPTKKA	aTGAATTCGGAGCGGTcaatggatctctttctctggcccaactggcggcacacctcattatgctacacctgactggattctttatgttctggagcagcttaacgctgacacctacaagatcccaacacaagccgtgaagcgcaaacaagatgaacttcacccagttagtccaaccaaaaaggctCACTGCACTCGAGACa	virus
417	418	A3R4N1	KI polyomavirus	KI polyomavirus (isolate Stockholm 350) (KIPyV)	MGIFLAVPEIIAASIAGGAEALSIAGSGAAIATGEGLAALGGITEGAALLGETIPISEAATTVLTKVPELVQATQAVTAAVQGGAGLVGGIYTALASDHPGDLPPNTPTGSASGLHPTSGYNPQGAGLNLQSVHKPIHAPYSGMALVPIPEYQLETGIPGIPDWLFNLVASYLPELPSLQDVFNRIAFGIWSSYYNAGSTVVNRVLSDEIQRLLRDLEYGFRATLASIGESDPVNAIATQVRSLASTARERELLQITAGQPLDLSRPTSALSAAAGALTEAAYNFIYDASSLPKDGFNALSEGVHRLGQWISFSGPTGGTPHYATPDWILYVLEQLNADTYKIPTQAVKRKQDELHPVSPTKKANKAKKSSSPGTNSGNRSKKRRGRSTSRSTTVRRNRI	NADTYKIPTQAVKRKQDELHPVSPTKKANKAKKSSSPGTNSGNRSKKRRGRSTSRS	aGGAATTCCGCTGCGTaacgctgacacctacaagatcccaacacaagccgtgaagcgcaaacaagatgaacttcacccagttagtccaaccaaaaaggctaacaaggcaaagaagagtagctcaccaggcaccaattcagggaatcgctctaagaagcgccgcggccgcagcacctcacgcagcCAGGgaagagctcgaa	virus
418	419	A3R4N1	KI polyomavirus	KI polyomavirus (isolate Stockholm 350) (KIPyV)	MGIFLAVPEIIAASIAGGAEALSIAGSGAAIATGEGLAALGGITEGAALLGETIPISEAATTVLTKVPELVQATQAVTAAVQGGAGLVGGIYTALASDHPGDLPPNTPTGSASGLHPTSGYNPQGAGLNLQSVHKPIHAPYSGMALVPIPEYQLETGIPGIPDWLFNLVASYLPELPSLQDVFNRIAFGIWSSYYNAGSTVVNRVLSDEIQRLLRDLEYGFRATLASIGESDPVNAIATQVRSLASTARERELLQITAGQPLDLSRPTSALSAAAGALTEAAYNFIYDASSLPKDGFNALSEGVHRLGQWISFSGPTGGTPHYATPDWILYVLEQLNADTYKIPTQAVKRKQDELHPVSPTKKANKAKKSSSPGTNSGNRSKKRRGRSTSRSTTVRRNRI	NKAKKSSSPGTNSGNRSKKRRGRSTSRSTTVRRNRI	aTGAATTCGGAGCGGTaacaaggcaaagaagagtagctcaccaggcaccaattcagggaatcgctctaagaagcgccgcggccgcagcacctcacgcagcacaaccgtgcgccgcaatcgcatctaatctgagctcagtccacgagcagatccgtgtgtgtaggtagattacagcatttctcgcCACTGCACTCGAGACa	virus
419	420	A3R4N3	KI polyomavirus	KI polyomavirus (isolate Stockholm 350) (KIPyV)	MSCTPCRPQKRLTRPRSQVPRVQTLATEVKKGGVEVLAAVPLSEETEFKVELFVKPVIGNTTAAQDGREPTPHYWSISSAIHDKESGSSIKVEETPDADTTVCYSLAEIAPPDIPNQVSECDMKVWELYRMETELLVVPLVNALGNTNGVVHGLAGTQLYFWAVGGQPLDVVGVTPTDKYKGPTTYTINPPGDPRTLHVYNSNTPKAKVTSERYSVESWAPDPSRNDNCRYFGRVVGGAATPPVVSYGNNSTIPLLDENGIGILCLQGRLYITCADMLGTANSRIHTPMARFFRLHFRQRRVKNPFTMNVLYKQVFNRPTETVDAQVGVTEVTMVEEIGPLPPSIQTTLPTSVNLTQLPRTVTLQSQTPLLNTQQNSK	MSCTPCRPQKRLTRPRSQVPRVQTLATEVKKGGVEVLAAVPLSEETEFKVELFVKP	aGGAATTCCGCTGCGTatgagctgtaccccttgtcgccctcaaaagcgccttacacgccctcgctcccaggtccctcgcgtgcagaccttggctactgaggtgaagaaagggggcgtggaagttcttgcagccgtcccattgagcgaggagactgagttcaaagtcgagttgttcgttaagccaCAGGgaagagctcgaa	virus
420	421	A3R4N3	KI polyomavirus	KI polyomavirus (isolate Stockholm 350) (KIPyV)	MSCTPCRPQKRLTRPRSQVPRVQTLATEVKKGGVEVLAAVPLSEETEFKVELFVKPVIGNTTAAQDGREPTPHYWSISSAIHDKESGSSIKVEETPDADTTVCYSLAEIAPPDIPNQVSECDMKVWELYRMETELLVVPLVNALGNTNGVVHGLAGTQLYFWAVGGQPLDVVGVTPTDKYKGPTTYTINPPGDPRTLHVYNSNTPKAKVTSERYSVESWAPDPSRNDNCRYFGRVVGGAATPPVVSYGNNSTIPLLDENGIGILCLQGRLYITCADMLGTANSRIHTPMARFFRLHFRQRRVKNPFTMNVLYKQVFNRPTETVDAQVGVTEVTMVEEIGPLPPSIQTTLPTSVNLTQLPRTVTLQSQTPLLNTQQNSK	VKKGGVEVLAAVPLSEETEFKVELFVKPVIGNTTAAQDGREPTPHYWSISSAIHDK	aTGAATTCGGAGCGGTgtgaagaaagggggcgtggaagttcttgcagccgtcccattgagcgaggagactgagttcaaagtcgagttgttcgttaagccagtcatcggcaacactacagcagctcaggatggtcgcgaacctaccccacactactggtccatttcaagcgctatccacgataagCACTGCACTCGAGACa	virus
421	422	A3R4N3	KI polyomavirus	KI polyomavirus (isolate Stockholm 350) (KIPyV)	MSCTPCRPQKRLTRPRSQVPRVQTLATEVKKGGVEVLAAVPLSEETEFKVELFVKPVIGNTTAAQDGREPTPHYWSISSAIHDKESGSSIKVEETPDADTTVCYSLAEIAPPDIPNQVSECDMKVWELYRMETELLVVPLVNALGNTNGVVHGLAGTQLYFWAVGGQPLDVVGVTPTDKYKGPTTYTINPPGDPRTLHVYNSNTPKAKVTSERYSVESWAPDPSRNDNCRYFGRVVGGAATPPVVSYGNNSTIPLLDENGIGILCLQGRLYITCADMLGTANSRIHTPMARFFRLHFRQRRVKNPFTMNVLYKQVFNRPTETVDAQVGVTEVTMVEEIGPLPPSIQTTLPTSVNLTQLPRTVTLQSQTPLLNTQQNSK	VIGNTTAAQDGREPTPHYWSISSAIHDKESGSSIKVEETPDADTTVCYSLAEIAPP	aGGAATTCCGCTGCGTgtcatcggcaacactacagcagctcaggatggtcgcgaacctaccccacactactggtccatttcaagcgctatccacgataaggaaagtggttcttcaatcaaagttgaagaaacaccagacgctgatactacagtgtgctactcactcgccgagatcgcacctccaCAGGgaagagctcgaa	virus
422	423	A3R4N3	KI polyomavirus	KI polyomavirus (isolate Stockholm 350) (KIPyV)	MSCTPCRPQKRLTRPRSQVPRVQTLATEVKKGGVEVLAAVPLSEETEFKVELFVKPVIGNTTAAQDGREPTPHYWSISSAIHDKESGSSIKVEETPDADTTVCYSLAEIAPPDIPNQVSECDMKVWELYRMETELLVVPLVNALGNTNGVVHGLAGTQLYFWAVGGQPLDVVGVTPTDKYKGPTTYTINPPGDPRTLHVYNSNTPKAKVTSERYSVESWAPDPSRNDNCRYFGRVVGGAATPPVVSYGNNSTIPLLDENGIGILCLQGRLYITCADMLGTANSRIHTPMARFFRLHFRQRRVKNPFTMNVLYKQVFNRPTETVDAQVGVTEVTMVEEIGPLPPSIQTTLPTSVNLTQLPRTVTLQSQTPLLNTQQNSK	ESGSSIKVEETPDADTTVCYSLAEIAPPDIPNQVSECDMKVWELYRMETELLVVPL	aTGAATTCGGAGCGGTgaaagtggttcttcaatcaaagttgaagaaacaccagacgctgatactacagtgtgctactcactcgccgagatcgcacctccagatatcccaaaccaagtttctgaatgcgacatgaaggtgtgggaactgtatcgcatggagactgaattgttggtcgtcccacttCACTGCACTCGAGACa	virus
423	424	A3R4N3	KI polyomavirus	KI polyomavirus (isolate Stockholm 350) (KIPyV)	MSCTPCRPQKRLTRPRSQVPRVQTLATEVKKGGVEVLAAVPLSEETEFKVELFVKPVIGNTTAAQDGREPTPHYWSISSAIHDKESGSSIKVEETPDADTTVCYSLAEIAPPDIPNQVSECDMKVWELYRMETELLVVPLVNALGNTNGVVHGLAGTQLYFWAVGGQPLDVVGVTPTDKYKGPTTYTINPPGDPRTLHVYNSNTPKAKVTSERYSVESWAPDPSRNDNCRYFGRVVGGAATPPVVSYGNNSTIPLLDENGIGILCLQGRLYITCADMLGTANSRIHTPMARFFRLHFRQRRVKNPFTMNVLYKQVFNRPTETVDAQVGVTEVTMVEEIGPLPPSIQTTLPTSVNLTQLPRTVTLQSQTPLLNTQQNSK	DIPNQVSECDMKVWELYRMETELLVVPLVNALGNTNGVVHGLAGTQLYFWAVGGQP	aGGAATTCCGCTGCGTgatatcccaaaccaagtttctgaatgcgacatgaaggtgtgggaactgtatcgcatggagactgaattgttggtcgtcccacttgttaacgctctcggcaacactaatggggtggtccacggccttgccggtacccaactctatttctgggcagtcggtgggcaaccaCAGGgaagagctcgaa	virus
424	425	A3R4N3	KI polyomavirus	KI polyomavirus (isolate Stockholm 350) (KIPyV)	MSCTPCRPQKRLTRPRSQVPRVQTLATEVKKGGVEVLAAVPLSEETEFKVELFVKPVIGNTTAAQDGREPTPHYWSISSAIHDKESGSSIKVEETPDADTTVCYSLAEIAPPDIPNQVSECDMKVWELYRMETELLVVPLVNALGNTNGVVHGLAGTQLYFWAVGGQPLDVVGVTPTDKYKGPTTYTINPPGDPRTLHVYNSNTPKAKVTSERYSVESWAPDPSRNDNCRYFGRVVGGAATPPVVSYGNNSTIPLLDENGIGILCLQGRLYITCADMLGTANSRIHTPMARFFRLHFRQRRVKNPFTMNVLYKQVFNRPTETVDAQVGVTEVTMVEEIGPLPPSIQTTLPTSVNLTQLPRTVTLQSQTPLLNTQQNSK	VNALGNTNGVVHGLAGTQLYFWAVGGQPLDVVGVTPTDKYKGPTTYTINPPGDPRT	aTGAATTCGGAGCGGTgttaacgctctcggcaacactaatggggtggtccacggccttgccggtacccaactctatttctgggcagtcggtgggcaaccacttgatgtggtgggggtgaccccaaccgacaaatacaagggtcctactacatacactattaacccacctggcgaccctcgcaccCACTGCACTCGAGACa	virus
425	426	A3R4N3	KI polyomavirus	KI polyomavirus (isolate Stockholm 350) (KIPyV)	MSCTPCRPQKRLTRPRSQVPRVQTLATEVKKGGVEVLAAVPLSEETEFKVELFVKPVIGNTTAAQDGREPTPHYWSISSAIHDKESGSSIKVEETPDADTTVCYSLAEIAPPDIPNQVSECDMKVWELYRMETELLVVPLVNALGNTNGVVHGLAGTQLYFWAVGGQPLDVVGVTPTDKYKGPTTYTINPPGDPRTLHVYNSNTPKAKVTSERYSVESWAPDPSRNDNCRYFGRVVGGAATPPVVSYGNNSTIPLLDENGIGILCLQGRLYITCADMLGTANSRIHTPMARFFRLHFRQRRVKNPFTMNVLYKQVFNRPTETVDAQVGVTEVTMVEEIGPLPPSIQTTLPTSVNLTQLPRTVTLQSQTPLLNTQQNSK	LDVVGVTPTDKYKGPTTYTINPPGDPRTLHVYNSNTPKAKVTSERYSVESWAPDPS	aGGAATTCCGCTGCGTcttgatgtggtgggggtgaccccaaccgacaaatacaagggtcctactacatacactattaacccacctggcgaccctcgcaccctccatgtgtacaattccaatacaccaaaggcaaaggtgacaagcgagcgctacagcgttgaatcatgggcaccagatccatctCAGGgaagagctcgaa	virus
426	427	A3R4N3	KI polyomavirus	KI polyomavirus (isolate Stockholm 350) (KIPyV)	MSCTPCRPQKRLTRPRSQVPRVQTLATEVKKGGVEVLAAVPLSEETEFKVELFVKPVIGNTTAAQDGREPTPHYWSISSAIHDKESGSSIKVEETPDADTTVCYSLAEIAPPDIPNQVSECDMKVWELYRMETELLVVPLVNALGNTNGVVHGLAGTQLYFWAVGGQPLDVVGVTPTDKYKGPTTYTINPPGDPRTLHVYNSNTPKAKVTSERYSVESWAPDPSRNDNCRYFGRVVGGAATPPVVSYGNNSTIPLLDENGIGILCLQGRLYITCADMLGTANSRIHTPMARFFRLHFRQRRVKNPFTMNVLYKQVFNRPTETVDAQVGVTEVTMVEEIGPLPPSIQTTLPTSVNLTQLPRTVTLQSQTPLLNTQQNSK	LHVYNSNTPKAKVTSERYSVESWAPDPSRNDNCRYFGRVVGGAATPPVVSYGNNST	aTGAATTCGGAGCGGTctccatgtgtacaattccaatacaccaaaggcaaaggtgacaagcgagcgctacagcgttgaatcatgggcaccagatccatctcgcaatgataactgccgctacttcggccgcgtggtcgggggtgccgcaacccctcctgtggtcagctacggtaataacagcactCACTGCACTCGAGACa	virus
427	428	A3R4N3	KI polyomavirus	KI polyomavirus (isolate Stockholm 350) (KIPyV)	MSCTPCRPQKRLTRPRSQVPRVQTLATEVKKGGVEVLAAVPLSEETEFKVELFVKPVIGNTTAAQDGREPTPHYWSISSAIHDKESGSSIKVEETPDADTTVCYSLAEIAPPDIPNQVSECDMKVWELYRMETELLVVPLVNALGNTNGVVHGLAGTQLYFWAVGGQPLDVVGVTPTDKYKGPTTYTINPPGDPRTLHVYNSNTPKAKVTSERYSVESWAPDPSRNDNCRYFGRVVGGAATPPVVSYGNNSTIPLLDENGIGILCLQGRLYITCADMLGTANSRIHTPMARFFRLHFRQRRVKNPFTMNVLYKQVFNRPTETVDAQVGVTEVTMVEEIGPLPPSIQTTLPTSVNLTQLPRTVTLQSQTPLLNTQQNSK	RNDNCRYFGRVVGGAATPPVVSYGNNSTIPLLDENGIGILCLQGRLYITCADMLGT	aGGAATTCCGCTGCGTcgcaatgataactgccgctacttcggccgcgtggtcgggggtgccgcaacccctcctgtggtcagctacggtaataacagcactatccctttgctcgatgagaatgggatcggtattctgtgcttgcaagggcgcctttacattacctgcgccgacatgctggggacaCAGGgaagagctcgaa	virus
428	429	A3R4N3	KI polyomavirus	KI polyomavirus (isolate Stockholm 350) (KIPyV)	MSCTPCRPQKRLTRPRSQVPRVQTLATEVKKGGVEVLAAVPLSEETEFKVELFVKPVIGNTTAAQDGREPTPHYWSISSAIHDKESGSSIKVEETPDADTTVCYSLAEIAPPDIPNQVSECDMKVWELYRMETELLVVPLVNALGNTNGVVHGLAGTQLYFWAVGGQPLDVVGVTPTDKYKGPTTYTINPPGDPRTLHVYNSNTPKAKVTSERYSVESWAPDPSRNDNCRYFGRVVGGAATPPVVSYGNNSTIPLLDENGIGILCLQGRLYITCADMLGTANSRIHTPMARFFRLHFRQRRVKNPFTMNVLYKQVFNRPTETVDAQVGVTEVTMVEEIGPLPPSIQTTLPTSVNLTQLPRTVTLQSQTPLLNTQQNSK	IPLLDENGIGILCLQGRLYITCADMLGTANSRIHTPMARFFRLHFRQRRVKNPFTM	aTGAATTCGGAGCGGTatccctttgctcgatgagaatgggatcggtattctgtgcttgcaagggcgcctttacattacctgcgccgacatgctggggacagcaaacagccgcatccacacaccaatggctcgcttcttccgcctccattttcgccagcgccgcgtgaagaaccctttcaccatgCACTGCACTCGAGACa	virus
429	430	A3R4N3	KI polyomavirus	KI polyomavirus (isolate Stockholm 350) (KIPyV)	MSCTPCRPQKRLTRPRSQVPRVQTLATEVKKGGVEVLAAVPLSEETEFKVELFVKPVIGNTTAAQDGREPTPHYWSISSAIHDKESGSSIKVEETPDADTTVCYSLAEIAPPDIPNQVSECDMKVWELYRMETELLVVPLVNALGNTNGVVHGLAGTQLYFWAVGGQPLDVVGVTPTDKYKGPTTYTINPPGDPRTLHVYNSNTPKAKVTSERYSVESWAPDPSRNDNCRYFGRVVGGAATPPVVSYGNNSTIPLLDENGIGILCLQGRLYITCADMLGTANSRIHTPMARFFRLHFRQRRVKNPFTMNVLYKQVFNRPTETVDAQVGVTEVTMVEEIGPLPPSIQTTLPTSVNLTQLPRTVTLQSQTPLLNTQQNSK	ANSRIHTPMARFFRLHFRQRRVKNPFTMNVLYKQVFNRPTETVDAQVGVTEVTMVE	aGGAATTCCGCTGCGTgcaaacagccgcatccacacaccaatggctcgcttcttccgcctccattttcgccagcgccgcgtgaagaaccctttcaccatgaatgttctctataaacaggtgttcaatcgcccaaccgaaacagttgatgctcaggtcggcgtgactgaggtcactatggttgaaCAGGgaagagctcgaa	virus
430	431	A3R4N3	KI polyomavirus	KI polyomavirus (isolate Stockholm 350) (KIPyV)	MSCTPCRPQKRLTRPRSQVPRVQTLATEVKKGGVEVLAAVPLSEETEFKVELFVKPVIGNTTAAQDGREPTPHYWSISSAIHDKESGSSIKVEETPDADTTVCYSLAEIAPPDIPNQVSECDMKVWELYRMETELLVVPLVNALGNTNGVVHGLAGTQLYFWAVGGQPLDVVGVTPTDKYKGPTTYTINPPGDPRTLHVYNSNTPKAKVTSERYSVESWAPDPSRNDNCRYFGRVVGGAATPPVVSYGNNSTIPLLDENGIGILCLQGRLYITCADMLGTANSRIHTPMARFFRLHFRQRRVKNPFTMNVLYKQVFNRPTETVDAQVGVTEVTMVEEIGPLPPSIQTTLPTSVNLTQLPRTVTLQSQTPLLNTQQNSK	NVLYKQVFNRPTETVDAQVGVTEVTMVEEIGPLPPSIQTTLPTSVNLTQLPRTVTL	aTGAATTCGGAGCGGTaatgttctctataaacaggtgttcaatcgcccaaccgaaacagttgatgctcaggtcggcgtgactgaggtcactatggttgaagaaatcggtccactcccacctagcatccaaactactctgccaacctcagttaacttgacacaacttcctcgcaccgtcactttgCACTGCACTCGAGACa	virus
431	432	A3R4N3	KI polyomavirus	KI polyomavirus (isolate Stockholm 350) (KIPyV)	MSCTPCRPQKRLTRPRSQVPRVQTLATEVKKGGVEVLAAVPLSEETEFKVELFVKPVIGNTTAAQDGREPTPHYWSISSAIHDKESGSSIKVEETPDADTTVCYSLAEIAPPDIPNQVSECDMKVWELYRMETELLVVPLVNALGNTNGVVHGLAGTQLYFWAVGGQPLDVVGVTPTDKYKGPTTYTINPPGDPRTLHVYNSNTPKAKVTSERYSVESWAPDPSRNDNCRYFGRVVGGAATPPVVSYGNNSTIPLLDENGIGILCLQGRLYITCADMLGTANSRIHTPMARFFRLHFRQRRVKNPFTMNVLYKQVFNRPTETVDAQVGVTEVTMVEEIGPLPPSIQTTLPTSVNLTQLPRTVTLQSQTPLLNTQQNSK	EIGPLPPSIQTTLPTSVNLTQLPRTVTLQSQTPLLNTQQNSK	aGGAATTCCGCTGCGTgaaatcggtccactcccacctagcatccaaactactctgccaacctcagttaacttgacacaacttcctcgcaccgtcactttgcaaagccagactcctcttttgaatactcagcagaacagtaaataatctgagctcagtccacgagcagatccgtgtgtgtaggtaCAGGgaagagctcgaa	virus
432	433	A3R4N4	KI polyomavirus	KI polyomavirus (isolate Stockholm 350) (KIPyV)	MDKTLSREEAKQLMQLLCLDMSCWGNLPLMRRQYLVKCKEYHPDKGGNEESMKLLNSLYLKLQDSVSSVHDLNEEEDNIWQSSQIPTYGTPDWDEWWSQFNTYWEEELRCNESMPSSPKRSAPEEEPSCSQATPPKKKHAFDASLEFPKELLEFVSHAVFSNKCITCFVVHTTREKGEVLYKKLLQKYQCSFISKHAFYNTVLIFFLTPHKHRVSAINNFCKGHCTVSFLFCKGVNNPYGLYSRMCRQPFNLCEENIPGGLKENEFNPEDLFGEPKEPSLSWNQIANFALEFDIDDVYYLLGSYIRFATKPEECEKCSKNDDATHKRVHVQNHENAVLLQESKSQKNACTQAIDRVIAERRYNCVTLTRKKLLTKRFKKLFNEMDKIVVGERKILLYMA…	MDKTLSREEAKQLMQLLCLDMSCWGNLPLMRRQYLVKCKEYHPDKGGNEESMKLLN	aGGAATTCCGCTGCGTatggacaaaaccctttctcgcgaggaggctaagcaacttatgcagttgctgtgtttggatatgtcttgttggggtaatttgccattgatgcgccgccagtatcttgtgaaatgtaaggaatatcatccagataaaggtggtaacgaggagtcaatgaaacttttgaacCAGGgaagagctcgaa	virus
433	434	A3R4N4	KI polyomavirus	KI polyomavirus (isolate Stockholm 350) (KIPyV)	MDKTLSREEAKQLMQLLCLDMSCWGNLPLMRRQYLVKCKEYHPDKGGNEESMKLLNSLYLKLQDSVSSVHDLNEEEDNIWQSSQIPTYGTPDWDEWWSQFNTYWEEELRCNESMPSSPKRSAPEEEPSCSQATPPKKKHAFDASLEFPKELLEFVSHAVFSNKCITCFVVHTTREKGEVLYKKLLQKYQCSFISKHAFYNTVLIFFLTPHKHRVSAINNFCKGHCTVSFLFCKGVNNPYGLYSRMCRQPFNLCEENIPGGLKENEFNPEDLFGEPKEPSLSWNQIANFALEFDIDDVYYLLGSYIRFATKPEECEKCSKNDDATHKRVHVQNHENAVLLQESKSQKNACTQAIDRVIAERRYNCVTLTRKKLLTKRFKKLFNEMDKIVVGERKILLYMA…	LMRRQYLVKCKEYHPDKGGNEESMKLLNSLYLKLQDSVSSVHDLNEEEDNIWQSSQ	aTGAATTCGGAGCGGTttgatgcgccgccagtatcttgtgaaatgtaaggaatatcatccagataaaggtggtaacgaggagtcaatgaaacttttgaactctctttaccttaagctgcaggactccgtctcatccgtccatgatcttaatgaagaagaggacaacatttggcagtccagccagCACTGCACTCGAGACa	virus
434	435	A3R4N4	KI polyomavirus	KI polyomavirus (isolate Stockholm 350) (KIPyV)	MDKTLSREEAKQLMQLLCLDMSCWGNLPLMRRQYLVKCKEYHPDKGGNEESMKLLNSLYLKLQDSVSSVHDLNEEEDNIWQSSQIPTYGTPDWDEWWSQFNTYWEEELRCNESMPSSPKRSAPEEEPSCSQATPPKKKHAFDASLEFPKELLEFVSHAVFSNKCITCFVVHTTREKGEVLYKKLLQKYQCSFISKHAFYNTVLIFFLTPHKHRVSAINNFCKGHCTVSFLFCKGVNNPYGLYSRMCRQPFNLCEENIPGGLKENEFNPEDLFGEPKEPSLSWNQIANFALEFDIDDVYYLLGSYIRFATKPEECEKCSKNDDATHKRVHVQNHENAVLLQESKSQKNACTQAIDRVIAERRYNCVTLTRKKLLTKRFKKLFNEMDKIVVGERKILLYMA…	SLYLKLQDSVSSVHDLNEEEDNIWQSSQIPTYGTPDWDEWWSQFNTYWEEELRCNE	aGGAATTCCGCTGCGTtctctttaccttaagctgcaggactccgtctcatccgtccatgatcttaatgaagaagaggacaacatttggcagtccagccagatcccaacatacggcacacctgactgggacgaatggtggagtcaatttaacacatattgggaggaggagctccgctgtaacgagCAGGgaagagctcgaa	virus
435	436	A3R4N4	KI polyomavirus	KI polyomavirus (isolate Stockholm 350) (KIPyV)	MDKTLSREEAKQLMQLLCLDMSCWGNLPLMRRQYLVKCKEYHPDKGGNEESMKLLNSLYLKLQDSVSSVHDLNEEEDNIWQSSQIPTYGTPDWDEWWSQFNTYWEEELRCNESMPSSPKRSAPEEEPSCSQATPPKKKHAFDASLEFPKELLEFVSHAVFSNKCITCFVVHTTREKGEVLYKKLLQKYQCSFISKHAFYNTVLIFFLTPHKHRVSAINNFCKGHCTVSFLFCKGVNNPYGLYSRMCRQPFNLCEENIPGGLKENEFNPEDLFGEPKEPSLSWNQIANFALEFDIDDVYYLLGSYIRFATKPEECEKCSKNDDATHKRVHVQNHENAVLLQESKSQKNACTQAIDRVIAERRYNCVTLTRKKLLTKRFKKLFNEMDKIVVGERKILLYMA…	IPTYGTPDWDEWWSQFNTYWEEELRCNESMPSSPKRSAPEEEPSCSQATPPKKKHA	aTGAATTCGGAGCGGTatcccaacatacggcacacctgactgggacgaatggtggagtcaatttaacacatattgggaggaggagctccgctgtaacgagtctatgccttcatctccaaagcgctcagctcctgaggaggagcctagttgctcccaagccacccctcctaagaaaaaacatgctCACTGCACTCGAGACa	virus
436	437	A3R4N4	KI polyomavirus	KI polyomavirus (isolate Stockholm 350) (KIPyV)	MDKTLSREEAKQLMQLLCLDMSCWGNLPLMRRQYLVKCKEYHPDKGGNEESMKLLNSLYLKLQDSVSSVHDLNEEEDNIWQSSQIPTYGTPDWDEWWSQFNTYWEEELRCNESMPSSPKRSAPEEEPSCSQATPPKKKHAFDASLEFPKELLEFVSHAVFSNKCITCFVVHTTREKGEVLYKKLLQKYQCSFISKHAFYNTVLIFFLTPHKHRVSAINNFCKGHCTVSFLFCKGVNNPYGLYSRMCRQPFNLCEENIPGGLKENEFNPEDLFGEPKEPSLSWNQIANFALEFDIDDVYYLLGSYIRFATKPEECEKCSKNDDATHKRVHVQNHENAVLLQESKSQKNACTQAIDRVIAERRYNCVTLTRKKLLTKRFKKLFNEMDKIVVGERKILLYMA…	SMPSSPKRSAPEEEPSCSQATPPKKKHAFDASLEFPKELLEFVSHAVFSNKCITCF	aGGAATTCCGCTGCGTtctatgccttcatctccaaagcgctcagctcctgaggaggagcctagttgctcccaagccacccctcctaagaaaaaacatgctttcgacgcatctctcgaatttccaaaagagctgctggagttcgtctcccacgctgtcttctctaacaaatgcatcacttgcttcCAGGgaagagctcgaa	virus
437	438	A3R4N4	KI polyomavirus	KI polyomavirus (isolate Stockholm 350) (KIPyV)	MDKTLSREEAKQLMQLLCLDMSCWGNLPLMRRQYLVKCKEYHPDKGGNEESMKLLNSLYLKLQDSVSSVHDLNEEEDNIWQSSQIPTYGTPDWDEWWSQFNTYWEEELRCNESMPSSPKRSAPEEEPSCSQATPPKKKHAFDASLEFPKELLEFVSHAVFSNKCITCFVVHTTREKGEVLYKKLLQKYQCSFISKHAFYNTVLIFFLTPHKHRVSAINNFCKGHCTVSFLFCKGVNNPYGLYSRMCRQPFNLCEENIPGGLKENEFNPEDLFGEPKEPSLSWNQIANFALEFDIDDVYYLLGSYIRFATKPEECEKCSKNDDATHKRVHVQNHENAVLLQESKSQKNACTQAIDRVIAERRYNCVTLTRKKLLTKRFKKLFNEMDKIVVGERKILLYMA…	FDASLEFPKELLEFVSHAVFSNKCITCFVVHTTREKGEVLYKKLLQKYQCSFISKH	aTGAATTCGGAGCGGTttcgacgcatctctcgaatttccaaaagagctgctggagttcgtctcccacgctgtcttctctaacaaatgcatcacttgcttcgtcgtccataccacccgcgagaaaggtgaagtcctctacaagaaactgttgcaaaaatatcagtgcagtttcatttccaaacacCACTGCACTCGAGACa	virus
438	439	A3R4N4	KI polyomavirus	KI polyomavirus (isolate Stockholm 350) (KIPyV)	MDKTLSREEAKQLMQLLCLDMSCWGNLPLMRRQYLVKCKEYHPDKGGNEESMKLLNSLYLKLQDSVSSVHDLNEEEDNIWQSSQIPTYGTPDWDEWWSQFNTYWEEELRCNESMPSSPKRSAPEEEPSCSQATPPKKKHAFDASLEFPKELLEFVSHAVFSNKCITCFVVHTTREKGEVLYKKLLQKYQCSFISKHAFYNTVLIFFLTPHKHRVSAINNFCKGHCTVSFLFCKGVNNPYGLYSRMCRQPFNLCEENIPGGLKENEFNPEDLFGEPKEPSLSWNQIANFALEFDIDDVYYLLGSYIRFATKPEECEKCSKNDDATHKRVHVQNHENAVLLQESKSQKNACTQAIDRVIAERRYNCVTLTRKKLLTKRFKKLFNEMDKIVVGERKILLYMA…	VVHTTREKGEVLYKKLLQKYQCSFISKHAFYNTVLIFFLTPHKHRVSAINNFCKGH	aGGAATTCCGCTGCGTgtcgtccataccacccgcgagaaaggtgaagtcctctacaagaaactgttgcaaaaatatcagtgcagtttcatttccaaacacgctttttacaatactgtcctcattttcttcctgacccctcacaaacaccgcgtttcagcaattaataatttttgtaaggggcatCAGGgaagagctcgaa	virus
439	440	A3R4N4	KI polyomavirus	KI polyomavirus (isolate Stockholm 350) (KIPyV)	MDKTLSREEAKQLMQLLCLDMSCWGNLPLMRRQYLVKCKEYHPDKGGNEESMKLLNSLYLKLQDSVSSVHDLNEEEDNIWQSSQIPTYGTPDWDEWWSQFNTYWEEELRCNESMPSSPKRSAPEEEPSCSQATPPKKKHAFDASLEFPKELLEFVSHAVFSNKCITCFVVHTTREKGEVLYKKLLQKYQCSFISKHAFYNTVLIFFLTPHKHRVSAINNFCKGHCTVSFLFCKGVNNPYGLYSRMCRQPFNLCEENIPGGLKENEFNPEDLFGEPKEPSLSWNQIANFALEFDIDDVYYLLGSYIRFATKPEECEKCSKNDDATHKRVHVQNHENAVLLQESKSQKNACTQAIDRVIAERRYNCVTLTRKKLLTKRFKKLFNEMDKIVVGERKILLYMA…	AFYNTVLIFFLTPHKHRVSAINNFCKGHCTVSFLFCKGVNNPYGLYSRMCRQPFNL	aTGAATTCGGAGCGGTgctttttacaatactgtcctcattttcttcctgacccctcacaaacaccgcgtttcagcaattaataatttttgtaaggggcattgcaccgtttcttttctgttctgtaagggcgtgaataatccatatggtctctattctcgcatgtgccgccagccattcaatctgCACTGCACTCGAGACa	virus
440	441	A3R4N4	KI polyomavirus	KI polyomavirus (isolate Stockholm 350) (KIPyV)	MDKTLSREEAKQLMQLLCLDMSCWGNLPLMRRQYLVKCKEYHPDKGGNEESMKLLNSLYLKLQDSVSSVHDLNEEEDNIWQSSQIPTYGTPDWDEWWSQFNTYWEEELRCNESMPSSPKRSAPEEEPSCSQATPPKKKHAFDASLEFPKELLEFVSHAVFSNKCITCFVVHTTREKGEVLYKKLLQKYQCSFISKHAFYNTVLIFFLTPHKHRVSAINNFCKGHCTVSFLFCKGVNNPYGLYSRMCRQPFNLCEENIPGGLKENEFNPEDLFGEPKEPSLSWNQIANFALEFDIDDVYYLLGSYIRFATKPEECEKCSKNDDATHKRVHVQNHENAVLLQESKSQKNACTQAIDRVIAERRYNCVTLTRKKLLTKRFKKLFNEMDKIVVGERKILLYMA…	CTVSFLFCKGVNNPYGLYSRMCRQPFNLCEENIPGGLKENEFNPEDLFGEPKEPSL	aGGAATTCCGCTGCGTtgcaccgtttcttttctgttctgtaagggcgtgaataatccatatggtctctattctcgcatgtgccgccagccattcaatctgtgcgaggagaacattccaggtgggctcaaagaaaatgagttcaatcctgaagacttgttcggcgaaccaaaggaaccatccttgCAGGgaagagctcgaa	virus
441	442	A3R4N4	KI polyomavirus	KI polyomavirus (isolate Stockholm 350) (KIPyV)	MDKTLSREEAKQLMQLLCLDMSCWGNLPLMRRQYLVKCKEYHPDKGGNEESMKLLNSLYLKLQDSVSSVHDLNEEEDNIWQSSQIPTYGTPDWDEWWSQFNTYWEEELRCNESMPSSPKRSAPEEEPSCSQATPPKKKHAFDASLEFPKELLEFVSHAVFSNKCITCFVVHTTREKGEVLYKKLLQKYQCSFISKHAFYNTVLIFFLTPHKHRVSAINNFCKGHCTVSFLFCKGVNNPYGLYSRMCRQPFNLCEENIPGGLKENEFNPEDLFGEPKEPSLSWNQIANFALEFDIDDVYYLLGSYIRFATKPEECEKCSKNDDATHKRVHVQNHENAVLLQESKSQKNACTQAIDRVIAERRYNCVTLTRKKLLTKRFKKLFNEMDKIVVGERKILLYMA…	CEENIPGGLKENEFNPEDLFGEPKEPSLSWNQIANFALEFDIDDVYYLLGSYIRFA	aTGAATTCGGAGCGGTtgcgaggagaacattccaggtgggctcaaagaaaatgagttcaatcctgaagacttgttcggcgaaccaaaggaaccatccttgtcatggaaccaaattgctaatttcgctcttgagttcgatattgatgacgtttactacctcttggggagctatattcgcttcgctCACTGCACTCGAGACa	virus
442	443	A3R4N4	KI polyomavirus	KI polyomavirus (isolate Stockholm 350) (KIPyV)	MDKTLSREEAKQLMQLLCLDMSCWGNLPLMRRQYLVKCKEYHPDKGGNEESMKLLNSLYLKLQDSVSSVHDLNEEEDNIWQSSQIPTYGTPDWDEWWSQFNTYWEEELRCNESMPSSPKRSAPEEEPSCSQATPPKKKHAFDASLEFPKELLEFVSHAVFSNKCITCFVVHTTREKGEVLYKKLLQKYQCSFISKHAFYNTVLIFFLTPHKHRVSAINNFCKGHCTVSFLFCKGVNNPYGLYSRMCRQPFNLCEENIPGGLKENEFNPEDLFGEPKEPSLSWNQIANFALEFDIDDVYYLLGSYIRFATKPEECEKCSKNDDATHKRVHVQNHENAVLLQESKSQKNACTQAIDRVIAERRYNCVTLTRKKLLTKRFKKLFNEMDKIVVGERKILLYMA…	SWNQIANFALEFDIDDVYYLLGSYIRFATKPEECEKCSKNDDATHKRVHVQNHENA	aGGAATTCCGCTGCGTtcatggaaccaaattgctaatttcgctcttgagttcgatattgatgacgtttactacctcttggggagctatattcgcttcgctactaagccagaggagtgtgagaaatgctctaaaaacgatgatgctactcataaacgcgttcacgttcagaaccacgagaatgctCAGGgaagagctcgaa	virus
443	444	A3R4N4	KI polyomavirus	KI polyomavirus (isolate Stockholm 350) (KIPyV)	MDKTLSREEAKQLMQLLCLDMSCWGNLPLMRRQYLVKCKEYHPDKGGNEESMKLLNSLYLKLQDSVSSVHDLNEEEDNIWQSSQIPTYGTPDWDEWWSQFNTYWEEELRCNESMPSSPKRSAPEEEPSCSQATPPKKKHAFDASLEFPKELLEFVSHAVFSNKCITCFVVHTTREKGEVLYKKLLQKYQCSFISKHAFYNTVLIFFLTPHKHRVSAINNFCKGHCTVSFLFCKGVNNPYGLYSRMCRQPFNLCEENIPGGLKENEFNPEDLFGEPKEPSLSWNQIANFALEFDIDDVYYLLGSYIRFATKPEECEKCSKNDDATHKRVHVQNHENAVLLQESKSQKNACTQAIDRVIAERRYNCVTLTRKKLLTKRFKKLFNEMDKIVVGERKILLYMA…	TKPEECEKCSKNDDATHKRVHVQNHENAVLLQESKSQKNACTQAIDRVIAERRYNC	aTGAATTCGGAGCGGTactaagccagaggagtgtgagaaatgctctaaaaacgatgatgctactcataaacgcgttcacgttcagaaccacgagaatgctgttcttctccaggagtccaagagtcagaaaaacgcctgtactcaggccattgatcgcgtgattgcagagcgccgctataactgcCACTGCACTCGAGACa	virus
444	445	A3R4N4	KI polyomavirus	KI polyomavirus (isolate Stockholm 350) (KIPyV)	MDKTLSREEAKQLMQLLCLDMSCWGNLPLMRRQYLVKCKEYHPDKGGNEESMKLLNSLYLKLQDSVSSVHDLNEEEDNIWQSSQIPTYGTPDWDEWWSQFNTYWEEELRCNESMPSSPKRSAPEEEPSCSQATPPKKKHAFDASLEFPKELLEFVSHAVFSNKCITCFVVHTTREKGEVLYKKLLQKYQCSFISKHAFYNTVLIFFLTPHKHRVSAINNFCKGHCTVSFLFCKGVNNPYGLYSRMCRQPFNLCEENIPGGLKENEFNPEDLFGEPKEPSLSWNQIANFALEFDIDDVYYLLGSYIRFATKPEECEKCSKNDDATHKRVHVQNHENAVLLQESKSQKNACTQAIDRVIAERRYNCVTLTRKKLLTKRFKKLFNEMDKIVVGERKILLYMA…	VLLQESKSQKNACTQAIDRVIAERRYNCVTLTRKKLLTKRFKKLFNEMDKIVVGER	aGGAATTCCGCTGCGTgttcttctccaggagtccaagagtcagaaaaacgcctgtactcaggccattgatcgcgtgattgcagagcgccgctataactgcgtcacattgactcgcaagaaacttttgaccaagcgctttaagaaactgtttaacgagatggataaaattgttgtcggggagcgcCAGGgaagagctcgaa	virus
445	446	A3R4N4	KI polyomavirus	KI polyomavirus (isolate Stockholm 350) (KIPyV)	MDKTLSREEAKQLMQLLCLDMSCWGNLPLMRRQYLVKCKEYHPDKGGNEESMKLLNSLYLKLQDSVSSVHDLNEEEDNIWQSSQIPTYGTPDWDEWWSQFNTYWEEELRCNESMPSSPKRSAPEEEPSCSQATPPKKKHAFDASLEFPKELLEFVSHAVFSNKCITCFVVHTTREKGEVLYKKLLQKYQCSFISKHAFYNTVLIFFLTPHKHRVSAINNFCKGHCTVSFLFCKGVNNPYGLYSRMCRQPFNLCEENIPGGLKENEFNPEDLFGEPKEPSLSWNQIANFALEFDIDDVYYLLGSYIRFATKPEECEKCSKNDDATHKRVHVQNHENAVLLQESKSQKNACTQAIDRVIAERRYNCVTLTRKKLLTKRFKKLFNEMDKIVVGERKILLYMA…	VTLTRKKLLTKRFKKLFNEMDKIVVGERKILLYMASIAWYTGLNKKIDELVVRFLK	aTGAATTCGGAGCGGTgtcacattgactcgcaagaaacttttgaccaagcgctttaagaaactgtttaacgagatggataaaattgttgtcggggagcgcaagattcttctttatatggcatctatcgcttggtacacaggtttgaacaagaaaattgatgaactggtggtccgcttcctcaaaCACTGCACTCGAGACa	virus
446	447	A3R4N4	KI polyomavirus	KI polyomavirus (isolate Stockholm 350) (KIPyV)	MDKTLSREEAKQLMQLLCLDMSCWGNLPLMRRQYLVKCKEYHPDKGGNEESMKLLNSLYLKLQDSVSSVHDLNEEEDNIWQSSQIPTYGTPDWDEWWSQFNTYWEEELRCNESMPSSPKRSAPEEEPSCSQATPPKKKHAFDASLEFPKELLEFVSHAVFSNKCITCFVVHTTREKGEVLYKKLLQKYQCSFISKHAFYNTVLIFFLTPHKHRVSAINNFCKGHCTVSFLFCKGVNNPYGLYSRMCRQPFNLCEENIPGGLKENEFNPEDLFGEPKEPSLSWNQIANFALEFDIDDVYYLLGSYIRFATKPEECEKCSKNDDATHKRVHVQNHENAVLLQESKSQKNACTQAIDRVIAERRYNCVTLTRKKLLTKRFKKLFNEMDKIVVGERKILLYMA…	KILLYMASIAWYTGLNKKIDELVVRFLKLIVDNKPKHRYWLFKGPINSGKTTLATA	aGGAATTCCGCTGCGTaagattcttctttatatggcatctatcgcttggtacacaggtttgaacaagaaaattgatgaactggtggtccgcttcctcaaactgattgttgataacaagcctaaacatcgctattggctttttaaggggcctatcaatagtgggaaaactacacttgccaccgcaCAGGgaagagctcgaa	virus
447	448	A3R4N4	KI polyomavirus	KI polyomavirus (isolate Stockholm 350) (KIPyV)	MDKTLSREEAKQLMQLLCLDMSCWGNLPLMRRQYLVKCKEYHPDKGGNEESMKLLNSLYLKLQDSVSSVHDLNEEEDNIWQSSQIPTYGTPDWDEWWSQFNTYWEEELRCNESMPSSPKRSAPEEEPSCSQATPPKKKHAFDASLEFPKELLEFVSHAVFSNKCITCFVVHTTREKGEVLYKKLLQKYQCSFISKHAFYNTVLIFFLTPHKHRVSAINNFCKGHCTVSFLFCKGVNNPYGLYSRMCRQPFNLCEENIPGGLKENEFNPEDLFGEPKEPSLSWNQIANFALEFDIDDVYYLLGSYIRFATKPEECEKCSKNDDATHKRVHVQNHENAVLLQESKSQKNACTQAIDRVIAERRYNCVTLTRKKLLTKRFKKLFNEMDKIVVGERKILLYMA…	LIVDNKPKHRYWLFKGPINSGKTTLATALLNLCGGKALNINIPSEKLPFELGVALD	aTGAATTCGGAGCGGTctgattgttgataacaagcctaaacatcgctattggctttttaaggggcctatcaatagtgggaaaactacacttgccaccgcattgctcaacttgtgtggtggtaaagccttgaatatcaacatcccatctgaaaaattgccttttgaactcggtgttgcattggacCACTGCACTCGAGACa	virus
448	449	A3R4N4	KI polyomavirus	KI polyomavirus (isolate Stockholm 350) (KIPyV)	MDKTLSREEAKQLMQLLCLDMSCWGNLPLMRRQYLVKCKEYHPDKGGNEESMKLLNSLYLKLQDSVSSVHDLNEEEDNIWQSSQIPTYGTPDWDEWWSQFNTYWEEELRCNESMPSSPKRSAPEEEPSCSQATPPKKKHAFDASLEFPKELLEFVSHAVFSNKCITCFVVHTTREKGEVLYKKLLQKYQCSFISKHAFYNTVLIFFLTPHKHRVSAINNFCKGHCTVSFLFCKGVNNPYGLYSRMCRQPFNLCEENIPGGLKENEFNPEDLFGEPKEPSLSWNQIANFALEFDIDDVYYLLGSYIRFATKPEECEKCSKNDDATHKRVHVQNHENAVLLQESKSQKNACTQAIDRVIAERRYNCVTLTRKKLLTKRFKKLFNEMDKIVVGERKILLYMA…	LLNLCGGKALNINIPSEKLPFELGVALDQYMVVFEDVKGQIGIEKQLPSGNGVNNL	aGGAATTCCGCTGCGTttgctcaacttgtgtggtggtaaagccttgaatatcaacatcccatctgaaaaattgccttttgaactcggtgttgcattggaccagtatatggtggtgttcgaagatgttaaaggtcagattggtattgaaaagcagcttccatcaggtaatggcgttaataatcttCAGGgaagagctcgaa	virus
449	450	A3R4N4	KI polyomavirus	KI polyomavirus (isolate Stockholm 350) (KIPyV)	MDKTLSREEAKQLMQLLCLDMSCWGNLPLMRRQYLVKCKEYHPDKGGNEESMKLLNSLYLKLQDSVSSVHDLNEEEDNIWQSSQIPTYGTPDWDEWWSQFNTYWEEELRCNESMPSSPKRSAPEEEPSCSQATPPKKKHAFDASLEFPKELLEFVSHAVFSNKCITCFVVHTTREKGEVLYKKLLQKYQCSFISKHAFYNTVLIFFLTPHKHRVSAINNFCKGHCTVSFLFCKGVNNPYGLYSRMCRQPFNLCEENIPGGLKENEFNPEDLFGEPKEPSLSWNQIANFALEFDIDDVYYLLGSYIRFATKPEECEKCSKNDDATHKRVHVQNHENAVLLQESKSQKNACTQAIDRVIAERRYNCVTLTRKKLLTKRFKKLFNEMDKIVVGERKILLYMA…	QYMVVFEDVKGQIGIEKQLPSGNGVNNLDNLRDYLDGCVEVNLEKKHVNKRSQIFP	aTGAATTCGGAGCGGTcagtatatggtggtgttcgaagatgttaaaggtcagattggtattgaaaagcagcttccatcaggtaatggcgttaataatcttgacaatttgcgcgactacttggacggttgcgtcgaagttaatctggaaaaaaaacatgtgaacaaacgcagtcagattttccctCACTGCACTCGAGACa	virus
450	451	A3R4N4	KI polyomavirus	KI polyomavirus (isolate Stockholm 350) (KIPyV)	MDKTLSREEAKQLMQLLCLDMSCWGNLPLMRRQYLVKCKEYHPDKGGNEESMKLLNSLYLKLQDSVSSVHDLNEEEDNIWQSSQIPTYGTPDWDEWWSQFNTYWEEELRCNESMPSSPKRSAPEEEPSCSQATPPKKKHAFDASLEFPKELLEFVSHAVFSNKCITCFVVHTTREKGEVLYKKLLQKYQCSFISKHAFYNTVLIFFLTPHKHRVSAINNFCKGHCTVSFLFCKGVNNPYGLYSRMCRQPFNLCEENIPGGLKENEFNPEDLFGEPKEPSLSWNQIANFALEFDIDDVYYLLGSYIRFATKPEECEKCSKNDDATHKRVHVQNHENAVLLQESKSQKNACTQAIDRVIAERRYNCVTLTRKKLLTKRFKKLFNEMDKIVVGERKILLYMA…	DNLRDYLDGCVEVNLEKKHVNKRSQIFPPGIVTMNEYCIPETVAVRFEKTVMFTIK	aGGAATTCCGCTGCGTgacaatttgcgcgactacttggacggttgcgtcgaagttaatctggaaaaaaaacatgtgaacaaacgcagtcagattttccctccaggtattgttactatgaacgagtattgcatccctgagacagtcgctgtgcgcttcgaaaaaactgtgatgtttaccattaaaCAGGgaagagctcgaa	virus
451	452	A3R4N4	KI polyomavirus	KI polyomavirus (isolate Stockholm 350) (KIPyV)	MDKTLSREEAKQLMQLLCLDMSCWGNLPLMRRQYLVKCKEYHPDKGGNEESMKLLNSLYLKLQDSVSSVHDLNEEEDNIWQSSQIPTYGTPDWDEWWSQFNTYWEEELRCNESMPSSPKRSAPEEEPSCSQATPPKKKHAFDASLEFPKELLEFVSHAVFSNKCITCFVVHTTREKGEVLYKKLLQKYQCSFISKHAFYNTVLIFFLTPHKHRVSAINNFCKGHCTVSFLFCKGVNNPYGLYSRMCRQPFNLCEENIPGGLKENEFNPEDLFGEPKEPSLSWNQIANFALEFDIDDVYYLLGSYIRFATKPEECEKCSKNDDATHKRVHVQNHENAVLLQESKSQKNACTQAIDRVIAERRYNCVTLTRKKLLTKRFKKLFNEMDKIVVGERKILLYMA…	PGIVTMNEYCIPETVAVRFEKTVMFTIKRNLRESLEKTPQLLSQRILHSGIAMLLL	aTGAATTCGGAGCGGTccaggtattgttactatgaacgagtattgcatccctgagacagtcgctgtgcgcttcgaaaaaactgtgatgtttaccattaaacgcaatcttcgcgagtcattggagaagactccacaacttttgtcacagcgcattctccactctggcattgccatgcttctcctgCACTGCACTCGAGACa	virus
452	453	A3R4N4	KI polyomavirus	KI polyomavirus (isolate Stockholm 350) (KIPyV)	MDKTLSREEAKQLMQLLCLDMSCWGNLPLMRRQYLVKCKEYHPDKGGNEESMKLLNSLYLKLQDSVSSVHDLNEEEDNIWQSSQIPTYGTPDWDEWWSQFNTYWEEELRCNESMPSSPKRSAPEEEPSCSQATPPKKKHAFDASLEFPKELLEFVSHAVFSNKCITCFVVHTTREKGEVLYKKLLQKYQCSFISKHAFYNTVLIFFLTPHKHRVSAINNFCKGHCTVSFLFCKGVNNPYGLYSRMCRQPFNLCEENIPGGLKENEFNPEDLFGEPKEPSLSWNQIANFALEFDIDDVYYLLGSYIRFATKPEECEKCSKNDDATHKRVHVQNHENAVLLQESKSQKNACTQAIDRVIAERRYNCVTLTRKKLLTKRFKKLFNEMDKIVVGERKILLYMA…	RNLRESLEKTPQLLSQRILHSGIAMLLLLIWYRPVSDFDEEIQSNVVYWKEVLDNY	aGGAATTCCGCTGCGTcgcaatcttcgcgagtcattggagaagactccacaacttttgtcacagcgcattctccactctggcattgccatgcttctcctgctcatttggtaccgcccagtttcagatttcgacgaggaaatccaatctaacgtcgtttattggaaagaggtcttggacaattatCAGGgaagagctcgaa	virus
453	454	A3R4N4	KI polyomavirus	KI polyomavirus (isolate Stockholm 350) (KIPyV)	MDKTLSREEAKQLMQLLCLDMSCWGNLPLMRRQYLVKCKEYHPDKGGNEESMKLLNSLYLKLQDSVSSVHDLNEEEDNIWQSSQIPTYGTPDWDEWWSQFNTYWEEELRCNESMPSSPKRSAPEEEPSCSQATPPKKKHAFDASLEFPKELLEFVSHAVFSNKCITCFVVHTTREKGEVLYKKLLQKYQCSFISKHAFYNTVLIFFLTPHKHRVSAINNFCKGHCTVSFLFCKGVNNPYGLYSRMCRQPFNLCEENIPGGLKENEFNPEDLFGEPKEPSLSWNQIANFALEFDIDDVYYLLGSYIRFATKPEECEKCSKNDDATHKRVHVQNHENAVLLQESKSQKNACTQAIDRVIAERRYNCVTLTRKKLLTKRFKKLFNEMDKIVVGERKILLYMA…	LIWYRPVSDFDEEIQSNVVYWKEVLDNYIGLTEFATMQMNVTNGKNILEKWFE	aTGAATTCGGAGCGGTctcatttggtaccgcccagtttcagatttcgacgaggaaatccaatctaacgtcgtttattggaaagaggtcttggacaattatatcggcctcaccgagtttgccactatgcaaatgaacgttacaaacggcaaaaacatcctggagaagtggttcgagtaatctgagCACTGCACTCGAGACa	virus
454	455	A3R4N5	KI polyomavirus	KI polyomavirus (isolate Stockholm 350) (KIPyV)	MDKTLSREEAKQLMQLLCLDMSCWGNLPLMRRQYLVKCKEYHPDKGGNEESMKLLNSLYLKLQDSVSSVHDLNEEEDNIWQSSQVYCKDLCCNKFRLVGAIYGEYYEAYIMKQWDVCIHGYNHECQCIHCILSKYHKEKYKIYRKPPVWIECYCYKCYREWFFFPISMQTFFFWKVIIFNTEIRAVQPLLR	MDKTLSREEAKQLMQLLCLDMSCWGNLPLMRRQYLVKCKEYHPDKGGNEESMKLLN	aGGAATTCCGCTGCGTatggacaaaacattgtcacgcgaggaggctaagcaactcatgcaattgctctgtcttgatatgtcctgttggggtaaccttccacttatgcgccgccaatacctggtcaagtgtaaggaataccatccagataaaggtggcaacgaggagtccatgaagctgcttaacCAGGgaagagctcgaa	virus
455	456	A3R4N5	KI polyomavirus	KI polyomavirus (isolate Stockholm 350) (KIPyV)	MDKTLSREEAKQLMQLLCLDMSCWGNLPLMRRQYLVKCKEYHPDKGGNEESMKLLNSLYLKLQDSVSSVHDLNEEEDNIWQSSQVYCKDLCCNKFRLVGAIYGEYYEAYIMKQWDVCIHGYNHECQCIHCILSKYHKEKYKIYRKPPVWIECYCYKCYREWFFFPISMQTFFFWKVIIFNTEIRAVQPLLR	LMRRQYLVKCKEYHPDKGGNEESMKLLNSLYLKLQDSVSSVHDLNEEEDNIWQSSQ	aTGAATTCGGAGCGGTcttatgcgccgccaatacctggtcaagtgtaaggaataccatccagataaaggtggcaacgaggagtccatgaagctgcttaacagcttgtacttgaagttgcaagacagcgtgtcttccgttcatgacctcaatgaagaggaagataatatttggcaatccagtcagCACTGCACTCGAGACa	virus
456	457	A3R4N5	KI polyomavirus	KI polyomavirus (isolate Stockholm 350) (KIPyV)	MDKTLSREEAKQLMQLLCLDMSCWGNLPLMRRQYLVKCKEYHPDKGGNEESMKLLNSLYLKLQDSVSSVHDLNEEEDNIWQSSQVYCKDLCCNKFRLVGAIYGEYYEAYIMKQWDVCIHGYNHECQCIHCILSKYHKEKYKIYRKPPVWIECYCYKCYREWFFFPISMQTFFFWKVIIFNTEIRAVQPLLR	SLYLKLQDSVSSVHDLNEEEDNIWQSSQVYCKDLCCNKFRLVGAIYGEYYEAYIMK	aGGAATTCCGCTGCGTagcttgtacttgaagttgcaagacagcgtgtcttccgttcatgacctcaatgaagaggaagataatatttggcaatccagtcaggtttactgcaaagatttgtgttgcaataaatttcgccttgtgggtgctatttatggtgaatattacgaggcctacatcatgaagCAGGgaagagctcgaa	virus
457	458	A3R4N5	KI polyomavirus	KI polyomavirus (isolate Stockholm 350) (KIPyV)	MDKTLSREEAKQLMQLLCLDMSCWGNLPLMRRQYLVKCKEYHPDKGGNEESMKLLNSLYLKLQDSVSSVHDLNEEEDNIWQSSQVYCKDLCCNKFRLVGAIYGEYYEAYIMKQWDVCIHGYNHECQCIHCILSKYHKEKYKIYRKPPVWIECYCYKCYREWFFFPISMQTFFFWKVIIFNTEIRAVQPLLR	VYCKDLCCNKFRLVGAIYGEYYEAYIMKQWDVCIHGYNHECQCIHCILSKYHKEKY	aTGAATTCGGAGCGGTgtttactgcaaagatttgtgttgcaataaatttcgccttgtgggtgctatttatggtgaatattacgaggcctacatcatgaagcaatgggacgtgtgtatccatggttataaccacgagtgccagtgcatccattgtatcttgtcaaagtatcacaaagaaaaatatCACTGCACTCGAGACa	virus
458	459	A3R4N5	KI polyomavirus	KI polyomavirus (isolate Stockholm 350) (KIPyV)	MDKTLSREEAKQLMQLLCLDMSCWGNLPLMRRQYLVKCKEYHPDKGGNEESMKLLNSLYLKLQDSVSSVHDLNEEEDNIWQSSQVYCKDLCCNKFRLVGAIYGEYYEAYIMKQWDVCIHGYNHECQCIHCILSKYHKEKYKIYRKPPVWIECYCYKCYREWFFFPISMQTFFFWKVIIFNTEIRAVQPLLR	QWDVCIHGYNHECQCIHCILSKYHKEKYKIYRKPPVWIECYCYKCYREWFFFPISM	aGGAATTCCGCTGCGTcaatgggacgtgtgtatccatggttataaccacgagtgccagtgcatccattgtatcttgtcaaagtatcacaaagaaaaatataaaatctatcgcaagccacctgtctggattgaatgttactgctacaaatgttaccgcgagtggtttttttttccaatcagtatgCAGGgaagagctcgaa	virus
459	460	A3R4N5	KI polyomavirus	KI polyomavirus (isolate Stockholm 350) (KIPyV)	MDKTLSREEAKQLMQLLCLDMSCWGNLPLMRRQYLVKCKEYHPDKGGNEESMKLLNSLYLKLQDSVSSVHDLNEEEDNIWQSSQVYCKDLCCNKFRLVGAIYGEYYEAYIMKQWDVCIHGYNHECQCIHCILSKYHKEKYKIYRKPPVWIECYCYKCYREWFFFPISMQTFFFWKVIIFNTEIRAVQPLLR	KIYRKPPVWIECYCYKCYREWFFFPISMQTFFFWKVIIFNTEIRAVQPLLR	aTGAATTCGGAGCGGTaaaatctatcgcaagccacctgtctggattgaatgttactgctacaaatgttaccgcgagtggtttttttttccaatcagtatgcaaaccttcttcttctggaaagttattatctttaatacagagatccgcgccgttcaacctttgctccgctaatctgagctcagtCACTGCACTCGAGACa	virus
460	461	A3RLP8	Macacine herpesvirus 1	Cercopithecine herpesvirus 1 (CeHV-1) (Simian herpes B virus)	MASHAGHQDSPALDRVAGSAGHGDHPSALLRIYVDGPHGLGKTTTAAALAAALGRRDEIEYVPEPMAYWQTLGGPQTITRIFDAQHRLDRGEISASEAAMAMASAQVTMSTPYAVTESAVAPHIGAELPPGHGPHPNIDLTLVFDRHPVASLLCYPAARYLMGSLSLPTVLSFAALLPQTTPGTNLVLGALPEAVHAERLAQRQRPGERLDLAMLSAIRRVYDMLGNAIVYLQRGGSWRADWRRLSPARSAAASGRPARILPRPEIEDTIFALFCAPELLDETGEPYRVFAWTLDLLAERLRPMHLLVLDYNQAPHHCWMDLMEMIPEMTPTLPATPGSMLTLQLLAREFAREMTSTRGGDVGGEGRETR	MASHAGHQDSPALDRVAGSAGHGDHPSALLRIYVDGPHGLGKTTTAAALAAALGRR	aGGAATTCCGCTGCGTatggcatcacacgctggtcaccaggattcccctgcactggatcgcgttgccggcagcgctgggcatggggatcacccatccgccttgttgcgcatttatgtggatggccctcacgggttggggaagacaactactgccgcagccttggcagccgccctgggtcgccgcCAGGgaagagctcgaa	virus
461	462	A3RLP8	Macacine herpesvirus 1	Cercopithecine herpesvirus 1 (CeHV-1) (Simian herpes B virus)	MASHAGHQDSPALDRVAGSAGHGDHPSALLRIYVDGPHGLGKTTTAAALAAALGRRDEIEYVPEPMAYWQTLGGPQTITRIFDAQHRLDRGEISASEAAMAMASAQVTMSTPYAVTESAVAPHIGAELPPGHGPHPNIDLTLVFDRHPVASLLCYPAARYLMGSLSLPTVLSFAALLPQTTPGTNLVLGALPEAVHAERLAQRQRPGERLDLAMLSAIRRVYDMLGNAIVYLQRGGSWRADWRRLSPARSAAASGRPARILPRPEIEDTIFALFCAPELLDETGEPYRVFAWTLDLLAERLRPMHLLVLDYNQAPHHCWMDLMEMIPEMTPTLPATPGSMLTLQLLAREFAREMTSTRGGDVGGEGRETR	LLRIYVDGPHGLGKTTTAAALAAALGRRDEIEYVPEPMAYWQTLGGPQTITRIFDA	aTGAATTCGGAGCGGTttgttgcgcatttatgtggatggccctcacgggttggggaagacaactactgccgcagccttggcagccgccctgggtcgccgcgatgagattgagtacgtcccagagccaatggcttactggcaaactttgggtggtccacagactatcacccgcatttttgacgccCACTGCACTCGAGACa	virus
462	463	A3RLP8	Macacine herpesvirus 1	Cercopithecine herpesvirus 1 (CeHV-1) (Simian herpes B virus)	MASHAGHQDSPALDRVAGSAGHGDHPSALLRIYVDGPHGLGKTTTAAALAAALGRRDEIEYVPEPMAYWQTLGGPQTITRIFDAQHRLDRGEISASEAAMAMASAQVTMSTPYAVTESAVAPHIGAELPPGHGPHPNIDLTLVFDRHPVASLLCYPAARYLMGSLSLPTVLSFAALLPQTTPGTNLVLGALPEAVHAERLAQRQRPGERLDLAMLSAIRRVYDMLGNAIVYLQRGGSWRADWRRLSPARSAAASGRPARILPRPEIEDTIFALFCAPELLDETGEPYRVFAWTLDLLAERLRPMHLLVLDYNQAPHHCWMDLMEMIPEMTPTLPATPGSMLTLQLLAREFAREMTSTRGGDVGGEGRETR	DEIEYVPEPMAYWQTLGGPQTITRIFDAQHRLDRGEISASEAAMAMASAQVTMSTP	aGGAATTCCGCTGCGTgatgagattgagtacgtcccagagccaatggcttactggcaaactttgggtggtccacagactatcacccgcatttttgacgcccagcaccgcttggaccgcggggagattagcgccagtgaagccgcaatggctatggcaagcgctcaggttacaatgtccacccctCAGGgaagagctcgaa	virus
463	464	A3RLP8	Macacine herpesvirus 1	Cercopithecine herpesvirus 1 (CeHV-1) (Simian herpes B virus)	MASHAGHQDSPALDRVAGSAGHGDHPSALLRIYVDGPHGLGKTTTAAALAAALGRRDEIEYVPEPMAYWQTLGGPQTITRIFDAQHRLDRGEISASEAAMAMASAQVTMSTPYAVTESAVAPHIGAELPPGHGPHPNIDLTLVFDRHPVASLLCYPAARYLMGSLSLPTVLSFAALLPQTTPGTNLVLGALPEAVHAERLAQRQRPGERLDLAMLSAIRRVYDMLGNAIVYLQRGGSWRADWRRLSPARSAAASGRPARILPRPEIEDTIFALFCAPELLDETGEPYRVFAWTLDLLAERLRPMHLLVLDYNQAPHHCWMDLMEMIPEMTPTLPATPGSMLTLQLLAREFAREMTSTRGGDVGGEGRETR	QHRLDRGEISASEAAMAMASAQVTMSTPYAVTESAVAPHIGAELPPGHGPHPNIDL	aTGAATTCGGAGCGGTcagcaccgcttggaccgcggggagattagcgccagtgaagccgcaatggctatggcaagcgctcaggttacaatgtccaccccttacgcagtcaccgaaagtgccgtcgcacctcatattggggccgagctccctccaggtcacgggccacatccaaatatcgatctcCACTGCACTCGAGACa	virus
464	465	A3RLP8	Macacine herpesvirus 1	Cercopithecine herpesvirus 1 (CeHV-1) (Simian herpes B virus)	MASHAGHQDSPALDRVAGSAGHGDHPSALLRIYVDGPHGLGKTTTAAALAAALGRRDEIEYVPEPMAYWQTLGGPQTITRIFDAQHRLDRGEISASEAAMAMASAQVTMSTPYAVTESAVAPHIGAELPPGHGPHPNIDLTLVFDRHPVASLLCYPAARYLMGSLSLPTVLSFAALLPQTTPGTNLVLGALPEAVHAERLAQRQRPGERLDLAMLSAIRRVYDMLGNAIVYLQRGGSWRADWRRLSPARSAAASGRPARILPRPEIEDTIFALFCAPELLDETGEPYRVFAWTLDLLAERLRPMHLLVLDYNQAPHHCWMDLMEMIPEMTPTLPATPGSMLTLQLLAREFAREMTSTRGGDVGGEGRETR	YAVTESAVAPHIGAELPPGHGPHPNIDLTLVFDRHPVASLLCYPAARYLMGSLSLP	aGGAATTCCGCTGCGTtacgcagtcaccgaaagtgccgtcgcacctcatattggggccgagctccctccaggtcacgggccacatccaaatatcgatctcaccctcgtgtttgaccgccaccctgtggctagtttgctgtgttatcctgcagcccgctatctcatggggtctctgagccttcctCAGGgaagagctcgaa	virus
465	466	A3RLP8	Macacine herpesvirus 1	Cercopithecine herpesvirus 1 (CeHV-1) (Simian herpes B virus)	MASHAGHQDSPALDRVAGSAGHGDHPSALLRIYVDGPHGLGKTTTAAALAAALGRRDEIEYVPEPMAYWQTLGGPQTITRIFDAQHRLDRGEISASEAAMAMASAQVTMSTPYAVTESAVAPHIGAELPPGHGPHPNIDLTLVFDRHPVASLLCYPAARYLMGSLSLPTVLSFAALLPQTTPGTNLVLGALPEAVHAERLAQRQRPGERLDLAMLSAIRRVYDMLGNAIVYLQRGGSWRADWRRLSPARSAAASGRPARILPRPEIEDTIFALFCAPELLDETGEPYRVFAWTLDLLAERLRPMHLLVLDYNQAPHHCWMDLMEMIPEMTPTLPATPGSMLTLQLLAREFAREMTSTRGGDVGGEGRETR	TLVFDRHPVASLLCYPAARYLMGSLSLPTVLSFAALLPQTTPGTNLVLGALPEAVH	aTGAATTCGGAGCGGTaccctcgtgtttgaccgccaccctgtggctagtttgctgtgttatcctgcagcccgctatctcatggggtctctgagccttcctacagttctctcatttgcagctttgttgcctcaaacaaccccaggcacaaatcttgtgctgggggcactcccagaggcagtccacCACTGCACTCGAGACa	virus
466	467	A3RLP8	Macacine herpesvirus 1	Cercopithecine herpesvirus 1 (CeHV-1) (Simian herpes B virus)	MASHAGHQDSPALDRVAGSAGHGDHPSALLRIYVDGPHGLGKTTTAAALAAALGRRDEIEYVPEPMAYWQTLGGPQTITRIFDAQHRLDRGEISASEAAMAMASAQVTMSTPYAVTESAVAPHIGAELPPGHGPHPNIDLTLVFDRHPVASLLCYPAARYLMGSLSLPTVLSFAALLPQTTPGTNLVLGALPEAVHAERLAQRQRPGERLDLAMLSAIRRVYDMLGNAIVYLQRGGSWRADWRRLSPARSAAASGRPARILPRPEIEDTIFALFCAPELLDETGEPYRVFAWTLDLLAERLRPMHLLVLDYNQAPHHCWMDLMEMIPEMTPTLPATPGSMLTLQLLAREFAREMTSTRGGDVGGEGRETR	TVLSFAALLPQTTPGTNLVLGALPEAVHAERLAQRQRPGERLDLAMLSAIRRVYDM	aGGAATTCCGCTGCGTacagttctctcatttgcagctttgttgcctcaaacaaccccaggcacaaatcttgtgctgggggcactcccagaggcagtccacgccgagcgcctggcccagcgccaacgccctggggagcgcctcgacttggcaatgttgtcagcaatccgccgcgtctacgatatgCAGGgaagagctcgaa	virus
467	468	A3RLP8	Macacine herpesvirus 1	Cercopithecine herpesvirus 1 (CeHV-1) (Simian herpes B virus)	MASHAGHQDSPALDRVAGSAGHGDHPSALLRIYVDGPHGLGKTTTAAALAAALGRRDEIEYVPEPMAYWQTLGGPQTITRIFDAQHRLDRGEISASEAAMAMASAQVTMSTPYAVTESAVAPHIGAELPPGHGPHPNIDLTLVFDRHPVASLLCYPAARYLMGSLSLPTVLSFAALLPQTTPGTNLVLGALPEAVHAERLAQRQRPGERLDLAMLSAIRRVYDMLGNAIVYLQRGGSWRADWRRLSPARSAAASGRPARILPRPEIEDTIFALFCAPELLDETGEPYRVFAWTLDLLAERLRPMHLLVLDYNQAPHHCWMDLMEMIPEMTPTLPATPGSMLTLQLLAREFAREMTSTRGGDVGGEGRETR	AERLAQRQRPGERLDLAMLSAIRRVYDMLGNAIVYLQRGGSWRADWRRLSPARSAA	aTGAATTCGGAGCGGTgccgagcgcctggcccagcgccaacgccctggggagcgcctcgacttggcaatgttgtcagcaatccgccgcgtctacgatatgcttggcaatgccattgtctacctccagcgcggcggtagttggcgcgccgactggcgccgcctctcccctgcccgctccgccgctCACTGCACTCGAGACa	virus
468	469	A3RLP8	Macacine herpesvirus 1	Cercopithecine herpesvirus 1 (CeHV-1) (Simian herpes B virus)	MASHAGHQDSPALDRVAGSAGHGDHPSALLRIYVDGPHGLGKTTTAAALAAALGRRDEIEYVPEPMAYWQTLGGPQTITRIFDAQHRLDRGEISASEAAMAMASAQVTMSTPYAVTESAVAPHIGAELPPGHGPHPNIDLTLVFDRHPVASLLCYPAARYLMGSLSLPTVLSFAALLPQTTPGTNLVLGALPEAVHAERLAQRQRPGERLDLAMLSAIRRVYDMLGNAIVYLQRGGSWRADWRRLSPARSAAASGRPARILPRPEIEDTIFALFCAPELLDETGEPYRVFAWTLDLLAERLRPMHLLVLDYNQAPHHCWMDLMEMIPEMTPTLPATPGSMLTLQLLAREFAREMTSTRGGDVGGEGRETR	LGNAIVYLQRGGSWRADWRRLSPARSAAASGRPARILPRPEIEDTIFALFCAPELL	aGGAATTCCGCTGCGTcttggcaatgccattgtctacctccagcgcggcggtagttggcgcgccgactggcgccgcctctcccctgcccgctccgccgctgctagtgggcgcccagcacgcatcctgccacgccctgaaattgaagacactatcttcgcactcttttgcgccccagagctcctgCAGGgaagagctcgaa	virus
469	470	A3RLP8	Macacine herpesvirus 1	Cercopithecine herpesvirus 1 (CeHV-1) (Simian herpes B virus)	MASHAGHQDSPALDRVAGSAGHGDHPSALLRIYVDGPHGLGKTTTAAALAAALGRRDEIEYVPEPMAYWQTLGGPQTITRIFDAQHRLDRGEISASEAAMAMASAQVTMSTPYAVTESAVAPHIGAELPPGHGPHPNIDLTLVFDRHPVASLLCYPAARYLMGSLSLPTVLSFAALLPQTTPGTNLVLGALPEAVHAERLAQRQRPGERLDLAMLSAIRRVYDMLGNAIVYLQRGGSWRADWRRLSPARSAAASGRPARILPRPEIEDTIFALFCAPELLDETGEPYRVFAWTLDLLAERLRPMHLLVLDYNQAPHHCWMDLMEMIPEMTPTLPATPGSMLTLQLLAREFAREMTSTRGGDVGGEGRETR	ASGRPARILPRPEIEDTIFALFCAPELLDETGEPYRVFAWTLDLLAERLRPMHLLV	aTGAATTCGGAGCGGTgctagtgggcgcccagcacgcatcctgccacgccctgaaattgaagacactatcttcgcactcttttgcgccccagagctcctggacgaaactggtgagccttatcgcgtcttcgcatggactcttgatttgcttgcagaacgcctgcgcccaatgcaccttctcgttCACTGCACTCGAGACa	virus
470	471	A3RLP8	Macacine herpesvirus 1	Cercopithecine herpesvirus 1 (CeHV-1) (Simian herpes B virus)	MASHAGHQDSPALDRVAGSAGHGDHPSALLRIYVDGPHGLGKTTTAAALAAALGRRDEIEYVPEPMAYWQTLGGPQTITRIFDAQHRLDRGEISASEAAMAMASAQVTMSTPYAVTESAVAPHIGAELPPGHGPHPNIDLTLVFDRHPVASLLCYPAARYLMGSLSLPTVLSFAALLPQTTPGTNLVLGALPEAVHAERLAQRQRPGERLDLAMLSAIRRVYDMLGNAIVYLQRGGSWRADWRRLSPARSAAASGRPARILPRPEIEDTIFALFCAPELLDETGEPYRVFAWTLDLLAERLRPMHLLVLDYNQAPHHCWMDLMEMIPEMTPTLPATPGSMLTLQLLAREFAREMTSTRGGDVGGEGRETR	DETGEPYRVFAWTLDLLAERLRPMHLLVLDYNQAPHHCWMDLMEMIPEMTPTLPAT	aGGAATTCCGCTGCGTgacgaaactggtgagccttatcgcgtcttcgcatggactcttgatttgcttgcagaacgcctgcgcccaatgcaccttctcgttcttgactataaccaagcacctcaccattgctggatggacttgatggaaatgatccctgagatgacaccaaccttgccagccaccCAGGgaagagctcgaa	virus
471	472	A3RLP8	Macacine herpesvirus 1	Cercopithecine herpesvirus 1 (CeHV-1) (Simian herpes B virus)	MASHAGHQDSPALDRVAGSAGHGDHPSALLRIYVDGPHGLGKTTTAAALAAALGRRDEIEYVPEPMAYWQTLGGPQTITRIFDAQHRLDRGEISASEAAMAMASAQVTMSTPYAVTESAVAPHIGAELPPGHGPHPNIDLTLVFDRHPVASLLCYPAARYLMGSLSLPTVLSFAALLPQTTPGTNLVLGALPEAVHAERLAQRQRPGERLDLAMLSAIRRVYDMLGNAIVYLQRGGSWRADWRRLSPARSAAASGRPARILPRPEIEDTIFALFCAPELLDETGEPYRVFAWTLDLLAERLRPMHLLVLDYNQAPHHCWMDLMEMIPEMTPTLPATPGSMLTLQLLAREFAREMTSTRGGDVGGEGRETR	LDYNQAPHHCWMDLMEMIPEMTPTLPATPGSMLTLQLLAREFAREMTSTRGGDVGG	aTGAATTCGGAGCGGTcttgactataaccaagcacctcaccattgctggatggacttgatggaaatgatccctgagatgacaccaaccttgccagccaccccagggagcatgcttacattgcaattgcttgcacgcgagtttgcacgcgaaatgacttcaactcgcgggggcgatgtggggggtCACTGCACTCGAGACa	virus
472	473	A3RLP8	Macacine herpesvirus 1	Cercopithecine herpesvirus 1 (CeHV-1) (Simian herpes B virus)	MASHAGHQDSPALDRVAGSAGHGDHPSALLRIYVDGPHGLGKTTTAAALAAALGRRDEIEYVPEPMAYWQTLGGPQTITRIFDAQHRLDRGEISASEAAMAMASAQVTMSTPYAVTESAVAPHIGAELPPGHGPHPNIDLTLVFDRHPVASLLCYPAARYLMGSLSLPTVLSFAALLPQTTPGTNLVLGALPEAVHAERLAQRQRPGERLDLAMLSAIRRVYDMLGNAIVYLQRGGSWRADWRRLSPARSAAASGRPARILPRPEIEDTIFALFCAPELLDETGEPYRVFAWTLDLLAERLRPMHLLVLDYNQAPHHCWMDLMEMIPEMTPTLPATPGSMLTLQLLAREFAREMTSTRGGDVGGEGRETR	PGSMLTLQLLAREFAREMTSTRGGDVGGEGRETR	aGGAATTCCGCTGCGTccagggagcatgcttacattgcaattgcttgcacgcgagtttgcacgcgaaatgacttcaactcgcgggggcgatgtggggggtgagggtcgcgagacccgctaatctgagctcagtccacgagcagatccgtgtgtgtaggtagattacagcatttctcgcgacggcCAGGgaagagctcgaa	virus
473	474	A4D4F2	Influenza B virus	Influenza B virus (B/Brazil/975/2000)	MNNATFNYTNVNPISHIRGSVIITICVSFTVILTIFGYIVKIFINRNNCTNNAIELCKRIKCSGCEPFCNKRGDTSSPRTGVDIPSFILPGLNLSESTPNQPS	MNNATFNYTNVNPISHIRGSVIITICVSFTVILTIFGYIVKIFINRNNCTNNAIEL	aGGAATTCCGCTGCGTatgaacaatgcaaccttcaactataccaatgtgaatccaattagccacattcgcgggtcagtcatcattaccatctgcgtttccttcaccgtcattctcactatttttggctatatcgtgaaaatttttattaaccgcaataactgtacaaacaatgccatcgaattgCAGGgaagagctcgaa	virus
474	475	A4D4F2	Influenza B virus	Influenza B virus (B/Brazil/975/2000)	MNNATFNYTNVNPISHIRGSVIITICVSFTVILTIFGYIVKIFINRNNCTNNAIELCKRIKCSGCEPFCNKRGDTSSPRTGVDIPSFILPGLNLSESTPNQPS	FTVILTIFGYIVKIFINRNNCTNNAIELCKRIKCSGCEPFCNKRGDTSSPRTGVDI	aTGAATTCGGAGCGGTttcaccgtcattctcactatttttggctatatcgtgaaaatttttattaaccgcaataactgtacaaacaatgccatcgaattgtgtaaacgcattaagtgctcagggtgcgagccattttgcaataagcgcggtgatacatctagcccacgcactggggttgacatcCACTGCACTCGAGACa	virus
475	476	A4D4F2	Influenza B virus	Influenza B virus (B/Brazil/975/2000)	MNNATFNYTNVNPISHIRGSVIITICVSFTVILTIFGYIVKIFINRNNCTNNAIELCKRIKCSGCEPFCNKRGDTSSPRTGVDIPSFILPGLNLSESTPNQPS	CKRIKCSGCEPFCNKRGDTSSPRTGVDIPSFILPGLNLSESTPNQPS	aGGAATTCCGCTGCGTtgtaaacgcattaagtgctcagggtgcgagccattttgcaataagcgcggtgatacatctagcccacgcactggggttgacatcccttcctttatcctcccagggctgaatctgagtgagtcaacccctaatcaaccaagctaatctgagctcagtccacgagcagatCAGGgaagagctcgaa	virus
476	477	A4F517	Hepatitis B virus	Hepatitis B virus (HBV)	MPLSYQHFRKLLLLDDGTEAGPLEEELPRLANADLNRRVAEDLNLGNLNVSIPWTHKVGNFTGLYSSTVPIFNPEWQTPSFPKIHLQGDIINRCQQFVGPLTVNEKRRLKLIMPARFYPTHTKYLPLDKGIKPYYPDQVVNHYFQTRHYLHTLWKAGILYKRETTRSASFCGSPYSWEQELQHGRLVIKTSQRHGDESVCSQPSGILSRSSVGPCIRSQLKQSRLGLQPHQGPLASSQPVRKAAYSHLSTSKRQSSSGHAVEFHCLPPSSAGSQSQGSVFSCWWLQFRNSKPCSEYCLSHLVNLREDWGPCDEHGEHHIRIPRTPARVTGGVFLVDKNPHNTAESRLVVDFSQFSRGITRVSWPKFAVPNLQSLTNLLSSNLSWLSLDVSAAFYHIPLH…	MPLSYQHFRKLLLLDDGTEAGPLEEELPRLANADLNRRVAEDLNLGNLNVSIPWTH	aGGAATTCCGCTGCGTatgcctctttcataccaacacttccgcaaactgcttctcctggacgatggtaccgaagcagggcctcttgaagaggagctccctcgcttggctaatgctgacctcaaccgccgcgtcgcagaagacctcaatctcggtaatctgaatgtcagtatcccttggacccacCAGGgaagagctcgaa	virus
477	478	A4F517	Hepatitis B virus	Hepatitis B virus (HBV)	MPLSYQHFRKLLLLDDGTEAGPLEEELPRLANADLNRRVAEDLNLGNLNVSIPWTHKVGNFTGLYSSTVPIFNPEWQTPSFPKIHLQGDIINRCQQFVGPLTVNEKRRLKLIMPARFYPTHTKYLPLDKGIKPYYPDQVVNHYFQTRHYLHTLWKAGILYKRETTRSASFCGSPYSWEQELQHGRLVIKTSQRHGDESVCSQPSGILSRSSVGPCIRSQLKQSRLGLQPHQGPLASSQPVRKAAYSHLSTSKRQSSSGHAVEFHCLPPSSAGSQSQGSVFSCWWLQFRNSKPCSEYCLSHLVNLREDWGPCDEHGEHHIRIPRTPARVTGGVFLVDKNPHNTAESRLVVDFSQFSRGITRVSWPKFAVPNLQSLTNLLSSNLSWLSLDVSAAFYHIPLH…	RLANADLNRRVAEDLNLGNLNVSIPWTHKVGNFTGLYSSTVPIFNPEWQTPSFPKI	aTGAATTCGGAGCGGTcgcttggctaatgctgacctcaaccgccgcgtcgcagaagacctcaatctcggtaatctgaatgtcagtatcccttggacccacaaggtggggaacttcacaggcctttattcttcaacagtgccaattttcaatccagagtggcagactccaagtttccctaaaatcCACTGCACTCGAGACa	virus
478	479	A4F517	Hepatitis B virus	Hepatitis B virus (HBV)	MPLSYQHFRKLLLLDDGTEAGPLEEELPRLANADLNRRVAEDLNLGNLNVSIPWTHKVGNFTGLYSSTVPIFNPEWQTPSFPKIHLQGDIINRCQQFVGPLTVNEKRRLKLIMPARFYPTHTKYLPLDKGIKPYYPDQVVNHYFQTRHYLHTLWKAGILYKRETTRSASFCGSPYSWEQELQHGRLVIKTSQRHGDESVCSQPSGILSRSSVGPCIRSQLKQSRLGLQPHQGPLASSQPVRKAAYSHLSTSKRQSSSGHAVEFHCLPPSSAGSQSQGSVFSCWWLQFRNSKPCSEYCLSHLVNLREDWGPCDEHGEHHIRIPRTPARVTGGVFLVDKNPHNTAESRLVVDFSQFSRGITRVSWPKFAVPNLQSLTNLLSSNLSWLSLDVSAAFYHIPLH…	KVGNFTGLYSSTVPIFNPEWQTPSFPKIHLQGDIINRCQQFVGPLTVNEKRRLKLI	aGGAATTCCGCTGCGTaaggtggggaacttcacaggcctttattcttcaacagtgccaattttcaatccagagtggcagactccaagtttccctaaaatccatctgcaaggggatatcatcaaccgctgccaacagttcgtcgggcctctgaccgtcaatgaaaagcgccgcttgaaactcatcCAGGgaagagctcgaa	virus
479	480	A4F517	Hepatitis B virus	Hepatitis B virus (HBV)	MPLSYQHFRKLLLLDDGTEAGPLEEELPRLANADLNRRVAEDLNLGNLNVSIPWTHKVGNFTGLYSSTVPIFNPEWQTPSFPKIHLQGDIINRCQQFVGPLTVNEKRRLKLIMPARFYPTHTKYLPLDKGIKPYYPDQVVNHYFQTRHYLHTLWKAGILYKRETTRSASFCGSPYSWEQELQHGRLVIKTSQRHGDESVCSQPSGILSRSSVGPCIRSQLKQSRLGLQPHQGPLASSQPVRKAAYSHLSTSKRQSSSGHAVEFHCLPPSSAGSQSQGSVFSCWWLQFRNSKPCSEYCLSHLVNLREDWGPCDEHGEHHIRIPRTPARVTGGVFLVDKNPHNTAESRLVVDFSQFSRGITRVSWPKFAVPNLQSLTNLLSSNLSWLSLDVSAAFYHIPLH…	HLQGDIINRCQQFVGPLTVNEKRRLKLIMPARFYPTHTKYLPLDKGIKPYYPDQVV	aTGAATTCGGAGCGGTcatctgcaaggggatatcatcaaccgctgccaacagttcgtcgggcctctgaccgtcaatgaaaagcgccgcttgaaactcatcatgccagcccgcttttacccaacccacacaaaatatcttccactggacaaaggcattaagccttattatccagaccaggtggtgCACTGCACTCGAGACa	virus
480	481	A4F517	Hepatitis B virus	Hepatitis B virus (HBV)	MPLSYQHFRKLLLLDDGTEAGPLEEELPRLANADLNRRVAEDLNLGNLNVSIPWTHKVGNFTGLYSSTVPIFNPEWQTPSFPKIHLQGDIINRCQQFVGPLTVNEKRRLKLIMPARFYPTHTKYLPLDKGIKPYYPDQVVNHYFQTRHYLHTLWKAGILYKRETTRSASFCGSPYSWEQELQHGRLVIKTSQRHGDESVCSQPSGILSRSSVGPCIRSQLKQSRLGLQPHQGPLASSQPVRKAAYSHLSTSKRQSSSGHAVEFHCLPPSSAGSQSQGSVFSCWWLQFRNSKPCSEYCLSHLVNLREDWGPCDEHGEHHIRIPRTPARVTGGVFLVDKNPHNTAESRLVVDFSQFSRGITRVSWPKFAVPNLQSLTNLLSSNLSWLSLDVSAAFYHIPLH…	MPARFYPTHTKYLPLDKGIKPYYPDQVVNHYFQTRHYLHTLWKAGILYKRETTRSA	aGGAATTCCGCTGCGTatgccagcccgcttttacccaacccacacaaaatatcttccactggacaaaggcattaagccttattatccagaccaggtggtgaaccactattttcagacccgccactacctgcatactctctggaaggctgggattctttataagcgcgagaccacccgcagcgcaCAGGgaagagctcgaa	virus
481	482	A4F517	Hepatitis B virus	Hepatitis B virus (HBV)	MPLSYQHFRKLLLLDDGTEAGPLEEELPRLANADLNRRVAEDLNLGNLNVSIPWTHKVGNFTGLYSSTVPIFNPEWQTPSFPKIHLQGDIINRCQQFVGPLTVNEKRRLKLIMPARFYPTHTKYLPLDKGIKPYYPDQVVNHYFQTRHYLHTLWKAGILYKRETTRSASFCGSPYSWEQELQHGRLVIKTSQRHGDESVCSQPSGILSRSSVGPCIRSQLKQSRLGLQPHQGPLASSQPVRKAAYSHLSTSKRQSSSGHAVEFHCLPPSSAGSQSQGSVFSCWWLQFRNSKPCSEYCLSHLVNLREDWGPCDEHGEHHIRIPRTPARVTGGVFLVDKNPHNTAESRLVVDFSQFSRGITRVSWPKFAVPNLQSLTNLLSSNLSWLSLDVSAAFYHIPLH…	NHYFQTRHYLHTLWKAGILYKRETTRSASFCGSPYSWEQELQHGRLVIKTSQRHGD	aTGAATTCGGAGCGGTaaccactattttcagacccgccactacctgcatactctctggaaggctgggattctttataagcgcgagaccacccgcagcgcatccttttgtggctccccatactcctgggagcaggaattgcaacatgggcgcctggttatcaaaactagtcaacgccacggggatCACTGCACTCGAGACa	virus
482	483	A4F517	Hepatitis B virus	Hepatitis B virus (HBV)	MPLSYQHFRKLLLLDDGTEAGPLEEELPRLANADLNRRVAEDLNLGNLNVSIPWTHKVGNFTGLYSSTVPIFNPEWQTPSFPKIHLQGDIINRCQQFVGPLTVNEKRRLKLIMPARFYPTHTKYLPLDKGIKPYYPDQVVNHYFQTRHYLHTLWKAGILYKRETTRSASFCGSPYSWEQELQHGRLVIKTSQRHGDESVCSQPSGILSRSSVGPCIRSQLKQSRLGLQPHQGPLASSQPVRKAAYSHLSTSKRQSSSGHAVEFHCLPPSSAGSQSQGSVFSCWWLQFRNSKPCSEYCLSHLVNLREDWGPCDEHGEHHIRIPRTPARVTGGVFLVDKNPHNTAESRLVVDFSQFSRGITRVSWPKFAVPNLQSLTNLLSSNLSWLSLDVSAAFYHIPLH…	SFCGSPYSWEQELQHGRLVIKTSQRHGDESVCSQPSGILSRSSVGPCIRSQLKQSR	aGGAATTCCGCTGCGTtccttttgtggctccccatactcctgggagcaggaattgcaacatgggcgcctggttatcaaaactagtcaacgccacggggatgaatccgtctgctctcagccttccggtattttgagccgctccagtgttggcccttgtatccgctcccagctcaagcagtcccgcCAGGgaagagctcgaa	virus
483	484	A4F517	Hepatitis B virus	Hepatitis B virus (HBV)	MPLSYQHFRKLLLLDDGTEAGPLEEELPRLANADLNRRVAEDLNLGNLNVSIPWTHKVGNFTGLYSSTVPIFNPEWQTPSFPKIHLQGDIINRCQQFVGPLTVNEKRRLKLIMPARFYPTHTKYLPLDKGIKPYYPDQVVNHYFQTRHYLHTLWKAGILYKRETTRSASFCGSPYSWEQELQHGRLVIKTSQRHGDESVCSQPSGILSRSSVGPCIRSQLKQSRLGLQPHQGPLASSQPVRKAAYSHLSTSKRQSSSGHAVEFHCLPPSSAGSQSQGSVFSCWWLQFRNSKPCSEYCLSHLVNLREDWGPCDEHGEHHIRIPRTPARVTGGVFLVDKNPHNTAESRLVVDFSQFSRGITRVSWPKFAVPNLQSLTNLLSSNLSWLSLDVSAAFYHIPLH…	ESVCSQPSGILSRSSVGPCIRSQLKQSRLGLQPHQGPLASSQPVRKAAYSHLSTSK	aTGAATTCGGAGCGGTgaatccgtctgctctcagccttccggtattttgagccgctccagtgttggcccttgtatccgctcccagctcaagcagtcccgccttggcctccagcctcatcaggggccactggcctctagccaaccagtccgcaaagctgcatattcccacctcagcacctctaaaCACTGCACTCGAGACa	virus
484	485	A4F517	Hepatitis B virus	Hepatitis B virus (HBV)	MPLSYQHFRKLLLLDDGTEAGPLEEELPRLANADLNRRVAEDLNLGNLNVSIPWTHKVGNFTGLYSSTVPIFNPEWQTPSFPKIHLQGDIINRCQQFVGPLTVNEKRRLKLIMPARFYPTHTKYLPLDKGIKPYYPDQVVNHYFQTRHYLHTLWKAGILYKRETTRSASFCGSPYSWEQELQHGRLVIKTSQRHGDESVCSQPSGILSRSSVGPCIRSQLKQSRLGLQPHQGPLASSQPVRKAAYSHLSTSKRQSSSGHAVEFHCLPPSSAGSQSQGSVFSCWWLQFRNSKPCSEYCLSHLVNLREDWGPCDEHGEHHIRIPRTPARVTGGVFLVDKNPHNTAESRLVVDFSQFSRGITRVSWPKFAVPNLQSLTNLLSSNLSWLSLDVSAAFYHIPLH…	LGLQPHQGPLASSQPVRKAAYSHLSTSKRQSSSGHAVEFHCLPPSSAGSQSQGSVF	aGGAATTCCGCTGCGTcttggcctccagcctcatcaggggccactggcctctagccaaccagtccgcaaagctgcatattcccacctcagcacctctaaacgccagagctctagtggtcatgcagttgagttccattgtttgcctccaagctccgccggctcccagagccaaggctcagtcttcCAGGgaagagctcgaa	virus
485	486	A4F517	Hepatitis B virus	Hepatitis B virus (HBV)	MPLSYQHFRKLLLLDDGTEAGPLEEELPRLANADLNRRVAEDLNLGNLNVSIPWTHKVGNFTGLYSSTVPIFNPEWQTPSFPKIHLQGDIINRCQQFVGPLTVNEKRRLKLIMPARFYPTHTKYLPLDKGIKPYYPDQVVNHYFQTRHYLHTLWKAGILYKRETTRSASFCGSPYSWEQELQHGRLVIKTSQRHGDESVCSQPSGILSRSSVGPCIRSQLKQSRLGLQPHQGPLASSQPVRKAAYSHLSTSKRQSSSGHAVEFHCLPPSSAGSQSQGSVFSCWWLQFRNSKPCSEYCLSHLVNLREDWGPCDEHGEHHIRIPRTPARVTGGVFLVDKNPHNTAESRLVVDFSQFSRGITRVSWPKFAVPNLQSLTNLLSSNLSWLSLDVSAAFYHIPLH…	RQSSSGHAVEFHCLPPSSAGSQSQGSVFSCWWLQFRNSKPCSEYCLSHLVNLREDW	aTGAATTCGGAGCGGTcgccagagctctagtggtcatgcagttgagttccattgtttgcctccaagctccgccggctcccagagccaaggctcagtcttctcatgctggtggttgcaattccgcaatagtaaaccatgtagtgagtattgcttgagtcatctggttaacctccgcgaggactggCACTGCACTCGAGACa	virus
486	487	A4F517	Hepatitis B virus	Hepatitis B virus (HBV)	MPLSYQHFRKLLLLDDGTEAGPLEEELPRLANADLNRRVAEDLNLGNLNVSIPWTHKVGNFTGLYSSTVPIFNPEWQTPSFPKIHLQGDIINRCQQFVGPLTVNEKRRLKLIMPARFYPTHTKYLPLDKGIKPYYPDQVVNHYFQTRHYLHTLWKAGILYKRETTRSASFCGSPYSWEQELQHGRLVIKTSQRHGDESVCSQPSGILSRSSVGPCIRSQLKQSRLGLQPHQGPLASSQPVRKAAYSHLSTSKRQSSSGHAVEFHCLPPSSAGSQSQGSVFSCWWLQFRNSKPCSEYCLSHLVNLREDWGPCDEHGEHHIRIPRTPARVTGGVFLVDKNPHNTAESRLVVDFSQFSRGITRVSWPKFAVPNLQSLTNLLSSNLSWLSLDVSAAFYHIPLH…	SCWWLQFRNSKPCSEYCLSHLVNLREDWGPCDEHGEHHIRIPRTPARVTGGVFLVD	aGGAATTCCGCTGCGTtcatgctggtggttgcaattccgcaatagtaaaccatgtagtgagtattgcttgagtcatctggttaacctccgcgaggactggggcccttgcgacgaacatggggaacatcacatccgcattccacgcactcctgcccgcgtgacaggtggcgttttcttggtcgatCAGGgaagagctcgaa	virus
487	488	A4F517	Hepatitis B virus	Hepatitis B virus (HBV)	MPLSYQHFRKLLLLDDGTEAGPLEEELPRLANADLNRRVAEDLNLGNLNVSIPWTHKVGNFTGLYSSTVPIFNPEWQTPSFPKIHLQGDIINRCQQFVGPLTVNEKRRLKLIMPARFYPTHTKYLPLDKGIKPYYPDQVVNHYFQTRHYLHTLWKAGILYKRETTRSASFCGSPYSWEQELQHGRLVIKTSQRHGDESVCSQPSGILSRSSVGPCIRSQLKQSRLGLQPHQGPLASSQPVRKAAYSHLSTSKRQSSSGHAVEFHCLPPSSAGSQSQGSVFSCWWLQFRNSKPCSEYCLSHLVNLREDWGPCDEHGEHHIRIPRTPARVTGGVFLVDKNPHNTAESRLVVDFSQFSRGITRVSWPKFAVPNLQSLTNLLSSNLSWLSLDVSAAFYHIPLH…	GPCDEHGEHHIRIPRTPARVTGGVFLVDKNPHNTAESRLVVDFSQFSRGITRVSWP	aTGAATTCGGAGCGGTggcccttgcgacgaacatggggaacatcacatccgcattccacgcactcctgcccgcgtgacaggtggcgttttcttggtcgataaaaatccacacaacaccgccgagtcacgcctggttgtcgactttagtcaattctcacgcggtatcactcgcgtgtcatggcctCACTGCACTCGAGACa	virus
488	489	A4F517	Hepatitis B virus	Hepatitis B virus (HBV)	MPLSYQHFRKLLLLDDGTEAGPLEEELPRLANADLNRRVAEDLNLGNLNVSIPWTHKVGNFTGLYSSTVPIFNPEWQTPSFPKIHLQGDIINRCQQFVGPLTVNEKRRLKLIMPARFYPTHTKYLPLDKGIKPYYPDQVVNHYFQTRHYLHTLWKAGILYKRETTRSASFCGSPYSWEQELQHGRLVIKTSQRHGDESVCSQPSGILSRSSVGPCIRSQLKQSRLGLQPHQGPLASSQPVRKAAYSHLSTSKRQSSSGHAVEFHCLPPSSAGSQSQGSVFSCWWLQFRNSKPCSEYCLSHLVNLREDWGPCDEHGEHHIRIPRTPARVTGGVFLVDKNPHNTAESRLVVDFSQFSRGITRVSWPKFAVPNLQSLTNLLSSNLSWLSLDVSAAFYHIPLH…	KNPHNTAESRLVVDFSQFSRGITRVSWPKFAVPNLQSLTNLLSSNLSWLSLDVSAA	aGGAATTCCGCTGCGTaaaaatccacacaacaccgccgagtcacgcctggttgtcgactttagtcaattctcacgcggtatcactcgcgtgtcatggcctaagtttgcagttcctaacctgcaatccctcacaaaccttctgtcatccaacttgtcctggctctcactggacgtgtctgcagcaCAGGgaagagctcgaa	virus
489	490	A4F517	Hepatitis B virus	Hepatitis B virus (HBV)	MPLSYQHFRKLLLLDDGTEAGPLEEELPRLANADLNRRVAEDLNLGNLNVSIPWTHKVGNFTGLYSSTVPIFNPEWQTPSFPKIHLQGDIINRCQQFVGPLTVNEKRRLKLIMPARFYPTHTKYLPLDKGIKPYYPDQVVNHYFQTRHYLHTLWKAGILYKRETTRSASFCGSPYSWEQELQHGRLVIKTSQRHGDESVCSQPSGILSRSSVGPCIRSQLKQSRLGLQPHQGPLASSQPVRKAAYSHLSTSKRQSSSGHAVEFHCLPPSSAGSQSQGSVFSCWWLQFRNSKPCSEYCLSHLVNLREDWGPCDEHGEHHIRIPRTPARVTGGVFLVDKNPHNTAESRLVVDFSQFSRGITRVSWPKFAVPNLQSLTNLLSSNLSWLSLDVSAAFYHIPLH…	KFAVPNLQSLTNLLSSNLSWLSLDVSAAFYHIPLHPAAMPHLLIGSSGLSRYVARL	aTGAATTCGGAGCGGTaagtttgcagttcctaacctgcaatccctcacaaaccttctgtcatccaacttgtcctggctctcactggacgtgtctgcagcattttaccatatcccactccaccctgctgccatgccacatctgttgattgggagttcaggcctttcccgctatgttgctcgcctcCACTGCACTCGAGACa	virus
490	491	A4F517	Hepatitis B virus	Hepatitis B virus (HBV)	MPLSYQHFRKLLLLDDGTEAGPLEEELPRLANADLNRRVAEDLNLGNLNVSIPWTHKVGNFTGLYSSTVPIFNPEWQTPSFPKIHLQGDIINRCQQFVGPLTVNEKRRLKLIMPARFYPTHTKYLPLDKGIKPYYPDQVVNHYFQTRHYLHTLWKAGILYKRETTRSASFCGSPYSWEQELQHGRLVIKTSQRHGDESVCSQPSGILSRSSVGPCIRSQLKQSRLGLQPHQGPLASSQPVRKAAYSHLSTSKRQSSSGHAVEFHCLPPSSAGSQSQGSVFSCWWLQFRNSKPCSEYCLSHLVNLREDWGPCDEHGEHHIRIPRTPARVTGGVFLVDKNPHNTAESRLVVDFSQFSRGITRVSWPKFAVPNLQSLTNLLSSNLSWLSLDVSAAFYHIPLH…	FYHIPLHPAAMPHLLIGSSGLSRYVARLSSNSRINNNQYGTMQNLHDSCSRQLYVS	aGGAATTCCGCTGCGTttttaccatatcccactccaccctgctgccatgccacatctgttgattgggagttcaggcctttcccgctatgttgctcgcctctcctccaacagccgcatcaataataatcagtacgggaccatgcagaatctccatgactcctgtagccgccaactttatgtctccCAGGgaagagctcgaa	virus
491	492	A4F517	Hepatitis B virus	Hepatitis B virus (HBV)	MPLSYQHFRKLLLLDDGTEAGPLEEELPRLANADLNRRVAEDLNLGNLNVSIPWTHKVGNFTGLYSSTVPIFNPEWQTPSFPKIHLQGDIINRCQQFVGPLTVNEKRRLKLIMPARFYPTHTKYLPLDKGIKPYYPDQVVNHYFQTRHYLHTLWKAGILYKRETTRSASFCGSPYSWEQELQHGRLVIKTSQRHGDESVCSQPSGILSRSSVGPCIRSQLKQSRLGLQPHQGPLASSQPVRKAAYSHLSTSKRQSSSGHAVEFHCLPPSSAGSQSQGSVFSCWWLQFRNSKPCSEYCLSHLVNLREDWGPCDEHGEHHIRIPRTPARVTGGVFLVDKNPHNTAESRLVVDFSQFSRGITRVSWPKFAVPNLQSLTNLLSSNLSWLSLDVSAAFYHIPLH…	SSNSRINNNQYGTMQNLHDSCSRQLYVSLMLLYKTYGWKLHLYSHPIVLGFRKIPM	aTGAATTCGGAGCGGTtcctccaacagccgcatcaataataatcagtacgggaccatgcagaatctccatgactcctgtagccgccaactttatgtctccctcatgctgctctacaagacctacggctggaagcttcacctctactcacacccaattgttttggggttccgcaaaatcccaatgCACTGCACTCGAGACa	virus
492	493	A4F517	Hepatitis B virus	Hepatitis B virus (HBV)	MPLSYQHFRKLLLLDDGTEAGPLEEELPRLANADLNRRVAEDLNLGNLNVSIPWTHKVGNFTGLYSSTVPIFNPEWQTPSFPKIHLQGDIINRCQQFVGPLTVNEKRRLKLIMPARFYPTHTKYLPLDKGIKPYYPDQVVNHYFQTRHYLHTLWKAGILYKRETTRSASFCGSPYSWEQELQHGRLVIKTSQRHGDESVCSQPSGILSRSSVGPCIRSQLKQSRLGLQPHQGPLASSQPVRKAAYSHLSTSKRQSSSGHAVEFHCLPPSSAGSQSQGSVFSCWWLQFRNSKPCSEYCLSHLVNLREDWGPCDEHGEHHIRIPRTPARVTGGVFLVDKNPHNTAESRLVVDFSQFSRGITRVSWPKFAVPNLQSLTNLLSSNLSWLSLDVSAAFYHIPLH…	LMLLYKTYGWKLHLYSHPIVLGFRKIPMGVGLSPFLLAQFTSAICSVVRRAFPHCL	aGGAATTCCGCTGCGTctcatgctgctctacaagacctacggctggaagcttcacctctactcacacccaattgttttggggttccgcaaaatcccaatgggggttggtctctctccattcctcctcgcccagttcacaagtgccatctgcagcgttgtgcgccgcgcattcccacattgtctgCAGGgaagagctcgaa	virus
493	494	A4F517	Hepatitis B virus	Hepatitis B virus (HBV)	MPLSYQHFRKLLLLDDGTEAGPLEEELPRLANADLNRRVAEDLNLGNLNVSIPWTHKVGNFTGLYSSTVPIFNPEWQTPSFPKIHLQGDIINRCQQFVGPLTVNEKRRLKLIMPARFYPTHTKYLPLDKGIKPYYPDQVVNHYFQTRHYLHTLWKAGILYKRETTRSASFCGSPYSWEQELQHGRLVIKTSQRHGDESVCSQPSGILSRSSVGPCIRSQLKQSRLGLQPHQGPLASSQPVRKAAYSHLSTSKRQSSSGHAVEFHCLPPSSAGSQSQGSVFSCWWLQFRNSKPCSEYCLSHLVNLREDWGPCDEHGEHHIRIPRTPARVTGGVFLVDKNPHNTAESRLVVDFSQFSRGITRVSWPKFAVPNLQSLTNLLSSNLSWLSLDVSAAFYHIPLH…	GVGLSPFLLAQFTSAICSVVRRAFPHCLAFSYMDDVVLGAKSVQHRESLYTAVTNF	aTGAATTCGGAGCGGTggggttggtctctctccattcctcctcgcccagttcacaagtgccatctgcagcgttgtgcgccgcgcattcccacattgtctggccttttcatatatggatgatgtggtgctcggcgctaaatcagtgcaacatcgcgaatcactgtacacagctgtcacaaatttcCACTGCACTCGAGACa	virus
494	495	A4F517	Hepatitis B virus	Hepatitis B virus (HBV)	MPLSYQHFRKLLLLDDGTEAGPLEEELPRLANADLNRRVAEDLNLGNLNVSIPWTHKVGNFTGLYSSTVPIFNPEWQTPSFPKIHLQGDIINRCQQFVGPLTVNEKRRLKLIMPARFYPTHTKYLPLDKGIKPYYPDQVVNHYFQTRHYLHTLWKAGILYKRETTRSASFCGSPYSWEQELQHGRLVIKTSQRHGDESVCSQPSGILSRSSVGPCIRSQLKQSRLGLQPHQGPLASSQPVRKAAYSHLSTSKRQSSSGHAVEFHCLPPSSAGSQSQGSVFSCWWLQFRNSKPCSEYCLSHLVNLREDWGPCDEHGEHHIRIPRTPARVTGGVFLVDKNPHNTAESRLVVDFSQFSRGITRVSWPKFAVPNLQSLTNLLSSNLSWLSLDVSAAFYHIPLH…	AFSYMDDVVLGAKSVQHRESLYTAVTNFLLSLGIHLNPNKTKRWGYSLNFMGYIIG	aGGAATTCCGCTGCGTgccttttcatatatggatgatgtggtgctcggcgctaaatcagtgcaacatcgcgaatcactgtacacagctgtcacaaatttcctcttgtccctgggtatccatctgaaccctaacaagactaaacgctgggggtatagcctcaatttcatgggttatattatcgggCAGGgaagagctcgaa	virus
495	496	A4F517	Hepatitis B virus	Hepatitis B virus (HBV)	MPLSYQHFRKLLLLDDGTEAGPLEEELPRLANADLNRRVAEDLNLGNLNVSIPWTHKVGNFTGLYSSTVPIFNPEWQTPSFPKIHLQGDIINRCQQFVGPLTVNEKRRLKLIMPARFYPTHTKYLPLDKGIKPYYPDQVVNHYFQTRHYLHTLWKAGILYKRETTRSASFCGSPYSWEQELQHGRLVIKTSQRHGDESVCSQPSGILSRSSVGPCIRSQLKQSRLGLQPHQGPLASSQPVRKAAYSHLSTSKRQSSSGHAVEFHCLPPSSAGSQSQGSVFSCWWLQFRNSKPCSEYCLSHLVNLREDWGPCDEHGEHHIRIPRTPARVTGGVFLVDKNPHNTAESRLVVDFSQFSRGITRVSWPKFAVPNLQSLTNLLSSNLSWLSLDVSAAFYHIPLH…	LLSLGIHLNPNKTKRWGYSLNFMGYIIGSWGTLPQDHIVQKIKHCFRKLPVNRPID	aTGAATTCGGAGCGGTctcttgtccctgggtatccatctgaaccctaacaagactaaacgctgggggtatagcctcaatttcatgggttatattatcgggtcatggggtactctcccacaggaccatatcgtccagaaaatcaaacactgttttcgcaaacttccagtcaatcgccctattgacCACTGCACTCGAGACa	virus
496	497	A4F517	Hepatitis B virus	Hepatitis B virus (HBV)	MPLSYQHFRKLLLLDDGTEAGPLEEELPRLANADLNRRVAEDLNLGNLNVSIPWTHKVGNFTGLYSSTVPIFNPEWQTPSFPKIHLQGDIINRCQQFVGPLTVNEKRRLKLIMPARFYPTHTKYLPLDKGIKPYYPDQVVNHYFQTRHYLHTLWKAGILYKRETTRSASFCGSPYSWEQELQHGRLVIKTSQRHGDESVCSQPSGILSRSSVGPCIRSQLKQSRLGLQPHQGPLASSQPVRKAAYSHLSTSKRQSSSGHAVEFHCLPPSSAGSQSQGSVFSCWWLQFRNSKPCSEYCLSHLVNLREDWGPCDEHGEHHIRIPRTPARVTGGVFLVDKNPHNTAESRLVVDFSQFSRGITRVSWPKFAVPNLQSLTNLLSSNLSWLSLDVSAAFYHIPLH…	SWGTLPQDHIVQKIKHCFRKLPVNRPIDWKVCQRIVGLLGFAAPFTQCGYPALMPL	aGGAATTCCGCTGCGTtcatggggtactctcccacaggaccatatcgtccagaaaatcaaacactgttttcgcaaacttccagtcaatcgccctattgactggaaggtttgtcaacgcatcgttgggcttctgggttttgcagctccttttactcaatgtgggtaccctgcattgatgcctctcCAGGgaagagctcgaa	virus
497	498	A4F517	Hepatitis B virus	Hepatitis B virus (HBV)	MPLSYQHFRKLLLLDDGTEAGPLEEELPRLANADLNRRVAEDLNLGNLNVSIPWTHKVGNFTGLYSSTVPIFNPEWQTPSFPKIHLQGDIINRCQQFVGPLTVNEKRRLKLIMPARFYPTHTKYLPLDKGIKPYYPDQVVNHYFQTRHYLHTLWKAGILYKRETTRSASFCGSPYSWEQELQHGRLVIKTSQRHGDESVCSQPSGILSRSSVGPCIRSQLKQSRLGLQPHQGPLASSQPVRKAAYSHLSTSKRQSSSGHAVEFHCLPPSSAGSQSQGSVFSCWWLQFRNSKPCSEYCLSHLVNLREDWGPCDEHGEHHIRIPRTPARVTGGVFLVDKNPHNTAESRLVVDFSQFSRGITRVSWPKFAVPNLQSLTNLLSSNLSWLSLDVSAAFYHIPLH…	WKVCQRIVGLLGFAAPFTQCGYPALMPLYACIQAKQAFTFSPTYKAFLSKQYMNLY	aTGAATTCGGAGCGGTtggaaggtttgtcaacgcatcgttgggcttctgggttttgcagctccttttactcaatgtgggtaccctgcattgatgcctctctacgcctgtattcaggcaaaacaagcctttaccttttcaccaacttataaggctttcttgtcaaagcaatatatgaatctttatCACTGCACTCGAGACa	virus
498	499	A4F517	Hepatitis B virus	Hepatitis B virus (HBV)	MPLSYQHFRKLLLLDDGTEAGPLEEELPRLANADLNRRVAEDLNLGNLNVSIPWTHKVGNFTGLYSSTVPIFNPEWQTPSFPKIHLQGDIINRCQQFVGPLTVNEKRRLKLIMPARFYPTHTKYLPLDKGIKPYYPDQVVNHYFQTRHYLHTLWKAGILYKRETTRSASFCGSPYSWEQELQHGRLVIKTSQRHGDESVCSQPSGILSRSSVGPCIRSQLKQSRLGLQPHQGPLASSQPVRKAAYSHLSTSKRQSSSGHAVEFHCLPPSSAGSQSQGSVFSCWWLQFRNSKPCSEYCLSHLVNLREDWGPCDEHGEHHIRIPRTPARVTGGVFLVDKNPHNTAESRLVVDFSQFSRGITRVSWPKFAVPNLQSLTNLLSSNLSWLSLDVSAAFYHIPLH…	YACIQAKQAFTFSPTYKAFLSKQYMNLYPVARQRPGLCQVFADATPTGWGLAIGHQ	aGGAATTCCGCTGCGTtacgcctgtattcaggcaaaacaagcctttaccttttcaccaacttataaggctttcttgtcaaagcaatatatgaatctttatccagttgcacgccaacgccctgggttgtgtcaggtgttcgccgacgcaacccctactggctggggcctggctattgggcaccagCAGGgaagagctcgaa	virus
499	500	A4F517	Hepatitis B virus	Hepatitis B virus (HBV)	MPLSYQHFRKLLLLDDGTEAGPLEEELPRLANADLNRRVAEDLNLGNLNVSIPWTHKVGNFTGLYSSTVPIFNPEWQTPSFPKIHLQGDIINRCQQFVGPLTVNEKRRLKLIMPARFYPTHTKYLPLDKGIKPYYPDQVVNHYFQTRHYLHTLWKAGILYKRETTRSASFCGSPYSWEQELQHGRLVIKTSQRHGDESVCSQPSGILSRSSVGPCIRSQLKQSRLGLQPHQGPLASSQPVRKAAYSHLSTSKRQSSSGHAVEFHCLPPSSAGSQSQGSVFSCWWLQFRNSKPCSEYCLSHLVNLREDWGPCDEHGEHHIRIPRTPARVTGGVFLVDKNPHNTAESRLVVDFSQFSRGITRVSWPKFAVPNLQSLTNLLSSNLSWLSLDVSAAFYHIPLH…	PVARQRPGLCQVFADATPTGWGLAIGHQRMRGTFVAPLPIHTAELLAACFARSRSG	aTGAATTCGGAGCGGTccagttgcacgccaacgccctgggttgtgtcaggtgttcgccgacgcaacccctactggctggggcctggctattgggcaccagcgcatgcgcggcacatttgtggctcctctgcctattcacaccgcagagttgttggccgcttgctttgcacgctctcgctcagggCACTGCACTCGAGACa	virus
500	501	A4F517	Hepatitis B virus	Hepatitis B virus (HBV)	MPLSYQHFRKLLLLDDGTEAGPLEEELPRLANADLNRRVAEDLNLGNLNVSIPWTHKVGNFTGLYSSTVPIFNPEWQTPSFPKIHLQGDIINRCQQFVGPLTVNEKRRLKLIMPARFYPTHTKYLPLDKGIKPYYPDQVVNHYFQTRHYLHTLWKAGILYKRETTRSASFCGSPYSWEQELQHGRLVIKTSQRHGDESVCSQPSGILSRSSVGPCIRSQLKQSRLGLQPHQGPLASSQPVRKAAYSHLSTSKRQSSSGHAVEFHCLPPSSAGSQSQGSVFSCWWLQFRNSKPCSEYCLSHLVNLREDWGPCDEHGEHHIRIPRTPARVTGGVFLVDKNPHNTAESRLVVDFSQFSRGITRVSWPKFAVPNLQSLTNLLSSNLSWLSLDVSAAFYHIPLH…	RMRGTFVAPLPIHTAELLAACFARSRSGAKLIGTDNSVVLSRKYTSFPWLLGCTAN	aGGAATTCCGCTGCGTcgcatgcgcggcacatttgtggctcctctgcctattcacaccgcagagttgttggccgcttgctttgcacgctctcgctcaggggcaaaacttattgggactgataactctgtggtgctctctcgcaagtataccagctttccttggttgttggggtgtaccgcaaatCAGGgaagagctcgaa	virus
501	502	A4F517	Hepatitis B virus	Hepatitis B virus (HBV)	MPLSYQHFRKLLLLDDGTEAGPLEEELPRLANADLNRRVAEDLNLGNLNVSIPWTHKVGNFTGLYSSTVPIFNPEWQTPSFPKIHLQGDIINRCQQFVGPLTVNEKRRLKLIMPARFYPTHTKYLPLDKGIKPYYPDQVVNHYFQTRHYLHTLWKAGILYKRETTRSASFCGSPYSWEQELQHGRLVIKTSQRHGDESVCSQPSGILSRSSVGPCIRSQLKQSRLGLQPHQGPLASSQPVRKAAYSHLSTSKRQSSSGHAVEFHCLPPSSAGSQSQGSVFSCWWLQFRNSKPCSEYCLSHLVNLREDWGPCDEHGEHHIRIPRTPARVTGGVFLVDKNPHNTAESRLVVDFSQFSRGITRVSWPKFAVPNLQSLTNLLSSNLSWLSLDVSAAFYHIPLH…	AKLIGTDNSVVLSRKYTSFPWLLGCTANWILRGTSFVYVPSALNPADDPSRGRLGL	aTGAATTCGGAGCGGTgcaaaacttattgggactgataactctgtggtgctctctcgcaagtataccagctttccttggttgttggggtgtaccgcaaattggatcttgcgcggtacttcctttgtgtatgtcccaagtgcattgaatcctgccgacgacccatcccgcgggcgcctggggcttCACTGCACTCGAGACa	virus
502	503	A4F517	Hepatitis B virus	Hepatitis B virus (HBV)	MPLSYQHFRKLLLLDDGTEAGPLEEELPRLANADLNRRVAEDLNLGNLNVSIPWTHKVGNFTGLYSSTVPIFNPEWQTPSFPKIHLQGDIINRCQQFVGPLTVNEKRRLKLIMPARFYPTHTKYLPLDKGIKPYYPDQVVNHYFQTRHYLHTLWKAGILYKRETTRSASFCGSPYSWEQELQHGRLVIKTSQRHGDESVCSQPSGILSRSSVGPCIRSQLKQSRLGLQPHQGPLASSQPVRKAAYSHLSTSKRQSSSGHAVEFHCLPPSSAGSQSQGSVFSCWWLQFRNSKPCSEYCLSHLVNLREDWGPCDEHGEHHIRIPRTPARVTGGVFLVDKNPHNTAESRLVVDFSQFSRGITRVSWPKFAVPNLQSLTNLLSSNLSWLSLDVSAAFYHIPLH…	WILRGTSFVYVPSALNPADDPSRGRLGLSRPLLRLPFQPTTGRTSLYAVSPSVPSH	aGGAATTCCGCTGCGTtggatcttgcgcggtacttcctttgtgtatgtcccaagtgcattgaatcctgccgacgacccatcccgcgggcgcctggggcttagccgcccacttcttcgcttgccattccagccaacaactggtcgcacatcattgtacgccgtctctccatctgtgccttcccatCAGGgaagagctcgaa	virus
503	504	A4F517	Hepatitis B virus	Hepatitis B virus (HBV)	MPLSYQHFRKLLLLDDGTEAGPLEEELPRLANADLNRRVAEDLNLGNLNVSIPWTHKVGNFTGLYSSTVPIFNPEWQTPSFPKIHLQGDIINRCQQFVGPLTVNEKRRLKLIMPARFYPTHTKYLPLDKGIKPYYPDQVVNHYFQTRHYLHTLWKAGILYKRETTRSASFCGSPYSWEQELQHGRLVIKTSQRHGDESVCSQPSGILSRSSVGPCIRSQLKQSRLGLQPHQGPLASSQPVRKAAYSHLSTSKRQSSSGHAVEFHCLPPSSAGSQSQGSVFSCWWLQFRNSKPCSEYCLSHLVNLREDWGPCDEHGEHHIRIPRTPARVTGGVFLVDKNPHNTAESRLVVDFSQFSRGITRVSWPKFAVPNLQSLTNLLSSNLSWLSLDVSAAFYHIPLH…	SRPLLRLPFQPTTGRTSLYAVSPSVPSHLPVRVHFASPLHVAWRPP	aTGAATTCGGAGCGGTagccgcccacttcttcgcttgccattccagccaacaactggtcgcacatcattgtacgccgtctctccatctgtgccttcccatctcccagtgcgcgtccattttgcttcaccacttcatgttgcatggcgcccaccataatctgagctcagtccacgagcagatccgCACTGCACTCGAGACa	virus
504	505	A4F518	Hepatitis B virus	Hepatitis B virus (HBV)	MGGWSSKPRKGMGTNLSVPNPLGFFPDHQLDPAFGANSNNPDWDFNPIKDHWPAANQSGRQPTPISPPLRDSHPQAMQWNSTAFHQALQDPRVRGLYFPAGGSSSGTVNPAPNIASHISSISARTGDPVTNMENITSGFLGPLLVLQAGFFLLTRILTIPQSLDSWWTSLNFLGGSPVCLGQNSQSPTSNHSPTSCPPICPGYRWMCLRRFIIFLFILLLCLIFLLVLLDYQGMLPVCPLIPGSTTTSTGPCKTCTTPAQGNSMFPSCCCTKPTDGNCTCIPIPSSWAFAKYLWEWASVRFSWLSLLVPFVQWFVGLSPTVWLSAIWMMWYWGPSLYSIVSPFIPLLPIFFCLWVYI	MGGWSSKPRKGMGTNLSVPNPLGFFPDHQLDPAFGANSNNPDWDFNPIKDHWPAAN	aGGAATTCCGCTGCGTatggggggctggtcctctaagccacgcaagggtatggggaccaatttgagtgtccctaatccacttggcttctttcctgaccatcaattggatccagcattcggggccaattccaacaaccctgactgggatttcaaccctattaaggaccattggcctgctgctaatCAGGgaagagctcgaa	virus
505	506	A4F518	Hepatitis B virus	Hepatitis B virus (HBV)	MGGWSSKPRKGMGTNLSVPNPLGFFPDHQLDPAFGANSNNPDWDFNPIKDHWPAANQSGRQPTPISPPLRDSHPQAMQWNSTAFHQALQDPRVRGLYFPAGGSSSGTVNPAPNIASHISSISARTGDPVTNMENITSGFLGPLLVLQAGFFLLTRILTIPQSLDSWWTSLNFLGGSPVCLGQNSQSPTSNHSPTSCPPICPGYRWMCLRRFIIFLFILLLCLIFLLVLLDYQGMLPVCPLIPGSTTTSTGPCKTCTTPAQGNSMFPSCCCTKPTDGNCTCIPIPSSWAFAKYLWEWASVRFSWLSLLVPFVQWFVGLSPTVWLSAIWMMWYWGPSLYSIVSPFIPLLPIFFCLWVYI	QLDPAFGANSNNPDWDFNPIKDHWPAANQSGRQPTPISPPLRDSHPQAMQWNSTAF	aTGAATTCGGAGCGGTcaattggatccagcattcggggccaattccaacaaccctgactgggatttcaaccctattaaggaccattggcctgctgctaatcagtccggccgccagccaactcctattagccctcctctccgcgacagtcacccacaggccatgcaatggaactccaccgcattcCACTGCACTCGAGACa	virus
506	507	A4F518	Hepatitis B virus	Hepatitis B virus (HBV)	MGGWSSKPRKGMGTNLSVPNPLGFFPDHQLDPAFGANSNNPDWDFNPIKDHWPAANQSGRQPTPISPPLRDSHPQAMQWNSTAFHQALQDPRVRGLYFPAGGSSSGTVNPAPNIASHISSISARTGDPVTNMENITSGFLGPLLVLQAGFFLLTRILTIPQSLDSWWTSLNFLGGSPVCLGQNSQSPTSNHSPTSCPPICPGYRWMCLRRFIIFLFILLLCLIFLLVLLDYQGMLPVCPLIPGSTTTSTGPCKTCTTPAQGNSMFPSCCCTKPTDGNCTCIPIPSSWAFAKYLWEWASVRFSWLSLLVPFVQWFVGLSPTVWLSAIWMMWYWGPSLYSIVSPFIPLLPIFFCLWVYI	QSGRQPTPISPPLRDSHPQAMQWNSTAFHQALQDPRVRGLYFPAGGSSSGTVNPAP	aGGAATTCCGCTGCGTcagtccggccgccagccaactcctattagccctcctctccgcgacagtcacccacaggccatgcaatggaactccaccgcattccaccaggcacttcaagacccacgcgttcgcgggctttacttccctgccggtggcagttcatccggtaccgtcaatccagcccctCAGGgaagagctcgaa	virus
507	508	A4F518	Hepatitis B virus	Hepatitis B virus (HBV)	MGGWSSKPRKGMGTNLSVPNPLGFFPDHQLDPAFGANSNNPDWDFNPIKDHWPAANQSGRQPTPISPPLRDSHPQAMQWNSTAFHQALQDPRVRGLYFPAGGSSSGTVNPAPNIASHISSISARTGDPVTNMENITSGFLGPLLVLQAGFFLLTRILTIPQSLDSWWTSLNFLGGSPVCLGQNSQSPTSNHSPTSCPPICPGYRWMCLRRFIIFLFILLLCLIFLLVLLDYQGMLPVCPLIPGSTTTSTGPCKTCTTPAQGNSMFPSCCCTKPTDGNCTCIPIPSSWAFAKYLWEWASVRFSWLSLLVPFVQWFVGLSPTVWLSAIWMMWYWGPSLYSIVSPFIPLLPIFFCLWVYI	HQALQDPRVRGLYFPAGGSSSGTVNPAPNIASHISSISARTGDPVTNMENITSGFL	aTGAATTCGGAGCGGTcaccaggcacttcaagacccacgcgttcgcgggctttacttccctgccggtggcagttcatccggtaccgtcaatccagcccctaacattgcctctcatatcagcagtattagtgcccgcactggtgaccctgtcacaaatatggaaaatattacctcaggctttctgCACTGCACTCGAGACa	virus
508	509	A4F518	Hepatitis B virus	Hepatitis B virus (HBV)	MGGWSSKPRKGMGTNLSVPNPLGFFPDHQLDPAFGANSNNPDWDFNPIKDHWPAANQSGRQPTPISPPLRDSHPQAMQWNSTAFHQALQDPRVRGLYFPAGGSSSGTVNPAPNIASHISSISARTGDPVTNMENITSGFLGPLLVLQAGFFLLTRILTIPQSLDSWWTSLNFLGGSPVCLGQNSQSPTSNHSPTSCPPICPGYRWMCLRRFIIFLFILLLCLIFLLVLLDYQGMLPVCPLIPGSTTTSTGPCKTCTTPAQGNSMFPSCCCTKPTDGNCTCIPIPSSWAFAKYLWEWASVRFSWLSLLVPFVQWFVGLSPTVWLSAIWMMWYWGPSLYSIVSPFIPLLPIFFCLWVYI	NIASHISSISARTGDPVTNMENITSGFLGPLLVLQAGFFLLTRILTIPQSLDSWWT	aGGAATTCCGCTGCGTaacattgcctctcatatcagcagtattagtgcccgcactggtgaccctgtcacaaatatggaaaatattacctcaggctttctgggccctctcctggttcttcaagccggtttctttctgcttactcgcatcctcactattcctcagtctctcgactcatggtggactCAGGgaagagctcgaa	virus
509	510	A4F518	Hepatitis B virus	Hepatitis B virus (HBV)	MGGWSSKPRKGMGTNLSVPNPLGFFPDHQLDPAFGANSNNPDWDFNPIKDHWPAANQSGRQPTPISPPLRDSHPQAMQWNSTAFHQALQDPRVRGLYFPAGGSSSGTVNPAPNIASHISSISARTGDPVTNMENITSGFLGPLLVLQAGFFLLTRILTIPQSLDSWWTSLNFLGGSPVCLGQNSQSPTSNHSPTSCPPICPGYRWMCLRRFIIFLFILLLCLIFLLVLLDYQGMLPVCPLIPGSTTTSTGPCKTCTTPAQGNSMFPSCCCTKPTDGNCTCIPIPSSWAFAKYLWEWASVRFSWLSLLVPFVQWFVGLSPTVWLSAIWMMWYWGPSLYSIVSPFIPLLPIFFCLWVYI	GPLLVLQAGFFLLTRILTIPQSLDSWWTSLNFLGGSPVCLGQNSQSPTSNHSPTSC	aTGAATTCGGAGCGGTggccctctcctggttcttcaagccggtttctttctgcttactcgcatcctcactattcctcagtctctcgactcatggtggacttccctgaatttccttggggggagtcctgtgtgcctgggtcaaaatagtcagtctccaacctctaatcatagtcctactagttgtCACTGCACTCGAGACa	virus
510	511	A4F518	Hepatitis B virus	Hepatitis B virus (HBV)	MGGWSSKPRKGMGTNLSVPNPLGFFPDHQLDPAFGANSNNPDWDFNPIKDHWPAANQSGRQPTPISPPLRDSHPQAMQWNSTAFHQALQDPRVRGLYFPAGGSSSGTVNPAPNIASHISSISARTGDPVTNMENITSGFLGPLLVLQAGFFLLTRILTIPQSLDSWWTSLNFLGGSPVCLGQNSQSPTSNHSPTSCPPICPGYRWMCLRRFIIFLFILLLCLIFLLVLLDYQGMLPVCPLIPGSTTTSTGPCKTCTTPAQGNSMFPSCCCTKPTDGNCTCIPIPSSWAFAKYLWEWASVRFSWLSLLVPFVQWFVGLSPTVWLSAIWMMWYWGPSLYSIVSPFIPLLPIFFCLWVYI	SLNFLGGSPVCLGQNSQSPTSNHSPTSCPPICPGYRWMCLRRFIIFLFILLLCLIF	aGGAATTCCGCTGCGTtccctgaatttccttggggggagtcctgtgtgcctgggtcaaaatagtcagtctccaacctctaatcatagtcctactagttgtccaccaatctgtccaggctaccgctggatgtgcctgcgccgctttattatctttcttttcattcttctcctgtgcttgattttcCAGGgaagagctcgaa	virus
511	512	A4F518	Hepatitis B virus	Hepatitis B virus (HBV)	MGGWSSKPRKGMGTNLSVPNPLGFFPDHQLDPAFGANSNNPDWDFNPIKDHWPAANQSGRQPTPISPPLRDSHPQAMQWNSTAFHQALQDPRVRGLYFPAGGSSSGTVNPAPNIASHISSISARTGDPVTNMENITSGFLGPLLVLQAGFFLLTRILTIPQSLDSWWTSLNFLGGSPVCLGQNSQSPTSNHSPTSCPPICPGYRWMCLRRFIIFLFILLLCLIFLLVLLDYQGMLPVCPLIPGSTTTSTGPCKTCTTPAQGNSMFPSCCCTKPTDGNCTCIPIPSSWAFAKYLWEWASVRFSWLSLLVPFVQWFVGLSPTVWLSAIWMMWYWGPSLYSIVSPFIPLLPIFFCLWVYI	PPICPGYRWMCLRRFIIFLFILLLCLIFLLVLLDYQGMLPVCPLIPGSTTTSTGPC	aTGAATTCGGAGCGGTccaccaatctgtccaggctaccgctggatgtgcctgcgccgctttattatctttcttttcattcttctcctgtgcttgattttcctgttggttctgttggattatcagggcatgctgccagtctgtccactgatcccaggtagcacaaccacttccaccggtccttgcCACTGCACTCGAGACa	virus
512	513	A4F518	Hepatitis B virus	Hepatitis B virus (HBV)	MGGWSSKPRKGMGTNLSVPNPLGFFPDHQLDPAFGANSNNPDWDFNPIKDHWPAANQSGRQPTPISPPLRDSHPQAMQWNSTAFHQALQDPRVRGLYFPAGGSSSGTVNPAPNIASHISSISARTGDPVTNMENITSGFLGPLLVLQAGFFLLTRILTIPQSLDSWWTSLNFLGGSPVCLGQNSQSPTSNHSPTSCPPICPGYRWMCLRRFIIFLFILLLCLIFLLVLLDYQGMLPVCPLIPGSTTTSTGPCKTCTTPAQGNSMFPSCCCTKPTDGNCTCIPIPSSWAFAKYLWEWASVRFSWLSLLVPFVQWFVGLSPTVWLSAIWMMWYWGPSLYSIVSPFIPLLPIFFCLWVYI	LLVLLDYQGMLPVCPLIPGSTTTSTGPCKTCTTPAQGNSMFPSCCCTKPTDGNCTC	aGGAATTCCGCTGCGTctgttggttctgttggattatcagggcatgctgccagtctgtccactgatcccaggtagcacaaccacttccaccggtccttgcaagacatgcacaacacctgcccaggggaactccatgttcccaagctgctgctgtacaaaaccaactgatgggaactgtacatgcCAGGgaagagctcgaa	virus
513	514	A4F518	Hepatitis B virus	Hepatitis B virus (HBV)	MGGWSSKPRKGMGTNLSVPNPLGFFPDHQLDPAFGANSNNPDWDFNPIKDHWPAANQSGRQPTPISPPLRDSHPQAMQWNSTAFHQALQDPRVRGLYFPAGGSSSGTVNPAPNIASHISSISARTGDPVTNMENITSGFLGPLLVLQAGFFLLTRILTIPQSLDSWWTSLNFLGGSPVCLGQNSQSPTSNHSPTSCPPICPGYRWMCLRRFIIFLFILLLCLIFLLVLLDYQGMLPVCPLIPGSTTTSTGPCKTCTTPAQGNSMFPSCCCTKPTDGNCTCIPIPSSWAFAKYLWEWASVRFSWLSLLVPFVQWFVGLSPTVWLSAIWMMWYWGPSLYSIVSPFIPLLPIFFCLWVYI	KTCTTPAQGNSMFPSCCCTKPTDGNCTCIPIPSSWAFAKYLWEWASVRFSWLSLLV	aTGAATTCGGAGCGGTaagacatgcacaacacctgcccaggggaactccatgttcccaagctgctgctgtacaaaaccaactgatgggaactgtacatgcattcctattccttcctcctgggctttcgctaaatacttgtgggaatgggcttctgtgcgcttttcatggttgtcactccttgtgCACTGCACTCGAGACa	virus
514	515	A4F518	Hepatitis B virus	Hepatitis B virus (HBV)	MGGWSSKPRKGMGTNLSVPNPLGFFPDHQLDPAFGANSNNPDWDFNPIKDHWPAANQSGRQPTPISPPLRDSHPQAMQWNSTAFHQALQDPRVRGLYFPAGGSSSGTVNPAPNIASHISSISARTGDPVTNMENITSGFLGPLLVLQAGFFLLTRILTIPQSLDSWWTSLNFLGGSPVCLGQNSQSPTSNHSPTSCPPICPGYRWMCLRRFIIFLFILLLCLIFLLVLLDYQGMLPVCPLIPGSTTTSTGPCKTCTTPAQGNSMFPSCCCTKPTDGNCTCIPIPSSWAFAKYLWEWASVRFSWLSLLVPFVQWFVGLSPTVWLSAIWMMWYWGPSLYSIVSPFIPLLPIFFCLWVYI	IPIPSSWAFAKYLWEWASVRFSWLSLLVPFVQWFVGLSPTVWLSAIWMMWYWGPSL	aGGAATTCCGCTGCGTattcctattccttcctcctgggctttcgctaaatacttgtgggaatgggcttctgtgcgcttttcatggttgtcactccttgtgccattcgtccagtggtttgttggcctgagcccaacagtttggttgagcgctatttggatgatgtggtattggggcccatctctgCAGGgaagagctcgaa	virus
515	516	A4F518	Hepatitis B virus	Hepatitis B virus (HBV)	MGGWSSKPRKGMGTNLSVPNPLGFFPDHQLDPAFGANSNNPDWDFNPIKDHWPAANQSGRQPTPISPPLRDSHPQAMQWNSTAFHQALQDPRVRGLYFPAGGSSSGTVNPAPNIASHISSISARTGDPVTNMENITSGFLGPLLVLQAGFFLLTRILTIPQSLDSWWTSLNFLGGSPVCLGQNSQSPTSNHSPTSCPPICPGYRWMCLRRFIIFLFILLLCLIFLLVLLDYQGMLPVCPLIPGSTTTSTGPCKTCTTPAQGNSMFPSCCCTKPTDGNCTCIPIPSSWAFAKYLWEWASVRFSWLSLLVPFVQWFVGLSPTVWLSAIWMMWYWGPSLYSIVSPFIPLLPIFFCLWVYI	PFVQWFVGLSPTVWLSAIWMMWYWGPSLYSIVSPFIPLLPIFFCLWVYI	aTGAATTCGGAGCGGTccattcgtccagtggtttgttggcctgagcccaacagtttggttgagcgctatttggatgatgtggtattggggcccatctctgtacagtatcgtgagtccattcatccctttgctgcctatcttcttctgcctgtgggtttacatctaatctgagctcagtccacgaCACTGCACTCGAGACa	virus
516	517	A4F540	Hepatitis B virus	Hepatitis B virus (HBV)	MPLSYQHFRKLLLLDDGTEAGPLEEELPRLADADLNRRVAEDLNLGNLNVSIPWTHKVGNFTGLYSSTVPIFNPEWQTPSFPKIHLQEDIINRCQQFVGPLTVNEKRRLKLIMPARFYPTHTKYLPLDKGIKPYYPDQVVNHYFQTRHYLHTLWKAGILYKRETTRSASFCGSPYSWEQELQHGRLVIKTSQRHGDESVCSQPSGILSRSSVGPCIRSQLKQSRLGLQPHQGPLASSQPGRSGSIRARAHPSTRRYFGVEPSGSGHIDHSVNNSSSCLHQSAVRKAAYSHLSTSKRQSSSGHAVEFHCLPPSSAGSQSQGSVFSCWWLQFRNSKPCSEYCLSHLVNLREDWGPCDEHGEHHIRIPRTPARVTGGVFLVDKNPHNTAESRLVVDFSQFSR…	MPLSYQHFRKLLLLDDGTEAGPLEEELPRLADADLNRRVAEDLNLGNLNVSIPWTH	aGGAATTCCGCTGCGTatgcctctgtcctaccagcacttccgcaagttgctccttttggacgatgggactgaagcaggccctctcgaagaggagcttcctcgcctggcagatgcagaccttaaccgccgcgttgctgaggacctcaacctgggcaacctcaacgtttccatcccatggacccatCAGGgaagagctcgaa	virus
517	518	A4F540	Hepatitis B virus	Hepatitis B virus (HBV)	MPLSYQHFRKLLLLDDGTEAGPLEEELPRLADADLNRRVAEDLNLGNLNVSIPWTHKVGNFTGLYSSTVPIFNPEWQTPSFPKIHLQEDIINRCQQFVGPLTVNEKRRLKLIMPARFYPTHTKYLPLDKGIKPYYPDQVVNHYFQTRHYLHTLWKAGILYKRETTRSASFCGSPYSWEQELQHGRLVIKTSQRHGDESVCSQPSGILSRSSVGPCIRSQLKQSRLGLQPHQGPLASSQPGRSGSIRARAHPSTRRYFGVEPSGSGHIDHSVNNSSSCLHQSAVRKAAYSHLSTSKRQSSSGHAVEFHCLPPSSAGSQSQGSVFSCWWLQFRNSKPCSEYCLSHLVNLREDWGPCDEHGEHHIRIPRTPARVTGGVFLVDKNPHNTAESRLVVDFSQFSR…	RLADADLNRRVAEDLNLGNLNVSIPWTHKVGNFTGLYSSTVPIFNPEWQTPSFPKI	aTGAATTCGGAGCGGTcgcctggcagatgcagaccttaaccgccgcgttgctgaggacctcaacctgggcaacctcaacgtttccatcccatggacccataaggttggtaactttactggcttgtactcaagtacagttcctatcttcaatccagaatggcaaacccctagttttccaaaaattCACTGCACTCGAGACa	virus
518	519	A4F540	Hepatitis B virus	Hepatitis B virus (HBV)	MPLSYQHFRKLLLLDDGTEAGPLEEELPRLADADLNRRVAEDLNLGNLNVSIPWTHKVGNFTGLYSSTVPIFNPEWQTPSFPKIHLQEDIINRCQQFVGPLTVNEKRRLKLIMPARFYPTHTKYLPLDKGIKPYYPDQVVNHYFQTRHYLHTLWKAGILYKRETTRSASFCGSPYSWEQELQHGRLVIKTSQRHGDESVCSQPSGILSRSSVGPCIRSQLKQSRLGLQPHQGPLASSQPGRSGSIRARAHPSTRRYFGVEPSGSGHIDHSVNNSSSCLHQSAVRKAAYSHLSTSKRQSSSGHAVEFHCLPPSSAGSQSQGSVFSCWWLQFRNSKPCSEYCLSHLVNLREDWGPCDEHGEHHIRIPRTPARVTGGVFLVDKNPHNTAESRLVVDFSQFSR…	KVGNFTGLYSSTVPIFNPEWQTPSFPKIHLQEDIINRCQQFVGPLTVNEKRRLKLI	aGGAATTCCGCTGCGTaaggttggtaactttactggcttgtactcaagtacagttcctatcttcaatccagaatggcaaacccctagttttccaaaaattcaccttcaggaggacattatcaatcgctgccaacagtttgttggtccacttacagtcaatgaaaaacgccgccttaagcttatcCAGGgaagagctcgaa	virus
519	520	A4F540	Hepatitis B virus	Hepatitis B virus (HBV)	MPLSYQHFRKLLLLDDGTEAGPLEEELPRLADADLNRRVAEDLNLGNLNVSIPWTHKVGNFTGLYSSTVPIFNPEWQTPSFPKIHLQEDIINRCQQFVGPLTVNEKRRLKLIMPARFYPTHTKYLPLDKGIKPYYPDQVVNHYFQTRHYLHTLWKAGILYKRETTRSASFCGSPYSWEQELQHGRLVIKTSQRHGDESVCSQPSGILSRSSVGPCIRSQLKQSRLGLQPHQGPLASSQPGRSGSIRARAHPSTRRYFGVEPSGSGHIDHSVNNSSSCLHQSAVRKAAYSHLSTSKRQSSSGHAVEFHCLPPSSAGSQSQGSVFSCWWLQFRNSKPCSEYCLSHLVNLREDWGPCDEHGEHHIRIPRTPARVTGGVFLVDKNPHNTAESRLVVDFSQFSR…	HLQEDIINRCQQFVGPLTVNEKRRLKLIMPARFYPTHTKYLPLDKGIKPYYPDQVV	aTGAATTCGGAGCGGTcaccttcaggaggacattatcaatcgctgccaacagtttgttggtccacttacagtcaatgaaaaacgccgccttaagcttatcatgccagcacgcttttacccaactcacaccaagtacctgcctctcgataaggggattaaaccttactatcctgaccaggttgtgCACTGCACTCGAGACa	virus
520	521	A4F540	Hepatitis B virus	Hepatitis B virus (HBV)	MPLSYQHFRKLLLLDDGTEAGPLEEELPRLADADLNRRVAEDLNLGNLNVSIPWTHKVGNFTGLYSSTVPIFNPEWQTPSFPKIHLQEDIINRCQQFVGPLTVNEKRRLKLIMPARFYPTHTKYLPLDKGIKPYYPDQVVNHYFQTRHYLHTLWKAGILYKRETTRSASFCGSPYSWEQELQHGRLVIKTSQRHGDESVCSQPSGILSRSSVGPCIRSQLKQSRLGLQPHQGPLASSQPGRSGSIRARAHPSTRRYFGVEPSGSGHIDHSVNNSSSCLHQSAVRKAAYSHLSTSKRQSSSGHAVEFHCLPPSSAGSQSQGSVFSCWWLQFRNSKPCSEYCLSHLVNLREDWGPCDEHGEHHIRIPRTPARVTGGVFLVDKNPHNTAESRLVVDFSQFSR…	MPARFYPTHTKYLPLDKGIKPYYPDQVVNHYFQTRHYLHTLWKAGILYKRETTRSA	aGGAATTCCGCTGCGTatgccagcacgcttttacccaactcacaccaagtacctgcctctcgataaggggattaaaccttactatcctgaccaggttgtgaaccattatttccagacccgccactatttgcacacactttggaaggctggtattctgtataaacgcgaaactacccgctctgcaCAGGgaagagctcgaa	virus
521	522	A4F540	Hepatitis B virus	Hepatitis B virus (HBV)	MPLSYQHFRKLLLLDDGTEAGPLEEELPRLADADLNRRVAEDLNLGNLNVSIPWTHKVGNFTGLYSSTVPIFNPEWQTPSFPKIHLQEDIINRCQQFVGPLTVNEKRRLKLIMPARFYPTHTKYLPLDKGIKPYYPDQVVNHYFQTRHYLHTLWKAGILYKRETTRSASFCGSPYSWEQELQHGRLVIKTSQRHGDESVCSQPSGILSRSSVGPCIRSQLKQSRLGLQPHQGPLASSQPGRSGSIRARAHPSTRRYFGVEPSGSGHIDHSVNNSSSCLHQSAVRKAAYSHLSTSKRQSSSGHAVEFHCLPPSSAGSQSQGSVFSCWWLQFRNSKPCSEYCLSHLVNLREDWGPCDEHGEHHIRIPRTPARVTGGVFLVDKNPHNTAESRLVVDFSQFSR…	NHYFQTRHYLHTLWKAGILYKRETTRSASFCGSPYSWEQELQHGRLVIKTSQRHGD	aTGAATTCGGAGCGGTaaccattatttccagacccgccactatttgcacacactttggaaggctggtattctgtataaacgcgaaactacccgctctgcaagcttctgcggctcaccatactcctgggaacaagagctccaacatgggcgccttgttattaaaacttcacagcgccatggggatCACTGCACTCGAGACa	virus
522	523	A4F540	Hepatitis B virus	Hepatitis B virus (HBV)	MPLSYQHFRKLLLLDDGTEAGPLEEELPRLADADLNRRVAEDLNLGNLNVSIPWTHKVGNFTGLYSSTVPIFNPEWQTPSFPKIHLQEDIINRCQQFVGPLTVNEKRRLKLIMPARFYPTHTKYLPLDKGIKPYYPDQVVNHYFQTRHYLHTLWKAGILYKRETTRSASFCGSPYSWEQELQHGRLVIKTSQRHGDESVCSQPSGILSRSSVGPCIRSQLKQSRLGLQPHQGPLASSQPGRSGSIRARAHPSTRRYFGVEPSGSGHIDHSVNNSSSCLHQSAVRKAAYSHLSTSKRQSSSGHAVEFHCLPPSSAGSQSQGSVFSCWWLQFRNSKPCSEYCLSHLVNLREDWGPCDEHGEHHIRIPRTPARVTGGVFLVDKNPHNTAESRLVVDFSQFSR…	SFCGSPYSWEQELQHGRLVIKTSQRHGDESVCSQPSGILSRSSVGPCIRSQLKQSR	aGGAATTCCGCTGCGTagcttctgcggctcaccatactcctgggaacaagagctccaacatgggcgccttgttattaaaacttcacagcgccatggggatgaatccgtttgctcccagccatccggcatcctttcacgctcctccgtgggtccttgcattcgctcacaactcaagcagtcccgcCAGGgaagagctcgaa	virus
523	524	A4F540	Hepatitis B virus	Hepatitis B virus (HBV)	MPLSYQHFRKLLLLDDGTEAGPLEEELPRLADADLNRRVAEDLNLGNLNVSIPWTHKVGNFTGLYSSTVPIFNPEWQTPSFPKIHLQEDIINRCQQFVGPLTVNEKRRLKLIMPARFYPTHTKYLPLDKGIKPYYPDQVVNHYFQTRHYLHTLWKAGILYKRETTRSASFCGSPYSWEQELQHGRLVIKTSQRHGDESVCSQPSGILSRSSVGPCIRSQLKQSRLGLQPHQGPLASSQPGRSGSIRARAHPSTRRYFGVEPSGSGHIDHSVNNSSSCLHQSAVRKAAYSHLSTSKRQSSSGHAVEFHCLPPSSAGSQSQGSVFSCWWLQFRNSKPCSEYCLSHLVNLREDWGPCDEHGEHHIRIPRTPARVTGGVFLVDKNPHNTAESRLVVDFSQFSR…	ESVCSQPSGILSRSSVGPCIRSQLKQSRLGLQPHQGPLASSQPGRSGSIRARAHPS	aTGAATTCGGAGCGGTgaatccgtttgctcccagccatccggcatcctttcacgctcctccgtgggtccttgcattcgctcacaactcaagcagtcccgcttgggcttgcagccacaccaaggtcctcttgcaagcagccagcctggtcgctccgggagcatccgcgcccgcgcacaccctagcCACTGCACTCGAGACa	virus
524	525	A4F540	Hepatitis B virus	Hepatitis B virus (HBV)	MPLSYQHFRKLLLLDDGTEAGPLEEELPRLADADLNRRVAEDLNLGNLNVSIPWTHKVGNFTGLYSSTVPIFNPEWQTPSFPKIHLQEDIINRCQQFVGPLTVNEKRRLKLIMPARFYPTHTKYLPLDKGIKPYYPDQVVNHYFQTRHYLHTLWKAGILYKRETTRSASFCGSPYSWEQELQHGRLVIKTSQRHGDESVCSQPSGILSRSSVGPCIRSQLKQSRLGLQPHQGPLASSQPGRSGSIRARAHPSTRRYFGVEPSGSGHIDHSVNNSSSCLHQSAVRKAAYSHLSTSKRQSSSGHAVEFHCLPPSSAGSQSQGSVFSCWWLQFRNSKPCSEYCLSHLVNLREDWGPCDEHGEHHIRIPRTPARVTGGVFLVDKNPHNTAESRLVVDFSQFSR…	LGLQPHQGPLASSQPGRSGSIRARAHPSTRRYFGVEPSGSGHIDHSVNNSSSCLHQ	aGGAATTCCGCTGCGTttgggcttgcagccacaccaaggtcctcttgcaagcagccagcctggtcgctccgggagcatccgcgcccgcgcacaccctagcacacgccgctatttcggtgttgaacctagtgggtcagggcatattgaccacagtgtgaacaattctagctcatgtctgcaccagCAGGgaagagctcgaa	virus
525	526	A4F540	Hepatitis B virus	Hepatitis B virus (HBV)	MPLSYQHFRKLLLLDDGTEAGPLEEELPRLADADLNRRVAEDLNLGNLNVSIPWTHKVGNFTGLYSSTVPIFNPEWQTPSFPKIHLQEDIINRCQQFVGPLTVNEKRRLKLIMPARFYPTHTKYLPLDKGIKPYYPDQVVNHYFQTRHYLHTLWKAGILYKRETTRSASFCGSPYSWEQELQHGRLVIKTSQRHGDESVCSQPSGILSRSSVGPCIRSQLKQSRLGLQPHQGPLASSQPGRSGSIRARAHPSTRRYFGVEPSGSGHIDHSVNNSSSCLHQSAVRKAAYSHLSTSKRQSSSGHAVEFHCLPPSSAGSQSQGSVFSCWWLQFRNSKPCSEYCLSHLVNLREDWGPCDEHGEHHIRIPRTPARVTGGVFLVDKNPHNTAESRLVVDFSQFSR…	TRRYFGVEPSGSGHIDHSVNNSSSCLHQSAVRKAAYSHLSTSKRQSSSGHAVEFHC	aTGAATTCGGAGCGGTacacgccgctatttcggtgttgaacctagtgggtcagggcatattgaccacagtgtgaacaattctagctcatgtctgcaccagtcagctgtccgcaaggctgcctactcacacctctctactagtaagcgccaaagtagttctgggcatgctgttgaatttcactgtCACTGCACTCGAGACa	virus
526	527	A4F540	Hepatitis B virus	Hepatitis B virus (HBV)	MPLSYQHFRKLLLLDDGTEAGPLEEELPRLADADLNRRVAEDLNLGNLNVSIPWTHKVGNFTGLYSSTVPIFNPEWQTPSFPKIHLQEDIINRCQQFVGPLTVNEKRRLKLIMPARFYPTHTKYLPLDKGIKPYYPDQVVNHYFQTRHYLHTLWKAGILYKRETTRSASFCGSPYSWEQELQHGRLVIKTSQRHGDESVCSQPSGILSRSSVGPCIRSQLKQSRLGLQPHQGPLASSQPGRSGSIRARAHPSTRRYFGVEPSGSGHIDHSVNNSSSCLHQSAVRKAAYSHLSTSKRQSSSGHAVEFHCLPPSSAGSQSQGSVFSCWWLQFRNSKPCSEYCLSHLVNLREDWGPCDEHGEHHIRIPRTPARVTGGVFLVDKNPHNTAESRLVVDFSQFSR…	SAVRKAAYSHLSTSKRQSSSGHAVEFHCLPPSSAGSQSQGSVFSCWWLQFRNSKPC	aGGAATTCCGCTGCGTtcagctgtccgcaaggctgcctactcacacctctctactagtaagcgccaaagtagttctgggcatgctgttgaatttcactgtttgcctccttccagtgctggctcacaatcccaggggtctgtcttctcatgttggtggttgcagtttcgcaattctaagccttgcCAGGgaagagctcgaa	virus
527	528	A4F540	Hepatitis B virus	Hepatitis B virus (HBV)	MPLSYQHFRKLLLLDDGTEAGPLEEELPRLADADLNRRVAEDLNLGNLNVSIPWTHKVGNFTGLYSSTVPIFNPEWQTPSFPKIHLQEDIINRCQQFVGPLTVNEKRRLKLIMPARFYPTHTKYLPLDKGIKPYYPDQVVNHYFQTRHYLHTLWKAGILYKRETTRSASFCGSPYSWEQELQHGRLVIKTSQRHGDESVCSQPSGILSRSSVGPCIRSQLKQSRLGLQPHQGPLASSQPGRSGSIRARAHPSTRRYFGVEPSGSGHIDHSVNNSSSCLHQSAVRKAAYSHLSTSKRQSSSGHAVEFHCLPPSSAGSQSQGSVFSCWWLQFRNSKPCSEYCLSHLVNLREDWGPCDEHGEHHIRIPRTPARVTGGVFLVDKNPHNTAESRLVVDFSQFSR…	LPPSSAGSQSQGSVFSCWWLQFRNSKPCSEYCLSHLVNLREDWGPCDEHGEHHIRI	aTGAATTCGGAGCGGTttgcctccttccagtgctggctcacaatcccaggggtctgtcttctcatgttggtggttgcagtttcgcaattctaagccttgcagcgaatactgtcttagccatcttgtgaacctccgcgaagattggggcccttgtgatgagcatggcgaacatcatattcgcattCACTGCACTCGAGACa	virus
528	529	A4F540	Hepatitis B virus	Hepatitis B virus (HBV)	MPLSYQHFRKLLLLDDGTEAGPLEEELPRLADADLNRRVAEDLNLGNLNVSIPWTHKVGNFTGLYSSTVPIFNPEWQTPSFPKIHLQEDIINRCQQFVGPLTVNEKRRLKLIMPARFYPTHTKYLPLDKGIKPYYPDQVVNHYFQTRHYLHTLWKAGILYKRETTRSASFCGSPYSWEQELQHGRLVIKTSQRHGDESVCSQPSGILSRSSVGPCIRSQLKQSRLGLQPHQGPLASSQPGRSGSIRARAHPSTRRYFGVEPSGSGHIDHSVNNSSSCLHQSAVRKAAYSHLSTSKRQSSSGHAVEFHCLPPSSAGSQSQGSVFSCWWLQFRNSKPCSEYCLSHLVNLREDWGPCDEHGEHHIRIPRTPARVTGGVFLVDKNPHNTAESRLVVDFSQFSR…	SEYCLSHLVNLREDWGPCDEHGEHHIRIPRTPARVTGGVFLVDKNPHNTAESRLVV	aGGAATTCCGCTGCGTagcgaatactgtcttagccatcttgtgaacctccgcgaagattggggcccttgtgatgagcatggcgaacatcatattcgcattcctcgcaccccagctcgcgtcacagggggcgtttttctggtggataaaaatcctcataatacagctgaatcacgccttgtggtgCAGGgaagagctcgaa	virus
529	530	A4F540	Hepatitis B virus	Hepatitis B virus (HBV)	MPLSYQHFRKLLLLDDGTEAGPLEEELPRLADADLNRRVAEDLNLGNLNVSIPWTHKVGNFTGLYSSTVPIFNPEWQTPSFPKIHLQEDIINRCQQFVGPLTVNEKRRLKLIMPARFYPTHTKYLPLDKGIKPYYPDQVVNHYFQTRHYLHTLWKAGILYKRETTRSASFCGSPYSWEQELQHGRLVIKTSQRHGDESVCSQPSGILSRSSVGPCIRSQLKQSRLGLQPHQGPLASSQPGRSGSIRARAHPSTRRYFGVEPSGSGHIDHSVNNSSSCLHQSAVRKAAYSHLSTSKRQSSSGHAVEFHCLPPSSAGSQSQGSVFSCWWLQFRNSKPCSEYCLSHLVNLREDWGPCDEHGEHHIRIPRTPARVTGGVFLVDKNPHNTAESRLVVDFSQFSR…	PRTPARVTGGVFLVDKNPHNTAESRLVVDFSQFSRGDHPCVLAKIRSPQPPITHQP	aTGAATTCGGAGCGGTcctcgcaccccagctcgcgtcacagggggcgtttttctggtggataaaaatcctcataatacagctgaatcacgccttgtggtggactttagtcaattttcacgcggcgatcacccatgtgttttggcaaagattcgcagcccacagcctcctattactcatcaaccaCACTGCACTCGAGACa	virus
530	531	A4F540	Hepatitis B virus	Hepatitis B virus (HBV)	MPLSYQHFRKLLLLDDGTEAGPLEEELPRLADADLNRRVAEDLNLGNLNVSIPWTHKVGNFTGLYSSTVPIFNPEWQTPSFPKIHLQEDIINRCQQFVGPLTVNEKRRLKLIMPARFYPTHTKYLPLDKGIKPYYPDQVVNHYFQTRHYLHTLWKAGILYKRETTRSASFCGSPYSWEQELQHGRLVIKTSQRHGDESVCSQPSGILSRSSVGPCIRSQLKQSRLGLQPHQGPLASSQPGRSGSIRARAHPSTRRYFGVEPSGSGHIDHSVNNSSSCLHQSAVRKAAYSHLSTSKRQSSSGHAVEFHCLPPSSAGSQSQGSVFSCWWLQFRNSKPCSEYCLSHLVNLREDWGPCDEHGEHHIRIPRTPARVTGGVFLVDKNPHNTAESRLVVDFSQFSR…	DFSQFSRGDHPCVLAKIRSPQPPITHQPPVLQFVLVIAGCVCGVLSYSSSSCCYAS	aGGAATTCCGCTGCGTgactttagtcaattttcacgcggcgatcacccatgtgttttggcaaagattcgcagcccacagcctcctattactcatcaaccaccagtgctccagtttgtgttggttatcgcaggttgcgtttgtggggttcttagctacagttcttctagctgctgctatgccagtCAGGgaagagctcgaa	virus
531	532	A4F540	Hepatitis B virus	Hepatitis B virus (HBV)	MPLSYQHFRKLLLLDDGTEAGPLEEELPRLADADLNRRVAEDLNLGNLNVSIPWTHKVGNFTGLYSSTVPIFNPEWQTPSFPKIHLQEDIINRCQQFVGPLTVNEKRRLKLIMPARFYPTHTKYLPLDKGIKPYYPDQVVNHYFQTRHYLHTLWKAGILYKRETTRSASFCGSPYSWEQELQHGRLVIKTSQRHGDESVCSQPSGILSRSSVGPCIRSQLKQSRLGLQPHQGPLASSQPGRSGSIRARAHPSTRRYFGVEPSGSGHIDHSVNNSSSCLHQSAVRKAAYSHLSTSKRQSSSGHAVEFHCLPPSSAGSQSQGSVFSCWWLQFRNSKPCSEYCLSHLVNLREDWGPCDEHGEHHIRIPRTPARVTGGVFLVDKNPHNTAESRLVVDFSQFSR…	PVLQFVLVIAGCVCGVLSYSSSSCCYASSSYWFFWIIKVCCPFVL	aTGAATTCGGAGCGGTccagtgctccagtttgtgttggttatcgcaggttgcgtttgtggggttcttagctacagttcttctagctgctgctatgccagttcatcatactggttcttttggatcattaaggtgtgttgtccatttgttctgtaatctgagctcagtccacgagcagatccgtgtCACTGCACTCGAGACa	virus
532	533	A4GCK9	Influenza A virus	Influenza A virus (strain A/USA:Iowa/1943 H1N1)	MSLLTEVETPIRNEWGCRCNDSSDPLVVAASIIGILHLILWILDRLFFKCIYRLFKHGLKRGPSTEGVPESMREEYRKEQQSAVDADDSHFVNIELE	MSLLTEVETPIRNEWGCRCNDSSDPLVVAASIIGILHLILWILDRLFFKCIYRLFK	aGGAATTCCGCTGCGTatgtctctcctgacagaggtggagactccaatccgcaatgaatggggttgtcgctgtaatgatagtagtgatcctctggttgttgccgcatcaatcatcggcatcttgcatttgatcctttggatccttgatcgcctgttctttaagtgtatctaccgcctgttcaaaCAGGgaagagctcgaa	virus
533	534	A4GCK9	Influenza A virus	Influenza A virus (strain A/USA:Iowa/1943 H1N1)	MSLLTEVETPIRNEWGCRCNDSSDPLVVAASIIGILHLILWILDRLFFKCIYRLFKHGLKRGPSTEGVPESMREEYRKEQQSAVDADDSHFVNIELE	AASIIGILHLILWILDRLFFKCIYRLFKHGLKRGPSTEGVPESMREEYRKEQQSAV	aTGAATTCGGAGCGGTgccgcatcaatcatcggcatcttgcatttgatcctttggatccttgatcgcctgttctttaagtgtatctaccgcctgttcaaacacgggctgaagcgcggtccaagtaccgagggggtccctgagtcaatgcgcgaggagtatcgcaaggaacagcagtcagctgtcCACTGCACTCGAGACa	virus
534	535	A4GCK9	Influenza A virus	Influenza A virus (strain A/USA:Iowa/1943 H1N1)	MSLLTEVETPIRNEWGCRCNDSSDPLVVAASIIGILHLILWILDRLFFKCIYRLFKHGLKRGPSTEGVPESMREEYRKEQQSAVDADDSHFVNIELE	HGLKRGPSTEGVPESMREEYRKEQQSAVDADDSHFVNIELE	aGGAATTCCGCTGCGTcacgggctgaagcgcggtccaagtaccgagggggtccctgagtcaatgcgcgaggagtatcgcaaggaacagcagtcagctgtcgatgctgacgacagccatttcgtgaacattgagctcgaataatctgagctcagtccacgagcagatccgtgtgtgtaggtagatCAGGgaagagctcgaa	virus
535	536	A4GCL9	Influenza A virus	Influenza A virus (strain A/USA:Phila/1935 H1N1)	MKARLLVLLCALAAADADTICIGYHANNSTDTVDTVLEKNVTVTHSVNLLEDSHNGKLCRLKGIPPLQLGKCNIAGWLLGNPECDSLLPARSWSYIVETPNSENGACYPGDFINYEELREQLSSVSSFERFEIFPKESSWPKHNTTKGVTAACSHAGKSSFYRNLLWLTKKEDSYPKLKNSYVNKKGKEVLVLWGVHHPSSSKEQQTLYQNENAYVSVVSSNYNRRFTPEIAERPKVRDQTGRMNYYWTLLEPGDTIIFEANGNLIAPWYAFALSRGFGSGIITSNASMHECNTKCQTPQGAINSSLPFQNIHPVTIGECPKYVRSAKLRMVTGLRNIPSIQSRGLFGAIAGFIEGGWTGMIDGWYGYHHQNEQGSGYAADQKSTQNAINGITNKVNSV…	MKARLLVLLCALAAADADTICIGYHANNSTDTVDTVLEKNVTVTHSVNLLEDSHNG	aGGAATTCCGCTGCGTatgaaagcccgccttcttgtcctgctgtgtgcactggccgccgccgacgccgacactatttgtattgggtatcacgccaataatagtactgacactgtggatacagtgctcgaaaaaaacgttaccgtgacacattccgttaatttgctggaggactcacataacgggCAGGgaagagctcgaa	virus
536	537	A4GCL9	Influenza A virus	Influenza A virus (strain A/USA:Phila/1935 H1N1)	MKARLLVLLCALAAADADTICIGYHANNSTDTVDTVLEKNVTVTHSVNLLEDSHNGKLCRLKGIPPLQLGKCNIAGWLLGNPECDSLLPARSWSYIVETPNSENGACYPGDFINYEELREQLSSVSSFERFEIFPKESSWPKHNTTKGVTAACSHAGKSSFYRNLLWLTKKEDSYPKLKNSYVNKKGKEVLVLWGVHHPSSSKEQQTLYQNENAYVSVVSSNYNRRFTPEIAERPKVRDQTGRMNYYWTLLEPGDTIIFEANGNLIAPWYAFALSRGFGSGIITSNASMHECNTKCQTPQGAINSSLPFQNIHPVTIGECPKYVRSAKLRMVTGLRNIPSIQSRGLFGAIAGFIEGGWTGMIDGWYGYHHQNEQGSGYAADQKSTQNAINGITNKVNSV…	STDTVDTVLEKNVTVTHSVNLLEDSHNGKLCRLKGIPPLQLGKCNIAGWLLGNPEC	aTGAATTCGGAGCGGTagtactgacactgtggatacagtgctcgaaaaaaacgttaccgtgacacattccgttaatttgctggaggactcacataacgggaaactctgccgccttaagggtattccaccacttcagctgggtaaatgtaacatcgctggttggctcctcggtaatcctgaatgtCACTGCACTCGAGACa	virus
537	538	A4GCL9	Influenza A virus	Influenza A virus (strain A/USA:Phila/1935 H1N1)	MKARLLVLLCALAAADADTICIGYHANNSTDTVDTVLEKNVTVTHSVNLLEDSHNGKLCRLKGIPPLQLGKCNIAGWLLGNPECDSLLPARSWSYIVETPNSENGACYPGDFINYEELREQLSSVSSFERFEIFPKESSWPKHNTTKGVTAACSHAGKSSFYRNLLWLTKKEDSYPKLKNSYVNKKGKEVLVLWGVHHPSSSKEQQTLYQNENAYVSVVSSNYNRRFTPEIAERPKVRDQTGRMNYYWTLLEPGDTIIFEANGNLIAPWYAFALSRGFGSGIITSNASMHECNTKCQTPQGAINSSLPFQNIHPVTIGECPKYVRSAKLRMVTGLRNIPSIQSRGLFGAIAGFIEGGWTGMIDGWYGYHHQNEQGSGYAADQKSTQNAINGITNKVNSV…	KLCRLKGIPPLQLGKCNIAGWLLGNPECDSLLPARSWSYIVETPNSENGACYPGDF	aGGAATTCCGCTGCGTaaactctgccgccttaagggtattccaccacttcagctgggtaaatgtaacatcgctggttggctcctcggtaatcctgaatgtgactcccttctcccagctcgctcatggtcttatatcgtcgaaacaccaaacagtgagaatggtgcctgctatccaggggatttcCAGGgaagagctcgaa	virus
538	539	A4GCL9	Influenza A virus	Influenza A virus (strain A/USA:Phila/1935 H1N1)	MKARLLVLLCALAAADADTICIGYHANNSTDTVDTVLEKNVTVTHSVNLLEDSHNGKLCRLKGIPPLQLGKCNIAGWLLGNPECDSLLPARSWSYIVETPNSENGACYPGDFINYEELREQLSSVSSFERFEIFPKESSWPKHNTTKGVTAACSHAGKSSFYRNLLWLTKKEDSYPKLKNSYVNKKGKEVLVLWGVHHPSSSKEQQTLYQNENAYVSVVSSNYNRRFTPEIAERPKVRDQTGRMNYYWTLLEPGDTIIFEANGNLIAPWYAFALSRGFGSGIITSNASMHECNTKCQTPQGAINSSLPFQNIHPVTIGECPKYVRSAKLRMVTGLRNIPSIQSRGLFGAIAGFIEGGWTGMIDGWYGYHHQNEQGSGYAADQKSTQNAINGITNKVNSV…	DSLLPARSWSYIVETPNSENGACYPGDFINYEELREQLSSVSSFERFEIFPKESSW	aTGAATTCGGAGCGGTgactcccttctcccagctcgctcatggtcttatatcgtcgaaacaccaaacagtgagaatggtgcctgctatccaggggatttcatcaattacgaggaactccgcgagcaattgtcttccgtctcatcttttgagcgcttcgaaatctttcctaaagaatcttcatggCACTGCACTCGAGACa	virus
539	540	A4GCL9	Influenza A virus	Influenza A virus (strain A/USA:Phila/1935 H1N1)	MKARLLVLLCALAAADADTICIGYHANNSTDTVDTVLEKNVTVTHSVNLLEDSHNGKLCRLKGIPPLQLGKCNIAGWLLGNPECDSLLPARSWSYIVETPNSENGACYPGDFINYEELREQLSSVSSFERFEIFPKESSWPKHNTTKGVTAACSHAGKSSFYRNLLWLTKKEDSYPKLKNSYVNKKGKEVLVLWGVHHPSSSKEQQTLYQNENAYVSVVSSNYNRRFTPEIAERPKVRDQTGRMNYYWTLLEPGDTIIFEANGNLIAPWYAFALSRGFGSGIITSNASMHECNTKCQTPQGAINSSLPFQNIHPVTIGECPKYVRSAKLRMVTGLRNIPSIQSRGLFGAIAGFIEGGWTGMIDGWYGYHHQNEQGSGYAADQKSTQNAINGITNKVNSV…	INYEELREQLSSVSSFERFEIFPKESSWPKHNTTKGVTAACSHAGKSSFYRNLLWL	aGGAATTCCGCTGCGTatcaattacgaggaactccgcgagcaattgtcttccgtctcatcttttgagcgcttcgaaatctttcctaaagaatcttcatggcctaagcacaataccactaaaggggttactgccgcatgttcccacgcaggtaagagtagtttttatcgcaatctcttgtggctgCAGGgaagagctcgaa	virus
540	541	A4GCL9	Influenza A virus	Influenza A virus (strain A/USA:Phila/1935 H1N1)	MKARLLVLLCALAAADADTICIGYHANNSTDTVDTVLEKNVTVTHSVNLLEDSHNGKLCRLKGIPPLQLGKCNIAGWLLGNPECDSLLPARSWSYIVETPNSENGACYPGDFINYEELREQLSSVSSFERFEIFPKESSWPKHNTTKGVTAACSHAGKSSFYRNLLWLTKKEDSYPKLKNSYVNKKGKEVLVLWGVHHPSSSKEQQTLYQNENAYVSVVSSNYNRRFTPEIAERPKVRDQTGRMNYYWTLLEPGDTIIFEANGNLIAPWYAFALSRGFGSGIITSNASMHECNTKCQTPQGAINSSLPFQNIHPVTIGECPKYVRSAKLRMVTGLRNIPSIQSRGLFGAIAGFIEGGWTGMIDGWYGYHHQNEQGSGYAADQKSTQNAINGITNKVNSV…	PKHNTTKGVTAACSHAGKSSFYRNLLWLTKKEDSYPKLKNSYVNKKGKEVLVLWGV	aTGAATTCGGAGCGGTcctaagcacaataccactaaaggggttactgccgcatgttcccacgcaggtaagagtagtttttatcgcaatctcttgtggctgacaaaaaaggaagactcttatcctaaactcaaaaatagctacgtgaacaagaaggggaaggaggtcctggttctttggggtgttCACTGCACTCGAGACa	virus
541	542	A4GCL9	Influenza A virus	Influenza A virus (strain A/USA:Phila/1935 H1N1)	MKARLLVLLCALAAADADTICIGYHANNSTDTVDTVLEKNVTVTHSVNLLEDSHNGKLCRLKGIPPLQLGKCNIAGWLLGNPECDSLLPARSWSYIVETPNSENGACYPGDFINYEELREQLSSVSSFERFEIFPKESSWPKHNTTKGVTAACSHAGKSSFYRNLLWLTKKEDSYPKLKNSYVNKKGKEVLVLWGVHHPSSSKEQQTLYQNENAYVSVVSSNYNRRFTPEIAERPKVRDQTGRMNYYWTLLEPGDTIIFEANGNLIAPWYAFALSRGFGSGIITSNASMHECNTKCQTPQGAINSSLPFQNIHPVTIGECPKYVRSAKLRMVTGLRNIPSIQSRGLFGAIAGFIEGGWTGMIDGWYGYHHQNEQGSGYAADQKSTQNAINGITNKVNSV…	TKKEDSYPKLKNSYVNKKGKEVLVLWGVHHPSSSKEQQTLYQNENAYVSVVSSNYN	aGGAATTCCGCTGCGTacaaaaaaggaagactcttatcctaaactcaaaaatagctacgtgaacaagaaggggaaggaggtcctggttctttggggtgttcaccatccatcttcatctaaagaacagcaaaccctctatcagaacgaaaacgcctatgttagtgtcgtgagctctaactacaacCAGGgaagagctcgaa	virus
542	543	A4GCL9	Influenza A virus	Influenza A virus (strain A/USA:Phila/1935 H1N1)	MKARLLVLLCALAAADADTICIGYHANNSTDTVDTVLEKNVTVTHSVNLLEDSHNGKLCRLKGIPPLQLGKCNIAGWLLGNPECDSLLPARSWSYIVETPNSENGACYPGDFINYEELREQLSSVSSFERFEIFPKESSWPKHNTTKGVTAACSHAGKSSFYRNLLWLTKKEDSYPKLKNSYVNKKGKEVLVLWGVHHPSSSKEQQTLYQNENAYVSVVSSNYNRRFTPEIAERPKVRDQTGRMNYYWTLLEPGDTIIFEANGNLIAPWYAFALSRGFGSGIITSNASMHECNTKCQTPQGAINSSLPFQNIHPVTIGECPKYVRSAKLRMVTGLRNIPSIQSRGLFGAIAGFIEGGWTGMIDGWYGYHHQNEQGSGYAADQKSTQNAINGITNKVNSV…	HHPSSSKEQQTLYQNENAYVSVVSSNYNRRFTPEIAERPKVRDQTGRMNYYWTLLE	aTGAATTCGGAGCGGTcaccatccatcttcatctaaagaacagcaaaccctctatcagaacgaaaacgcctatgttagtgtcgtgagctctaactacaaccgccgctttactccagagattgccgagcgccctaaagtccgcgaccaaactgggcgcatgaattactattggaccctccttgaaCACTGCACTCGAGACa	virus
543	544	A4GCL9	Influenza A virus	Influenza A virus (strain A/USA:Phila/1935 H1N1)	MKARLLVLLCALAAADADTICIGYHANNSTDTVDTVLEKNVTVTHSVNLLEDSHNGKLCRLKGIPPLQLGKCNIAGWLLGNPECDSLLPARSWSYIVETPNSENGACYPGDFINYEELREQLSSVSSFERFEIFPKESSWPKHNTTKGVTAACSHAGKSSFYRNLLWLTKKEDSYPKLKNSYVNKKGKEVLVLWGVHHPSSSKEQQTLYQNENAYVSVVSSNYNRRFTPEIAERPKVRDQTGRMNYYWTLLEPGDTIIFEANGNLIAPWYAFALSRGFGSGIITSNASMHECNTKCQTPQGAINSSLPFQNIHPVTIGECPKYVRSAKLRMVTGLRNIPSIQSRGLFGAIAGFIEGGWTGMIDGWYGYHHQNEQGSGYAADQKSTQNAINGITNKVNSV…	RRFTPEIAERPKVRDQTGRMNYYWTLLEPGDTIIFEANGNLIAPWYAFALSRGFGS	aGGAATTCCGCTGCGTcgccgctttactccagagattgccgagcgccctaaagtccgcgaccaaactgggcgcatgaattactattggaccctccttgaaccaggtgacactatcatttttgaggcaaacgggaacctgatcgctccatggtatgccttcgccctcagccgcggttttggttcaCAGGgaagagctcgaa	virus
544	545	A4GCL9	Influenza A virus	Influenza A virus (strain A/USA:Phila/1935 H1N1)	MKARLLVLLCALAAADADTICIGYHANNSTDTVDTVLEKNVTVTHSVNLLEDSHNGKLCRLKGIPPLQLGKCNIAGWLLGNPECDSLLPARSWSYIVETPNSENGACYPGDFINYEELREQLSSVSSFERFEIFPKESSWPKHNTTKGVTAACSHAGKSSFYRNLLWLTKKEDSYPKLKNSYVNKKGKEVLVLWGVHHPSSSKEQQTLYQNENAYVSVVSSNYNRRFTPEIAERPKVRDQTGRMNYYWTLLEPGDTIIFEANGNLIAPWYAFALSRGFGSGIITSNASMHECNTKCQTPQGAINSSLPFQNIHPVTIGECPKYVRSAKLRMVTGLRNIPSIQSRGLFGAIAGFIEGGWTGMIDGWYGYHHQNEQGSGYAADQKSTQNAINGITNKVNSV…	PGDTIIFEANGNLIAPWYAFALSRGFGSGIITSNASMHECNTKCQTPQGAINSSLP	aTGAATTCGGAGCGGTccaggtgacactatcatttttgaggcaaacgggaacctgatcgctccatggtatgccttcgccctcagccgcggttttggttcaggtattatcacaagtaacgcatccatgcatgagtgcaataccaaatgtcaaaccccacagggggctattaacagctcactccctCACTGCACTCGAGACa	virus
545	546	A4GCL9	Influenza A virus	Influenza A virus (strain A/USA:Phila/1935 H1N1)	MKARLLVLLCALAAADADTICIGYHANNSTDTVDTVLEKNVTVTHSVNLLEDSHNGKLCRLKGIPPLQLGKCNIAGWLLGNPECDSLLPARSWSYIVETPNSENGACYPGDFINYEELREQLSSVSSFERFEIFPKESSWPKHNTTKGVTAACSHAGKSSFYRNLLWLTKKEDSYPKLKNSYVNKKGKEVLVLWGVHHPSSSKEQQTLYQNENAYVSVVSSNYNRRFTPEIAERPKVRDQTGRMNYYWTLLEPGDTIIFEANGNLIAPWYAFALSRGFGSGIITSNASMHECNTKCQTPQGAINSSLPFQNIHPVTIGECPKYVRSAKLRMVTGLRNIPSIQSRGLFGAIAGFIEGGWTGMIDGWYGYHHQNEQGSGYAADQKSTQNAINGITNKVNSV…	GIITSNASMHECNTKCQTPQGAINSSLPFQNIHPVTIGECPKYVRSAKLRMVTGLR	aGGAATTCCGCTGCGTggtattatcacaagtaacgcatccatgcatgagtgcaataccaaatgtcaaaccccacagggggctattaacagctcactcccttttcagaatatccatccagtgaccattggcgagtgccctaagtacgtccgctccgctaaactccgcatggtgaccggtctgcgcCAGGgaagagctcgaa	virus
546	547	A4GCL9	Influenza A virus	Influenza A virus (strain A/USA:Phila/1935 H1N1)	MKARLLVLLCALAAADADTICIGYHANNSTDTVDTVLEKNVTVTHSVNLLEDSHNGKLCRLKGIPPLQLGKCNIAGWLLGNPECDSLLPARSWSYIVETPNSENGACYPGDFINYEELREQLSSVSSFERFEIFPKESSWPKHNTTKGVTAACSHAGKSSFYRNLLWLTKKEDSYPKLKNSYVNKKGKEVLVLWGVHHPSSSKEQQTLYQNENAYVSVVSSNYNRRFTPEIAERPKVRDQTGRMNYYWTLLEPGDTIIFEANGNLIAPWYAFALSRGFGSGIITSNASMHECNTKCQTPQGAINSSLPFQNIHPVTIGECPKYVRSAKLRMVTGLRNIPSIQSRGLFGAIAGFIEGGWTGMIDGWYGYHHQNEQGSGYAADQKSTQNAINGITNKVNSV…	FQNIHPVTIGECPKYVRSAKLRMVTGLRNIPSIQSRGLFGAIAGFIEGGWTGMIDG	aTGAATTCGGAGCGGTtttcagaatatccatccagtgaccattggcgagtgccctaagtacgtccgctccgctaaactccgcatggtgaccggtctgcgcaatattccatcaatccaatcccgcggcctgttcggtgcaatcgccgggttcatcgaaggcgggtggaccgggatgatcgatggcCACTGCACTCGAGACa	virus
547	548	A4GCL9	Influenza A virus	Influenza A virus (strain A/USA:Phila/1935 H1N1)	MKARLLVLLCALAAADADTICIGYHANNSTDTVDTVLEKNVTVTHSVNLLEDSHNGKLCRLKGIPPLQLGKCNIAGWLLGNPECDSLLPARSWSYIVETPNSENGACYPGDFINYEELREQLSSVSSFERFEIFPKESSWPKHNTTKGVTAACSHAGKSSFYRNLLWLTKKEDSYPKLKNSYVNKKGKEVLVLWGVHHPSSSKEQQTLYQNENAYVSVVSSNYNRRFTPEIAERPKVRDQTGRMNYYWTLLEPGDTIIFEANGNLIAPWYAFALSRGFGSGIITSNASMHECNTKCQTPQGAINSSLPFQNIHPVTIGECPKYVRSAKLRMVTGLRNIPSIQSRGLFGAIAGFIEGGWTGMIDGWYGYHHQNEQGSGYAADQKSTQNAINGITNKVNSV…	NIPSIQSRGLFGAIAGFIEGGWTGMIDGWYGYHHQNEQGSGYAADQKSTQNAINGI	aGGAATTCCGCTGCGTaatattccatcaatccaatcccgcggcctgttcggtgcaatcgccgggttcatcgaaggcgggtggaccgggatgatcgatggctggtacgggtatcaccatcaaaacgagcagggctcaggttatgccgcagaccaaaaaagcacccagaatgctatcaacggtattCAGGgaagagctcgaa	virus
548	549	A4GCL9	Influenza A virus	Influenza A virus (strain A/USA:Phila/1935 H1N1)	MKARLLVLLCALAAADADTICIGYHANNSTDTVDTVLEKNVTVTHSVNLLEDSHNGKLCRLKGIPPLQLGKCNIAGWLLGNPECDSLLPARSWSYIVETPNSENGACYPGDFINYEELREQLSSVSSFERFEIFPKESSWPKHNTTKGVTAACSHAGKSSFYRNLLWLTKKEDSYPKLKNSYVNKKGKEVLVLWGVHHPSSSKEQQTLYQNENAYVSVVSSNYNRRFTPEIAERPKVRDQTGRMNYYWTLLEPGDTIIFEANGNLIAPWYAFALSRGFGSGIITSNASMHECNTKCQTPQGAINSSLPFQNIHPVTIGECPKYVRSAKLRMVTGLRNIPSIQSRGLFGAIAGFIEGGWTGMIDGWYGYHHQNEQGSGYAADQKSTQNAINGITNKVNSV…	WYGYHHQNEQGSGYAADQKSTQNAINGITNKVNSVIEKMNTQFTAVGKEFNNLEKR	aTGAATTCGGAGCGGTtggtacgggtatcaccatcaaaacgagcagggctcaggttatgccgcagaccaaaaaagcacccagaatgctatcaacggtattaccaataaggtgaactcagtcattgagaaaatgaatacacagttcacagccgtcggtaaagagttcaacaatctggagaagcgcCACTGCACTCGAGACa	virus
549	550	A4GCL9	Influenza A virus	Influenza A virus (strain A/USA:Phila/1935 H1N1)	MKARLLVLLCALAAADADTICIGYHANNSTDTVDTVLEKNVTVTHSVNLLEDSHNGKLCRLKGIPPLQLGKCNIAGWLLGNPECDSLLPARSWSYIVETPNSENGACYPGDFINYEELREQLSSVSSFERFEIFPKESSWPKHNTTKGVTAACSHAGKSSFYRNLLWLTKKEDSYPKLKNSYVNKKGKEVLVLWGVHHPSSSKEQQTLYQNENAYVSVVSSNYNRRFTPEIAERPKVRDQTGRMNYYWTLLEPGDTIIFEANGNLIAPWYAFALSRGFGSGIITSNASMHECNTKCQTPQGAINSSLPFQNIHPVTIGECPKYVRSAKLRMVTGLRNIPSIQSRGLFGAIAGFIEGGWTGMIDGWYGYHHQNEQGSGYAADQKSTQNAINGITNKVNSV…	TNKVNSVIEKMNTQFTAVGKEFNNLEKRMENLNKKVDDGFLDIWTYNAELLVLLEN	aGGAATTCCGCTGCGTaccaataaggtgaactcagtcattgagaaaatgaatacacagttcacagccgtcggtaaagagttcaacaatctggagaagcgcatggaaaatctgaacaagaaggtcgatgatggcttccttgacatttggacttataacgcagagttgctggtgctgcttgagaacCAGGgaagagctcgaa	virus
550	551	A4GCL9	Influenza A virus	Influenza A virus (strain A/USA:Phila/1935 H1N1)	MKARLLVLLCALAAADADTICIGYHANNSTDTVDTVLEKNVTVTHSVNLLEDSHNGKLCRLKGIPPLQLGKCNIAGWLLGNPECDSLLPARSWSYIVETPNSENGACYPGDFINYEELREQLSSVSSFERFEIFPKESSWPKHNTTKGVTAACSHAGKSSFYRNLLWLTKKEDSYPKLKNSYVNKKGKEVLVLWGVHHPSSSKEQQTLYQNENAYVSVVSSNYNRRFTPEIAERPKVRDQTGRMNYYWTLLEPGDTIIFEANGNLIAPWYAFALSRGFGSGIITSNASMHECNTKCQTPQGAINSSLPFQNIHPVTIGECPKYVRSAKLRMVTGLRNIPSIQSRGLFGAIAGFIEGGWTGMIDGWYGYHHQNEQGSGYAADQKSTQNAINGITNKVNSV…	MENLNKKVDDGFLDIWTYNAELLVLLENERTLDFHDSNVKNLYEKVKSQLKNNAKE	aTGAATTCGGAGCGGTatggaaaatctgaacaagaaggtcgatgatggcttccttgacatttggacttataacgcagagttgctggtgctgcttgagaacgaacgcacactggactttcatgatagtaacgttaagaatctgtacgagaaggtgaaaagccagctgaaaaataacgccaaggaaCACTGCACTCGAGACa	virus
551	552	A4GCL9	Influenza A virus	Influenza A virus (strain A/USA:Phila/1935 H1N1)	MKARLLVLLCALAAADADTICIGYHANNSTDTVDTVLEKNVTVTHSVNLLEDSHNGKLCRLKGIPPLQLGKCNIAGWLLGNPECDSLLPARSWSYIVETPNSENGACYPGDFINYEELREQLSSVSSFERFEIFPKESSWPKHNTTKGVTAACSHAGKSSFYRNLLWLTKKEDSYPKLKNSYVNKKGKEVLVLWGVHHPSSSKEQQTLYQNENAYVSVVSSNYNRRFTPEIAERPKVRDQTGRMNYYWTLLEPGDTIIFEANGNLIAPWYAFALSRGFGSGIITSNASMHECNTKCQTPQGAINSSLPFQNIHPVTIGECPKYVRSAKLRMVTGLRNIPSIQSRGLFGAIAGFIEGGWTGMIDGWYGYHHQNEQGSGYAADQKSTQNAINGITNKVNSV…	ERTLDFHDSNVKNLYEKVKSQLKNNAKEIGNGCFEFYHKCDNECMESVRNGTYDYP	aGGAATTCCGCTGCGTgaacgcacactggactttcatgatagtaacgttaagaatctgtacgagaaggtgaaaagccagctgaaaaataacgccaaggaaattgggaacgggtgctttgagttctatcacaaatgtgacaatgaatgcatggaatccgtgcgcaatgggacatacgactatccaCAGGgaagagctcgaa	virus
552	553	A4GCL9	Influenza A virus	Influenza A virus (strain A/USA:Phila/1935 H1N1)	MKARLLVLLCALAAADADTICIGYHANNSTDTVDTVLEKNVTVTHSVNLLEDSHNGKLCRLKGIPPLQLGKCNIAGWLLGNPECDSLLPARSWSYIVETPNSENGACYPGDFINYEELREQLSSVSSFERFEIFPKESSWPKHNTTKGVTAACSHAGKSSFYRNLLWLTKKEDSYPKLKNSYVNKKGKEVLVLWGVHHPSSSKEQQTLYQNENAYVSVVSSNYNRRFTPEIAERPKVRDQTGRMNYYWTLLEPGDTIIFEANGNLIAPWYAFALSRGFGSGIITSNASMHECNTKCQTPQGAINSSLPFQNIHPVTIGECPKYVRSAKLRMVTGLRNIPSIQSRGLFGAIAGFIEGGWTGMIDGWYGYHHQNEQGSGYAADQKSTQNAINGITNKVNSV…	IGNGCFEFYHKCDNECMESVRNGTYDYPKYSEESKLNREKIDGVKLESMGVYQILA	aTGAATTCGGAGCGGTattgggaacgggtgctttgagttctatcacaaatgtgacaatgaatgcatggaatccgtgcgcaatgggacatacgactatccaaagtatagtgaagagagcaagctgaaccgcgagaaaattgatggcgtcaaacttgagagcatgggcgtttaccaaatcctcgccCACTGCACTCGAGACa	virus
553	554	A4GCL9	Influenza A virus	Influenza A virus (strain A/USA:Phila/1935 H1N1)	MKARLLVLLCALAAADADTICIGYHANNSTDTVDTVLEKNVTVTHSVNLLEDSHNGKLCRLKGIPPLQLGKCNIAGWLLGNPECDSLLPARSWSYIVETPNSENGACYPGDFINYEELREQLSSVSSFERFEIFPKESSWPKHNTTKGVTAACSHAGKSSFYRNLLWLTKKEDSYPKLKNSYVNKKGKEVLVLWGVHHPSSSKEQQTLYQNENAYVSVVSSNYNRRFTPEIAERPKVRDQTGRMNYYWTLLEPGDTIIFEANGNLIAPWYAFALSRGFGSGIITSNASMHECNTKCQTPQGAINSSLPFQNIHPVTIGECPKYVRSAKLRMVTGLRNIPSIQSRGLFGAIAGFIEGGWTGMIDGWYGYHHQNEQGSGYAADQKSTQNAINGITNKVNSV…	KYSEESKLNREKIDGVKLESMGVYQILAIYSTVASSLVLLVSLGAISFWMCSNGSL	aGGAATTCCGCTGCGTaagtatagtgaagagagcaagctgaaccgcgagaaaattgatggcgtcaaacttgagagcatgggcgtttaccaaatcctcgccatttattcaacagtggcttcttcactcgtgctcctggtctccctcggggcaatttctttttggatgtgctctaacggttctctcCAGGgaagagctcgaa	virus
554	555	A4GCL9	Influenza A virus	Influenza A virus (strain A/USA:Phila/1935 H1N1)	MKARLLVLLCALAAADADTICIGYHANNSTDTVDTVLEKNVTVTHSVNLLEDSHNGKLCRLKGIPPLQLGKCNIAGWLLGNPECDSLLPARSWSYIVETPNSENGACYPGDFINYEELREQLSSVSSFERFEIFPKESSWPKHNTTKGVTAACSHAGKSSFYRNLLWLTKKEDSYPKLKNSYVNKKGKEVLVLWGVHHPSSSKEQQTLYQNENAYVSVVSSNYNRRFTPEIAERPKVRDQTGRMNYYWTLLEPGDTIIFEANGNLIAPWYAFALSRGFGSGIITSNASMHECNTKCQTPQGAINSSLPFQNIHPVTIGECPKYVRSAKLRMVTGLRNIPSIQSRGLFGAIAGFIEGGWTGMIDGWYGYHHQNEQGSGYAADQKSTQNAINGITNKVNSV…	IYSTVASSLVLLVSLGAISFWMCSNGSLQCRICI	aTGAATTCGGAGCGGTatttattcaacagtggcttcttcactcgtgctcctggtctccctcggggcaatttctttttggatgtgctctaacggttctctccagtgccgcatttgtatttaatctgagctcagtccacgagcagatccgtgtgtgtaggtagattacagcatttctcgcgacggcCACTGCACTCGAGACa	virus
555	556	A4GD73	Vaccinia virus	Vaccinia virus	MRILFLIAFMYGCVHSYVNAVETKCPNLDIVTSSGEFHCSGCVEHMPEFSYMYWLAKDMKSDEDTKFIEHLGDGIKEDETVRTTDSGIVTLQKVLHVTDTNKFDNYRFTCVLTTIDGVSKKNIWLK	MRILFLIAFMYGCVHSYVNAVETKCPNLDIVTSSGEFHCSGCVEHMPEFSYMYWLA	aGGAATTCCGCTGCGTatgcgcattttgttcctgattgctttcatgtacggttgtgtccattcttatgttaatgccgtggagactaaatgcccaaatttggatattgtcactagttctggcgagttccattgctcaggttgcgtcgaacacatgcctgaattttcatacatgtattggctggctCAGGgaagagctcgaa	virus
556	557	A4GD73	Vaccinia virus	Vaccinia virus	MRILFLIAFMYGCVHSYVNAVETKCPNLDIVTSSGEFHCSGCVEHMPEFSYMYWLAKDMKSDEDTKFIEHLGDGIKEDETVRTTDSGIVTLQKVLHVTDTNKFDNYRFTCVLTTIDGVSKKNIWLK	DIVTSSGEFHCSGCVEHMPEFSYMYWLAKDMKSDEDTKFIEHLGDGIKEDETVRTT	aTGAATTCGGAGCGGTgatattgtcactagttctggcgagttccattgctcaggttgcgtcgaacacatgcctgaattttcatacatgtattggctggctaaagatatgaaaagcgatgaagatactaagttcatcgaacacttgggggacgggatcaaagaagatgaaactgtgcgcaccactCACTGCACTCGAGACa	virus
557	558	A4GD73	Vaccinia virus	Vaccinia virus	MRILFLIAFMYGCVHSYVNAVETKCPNLDIVTSSGEFHCSGCVEHMPEFSYMYWLAKDMKSDEDTKFIEHLGDGIKEDETVRTTDSGIVTLQKVLHVTDTNKFDNYRFTCVLTTIDGVSKKNIWLK	KDMKSDEDTKFIEHLGDGIKEDETVRTTDSGIVTLQKVLHVTDTNKFDNYRFTCVL	aGGAATTCCGCTGCGTaaagatatgaaaagcgatgaagatactaagttcatcgaacacttgggggacgggatcaaagaagatgaaactgtgcgcaccactgattcagggatcgtgaccttgcagaaggtccttcacgtgaccgacactaataaattcgataattatcgcttcacttgtgtcttgCAGGgaagagctcgaa	virus
558	559	A4GD73	Vaccinia virus	Vaccinia virus	MRILFLIAFMYGCVHSYVNAVETKCPNLDIVTSSGEFHCSGCVEHMPEFSYMYWLAKDMKSDEDTKFIEHLGDGIKEDETVRTTDSGIVTLQKVLHVTDTNKFDNYRFTCVLTTIDGVSKKNIWLK	DSGIVTLQKVLHVTDTNKFDNYRFTCVLTTIDGVSKKNIWLK	aTGAATTCGGAGCGGTgattcagggatcgtgaccttgcagaaggtccttcacgtgaccgacactaataaattcgataattatcgcttcacttgtgtcttgaccacaatcgacggcgtctccaaaaagaacatttggctgaaataatctgagctcagtccacgagcagatccgtgtgtgtaggtaCACTGCACTCGAGACa	virus
559	560	A4GDM9	Vaccinia virus	Vaccinia virus	MDIKNLLTVCTIFYITTLATADIPTSSLPHAPVNGACDEGEYLDKRHNQCCNRCPPGEFAKVRCNGNDNTKCERCPPHTYTAIPNYSNGCHQCRKCPTGSFDKVKCTGTQNSKCSCLPGWYCATDSSQTEDCRDCIPKRRCPCGYFGGIDEQGNPICKSCCVGEYCDYLRNYRLDPFPPCKLSKCN	MDIKNLLTVCTIFYITTLATADIPTSSLPHAPVNGACDEGEYLDKRHNQCCNRCPP	aGGAATTCCGCTGCGTatggatatcaaaaatcttctcaccgtgtgtaccattttttatatcaccacacttgctaccgcagatatcccaacctcctctcttcctcacgctccagttaatggtgcctgcgacgaaggcgagtacctcgataagcgccataaccagtgctgcaatcgctgcccaccaCAGGgaagagctcgaa	virus
560	561	A4GDM9	Vaccinia virus	Vaccinia virus	MDIKNLLTVCTIFYITTLATADIPTSSLPHAPVNGACDEGEYLDKRHNQCCNRCPPGEFAKVRCNGNDNTKCERCPPHTYTAIPNYSNGCHQCRKCPTGSFDKVKCTGTQNSKCSCLPGWYCATDSSQTEDCRDCIPKRRCPCGYFGGIDEQGNPICKSCCVGEYCDYLRNYRLDPFPPCKLSKCN	PHAPVNGACDEGEYLDKRHNQCCNRCPPGEFAKVRCNGNDNTKCERCPPHTYTAIP	aTGAATTCGGAGCGGTcctcacgctccagttaatggtgcctgcgacgaaggcgagtacctcgataagcgccataaccagtgctgcaatcgctgcccaccaggcgagtttgctaaggttcgctgcaatgggaatgataatacaaaatgcgaacgctgtcctccacacacatataccgctatccctCACTGCACTCGAGACa	virus
561	562	A4GDM9	Vaccinia virus	Vaccinia virus	MDIKNLLTVCTIFYITTLATADIPTSSLPHAPVNGACDEGEYLDKRHNQCCNRCPPGEFAKVRCNGNDNTKCERCPPHTYTAIPNYSNGCHQCRKCPTGSFDKVKCTGTQNSKCSCLPGWYCATDSSQTEDCRDCIPKRRCPCGYFGGIDEQGNPICKSCCVGEYCDYLRNYRLDPFPPCKLSKCN	GEFAKVRCNGNDNTKCERCPPHTYTAIPNYSNGCHQCRKCPTGSFDKVKCTGTQNS	aGGAATTCCGCTGCGTggcgagtttgctaaggttcgctgcaatgggaatgataatacaaaatgcgaacgctgtcctccacacacatataccgctatccctaattatagcaacggttgccaccaatgtcgcaaatgtcctaccggcagtttcgataaggtcaaatgcactggcactcaaaattccCAGGgaagagctcgaa	virus
562	563	A4GDM9	Vaccinia virus	Vaccinia virus	MDIKNLLTVCTIFYITTLATADIPTSSLPHAPVNGACDEGEYLDKRHNQCCNRCPPGEFAKVRCNGNDNTKCERCPPHTYTAIPNYSNGCHQCRKCPTGSFDKVKCTGTQNSKCSCLPGWYCATDSSQTEDCRDCIPKRRCPCGYFGGIDEQGNPICKSCCVGEYCDYLRNYRLDPFPPCKLSKCN	NYSNGCHQCRKCPTGSFDKVKCTGTQNSKCSCLPGWYCATDSSQTEDCRDCIPKRR	aTGAATTCGGAGCGGTaattatagcaacggttgccaccaatgtcgcaaatgtcctaccggcagtttcgataaggtcaaatgcactggcactcaaaattccaagtgcagttgtttgcctgggtggtactgtgccaccgattctagccaaaccgaggactgtcgcgactgcatccctaagcgccgcCACTGCACTCGAGACa	virus
563	564	A4GDM9	Vaccinia virus	Vaccinia virus	MDIKNLLTVCTIFYITTLATADIPTSSLPHAPVNGACDEGEYLDKRHNQCCNRCPPGEFAKVRCNGNDNTKCERCPPHTYTAIPNYSNGCHQCRKCPTGSFDKVKCTGTQNSKCSCLPGWYCATDSSQTEDCRDCIPKRRCPCGYFGGIDEQGNPICKSCCVGEYCDYLRNYRLDPFPPCKLSKCN	KCSCLPGWYCATDSSQTEDCRDCIPKRRCPCGYFGGIDEQGNPICKSCCVGEYCDY	aGGAATTCCGCTGCGTaagtgcagttgtttgcctgggtggtactgtgccaccgattctagccaaaccgaggactgtcgcgactgcatccctaagcgccgctgtccttgtggctacttcggcggcatcgacgaacaaggtaacccaatctgtaaaagctgttgcgtcggggagtactgtgactacCAGGgaagagctcgaa	virus
564	565	A4GDM9	Vaccinia virus	Vaccinia virus	MDIKNLLTVCTIFYITTLATADIPTSSLPHAPVNGACDEGEYLDKRHNQCCNRCPPGEFAKVRCNGNDNTKCERCPPHTYTAIPNYSNGCHQCRKCPTGSFDKVKCTGTQNSKCSCLPGWYCATDSSQTEDCRDCIPKRRCPCGYFGGIDEQGNPICKSCCVGEYCDYLRNYRLDPFPPCKLSKCN	CPCGYFGGIDEQGNPICKSCCVGEYCDYLRNYRLDPFPPCKLSKCN	aTGAATTCGGAGCGGTtgtccttgtggctacttcggcggcatcgacgaacaaggtaacccaatctgtaaaagctgttgcgtcggggagtactgtgactacttgcgcaattaccgcctggatccatttcctccttgcaagctctctaagtgtaattaatctgagctcagtccacgagcagatccgCACTGCACTCGAGACa	virus
565	566	A4GLC0	Human herpesvirus 8	Human herpesvirus 8 (HHV-8) (Kaposi's sarcoma-associated herpesvirus)	TPYTLTCPSNRSLPISWYCNGTRLHRITASNLTVSSLTCNFTCMATSGPTHSIWIQWYTQPVLQTLCAQPSNAVSCGQPVTLYCDTSSNNVTIWRLQNGHNQTVSQTKYYNFTMMNQTHGCYTCSNGLSSRLSNRICFWASCINTTPETPTVSASSTMAVKVLRTNGLLEIIPATTHAAVAVEEVKYTNTHIQVPFL	TPYTLTCPSNRSLPISWYCNGTRLHRITASNLTVSSLTCNFTCMATSGPTHSIWIQ	aGGAATTCCGCTGCGTacaccttacactctcacctgtccatcaaaccgcagcctgccaatctcatggtactgtaacggtacacgcttgcatcgcatcaccgcctcaaacctgacagtgtcaagtctgacatgcaactttacctgcatggctacaagtggccctacacattctatctggatccagCAGGgaagagctcgaa	virus
566	567	A4GLC0	Human herpesvirus 8	Human herpesvirus 8 (HHV-8) (Kaposi's sarcoma-associated herpesvirus)	TPYTLTCPSNRSLPISWYCNGTRLHRITASNLTVSSLTCNFTCMATSGPTHSIWIQWYTQPVLQTLCAQPSNAVSCGQPVTLYCDTSSNNVTIWRLQNGHNQTVSQTKYYNFTMMNQTHGCYTCSNGLSSRLSNRICFWASCINTTPETPTVSASSTMAVKVLRTNGLLEIIPATTHAAVAVEEVKYTNTHIQVPFL	ASNLTVSSLTCNFTCMATSGPTHSIWIQWYTQPVLQTLCAQPSNAVSCGQPVTLYC	aTGAATTCGGAGCGGTgcctcaaacctgacagtgtcaagtctgacatgcaactttacctgcatggctacaagtggccctacacattctatctggatccagtggtacacacagcctgtcctccaaacattgtgcgcccagccatcaaatgctgtcagttgtgggcaaccagttaccctgtattgcCACTGCACTCGAGACa	virus
567	568	A4GLC0	Human herpesvirus 8	Human herpesvirus 8 (HHV-8) (Kaposi's sarcoma-associated herpesvirus)	TPYTLTCPSNRSLPISWYCNGTRLHRITASNLTVSSLTCNFTCMATSGPTHSIWIQWYTQPVLQTLCAQPSNAVSCGQPVTLYCDTSSNNVTIWRLQNGHNQTVSQTKYYNFTMMNQTHGCYTCSNGLSSRLSNRICFWASCINTTPETPTVSASSTMAVKVLRTNGLLEIIPATTHAAVAVEEVKYTNTHIQVPFL	WYTQPVLQTLCAQPSNAVSCGQPVTLYCDTSSNNVTIWRLQNGHNQTVSQTKYYNF	aGGAATTCCGCTGCGTtggtacacacagcctgtcctccaaacattgtgcgcccagccatcaaatgctgtcagttgtgggcaaccagttaccctgtattgcgacacttccagtaacaatgttactatctggcgcctccagaatgggcacaatcagaccgtgtctcagactaaatattataacttcCAGGgaagagctcgaa	virus
568	569	A4GLC0	Human herpesvirus 8	Human herpesvirus 8 (HHV-8) (Kaposi's sarcoma-associated herpesvirus)	TPYTLTCPSNRSLPISWYCNGTRLHRITASNLTVSSLTCNFTCMATSGPTHSIWIQWYTQPVLQTLCAQPSNAVSCGQPVTLYCDTSSNNVTIWRLQNGHNQTVSQTKYYNFTMMNQTHGCYTCSNGLSSRLSNRICFWASCINTTPETPTVSASSTMAVKVLRTNGLLEIIPATTHAAVAVEEVKYTNTHIQVPFL	DTSSNNVTIWRLQNGHNQTVSQTKYYNFTMMNQTHGCYTCSNGLSSRLSNRICFWA	aTGAATTCGGAGCGGTgacacttccagtaacaatgttactatctggcgcctccagaatgggcacaatcagaccgtgtctcagactaaatattataacttcaccatgatgaatcaaacccatggctgctacacttgtagtaatgggctgtctagccgcctttcaaaccgcatctgcttttgggctCACTGCACTCGAGACa	virus
569	570	A4GLC0	Human herpesvirus 8	Human herpesvirus 8 (HHV-8) (Kaposi's sarcoma-associated herpesvirus)	TPYTLTCPSNRSLPISWYCNGTRLHRITASNLTVSSLTCNFTCMATSGPTHSIWIQWYTQPVLQTLCAQPSNAVSCGQPVTLYCDTSSNNVTIWRLQNGHNQTVSQTKYYNFTMMNQTHGCYTCSNGLSSRLSNRICFWASCINTTPETPTVSASSTMAVKVLRTNGLLEIIPATTHAAVAVEEVKYTNTHIQVPFL	TMMNQTHGCYTCSNGLSSRLSNRICFWASCINTTPETPTVSASSTMAVKVLRTNGL	aGGAATTCCGCTGCGTaccatgatgaatcaaacccatggctgctacacttgtagtaatgggctgtctagccgcctttcaaaccgcatctgcttttgggcttcatgcatcaataccacacctgagacaccaactgtttctgcaagcagtactatggctgtgaaagtcctgcgcactaacgggttgCAGGgaagagctcgaa	virus
570	571	A4GLC0	Human herpesvirus 8	Human herpesvirus 8 (HHV-8) (Kaposi's sarcoma-associated herpesvirus)	TPYTLTCPSNRSLPISWYCNGTRLHRITASNLTVSSLTCNFTCMATSGPTHSIWIQWYTQPVLQTLCAQPSNAVSCGQPVTLYCDTSSNNVTIWRLQNGHNQTVSQTKYYNFTMMNQTHGCYTCSNGLSSRLSNRICFWASCINTTPETPTVSASSTMAVKVLRTNGLLEIIPATTHAAVAVEEVKYTNTHIQVPFL	SCINTTPETPTVSASSTMAVKVLRTNGLLEIIPATTHAAVAVEEVKYTNTHIQVPF	aTGAATTCGGAGCGGTtcatgcatcaataccacacctgagacaccaactgtttctgcaagcagtactatggctgtgaaagtcctgcgcactaacgggttgctggagatcatcccagcaaccacccacgcagccgtcgcagtcgaagaggtgaaatatactaacactcatatccaagtcccatttCACTGCACTCGAGACa	virus
571	572	A4GLC0	Human herpesvirus 8	Human herpesvirus 8 (HHV-8) (Kaposi's sarcoma-associated herpesvirus)	TPYTLTCPSNRSLPISWYCNGTRLHRITASNLTVSSLTCNFTCMATSGPTHSIWIQWYTQPVLQTLCAQPSNAVSCGQPVTLYCDTSSNNVTIWRLQNGHNQTVSQTKYYNFTMMNQTHGCYTCSNGLSSRLSNRICFWASCINTTPETPTVSASSTMAVKVLRTNGLLEIIPATTHAAVAVEEVKYTNTHIQVPFL	LEIIPATTHAAVAVEEVKYTNTHIQVPFL	aGGAATTCCGCTGCGTctggagatcatcccagcaaccacccacgcagccgtcgcagtcgaagaggtgaaatatactaacactcatatccaagtcccatttctctaatctgagctcagtccacgagcagatccgtgtgtgtaggtagattacagcatttctcgcgacggcgaaacccactaccgtCAGGgaagagctcgaa	virus
572	573	A4GLH1	Human herpesvirus 8	Human herpesvirus 8 (HHV-8) (Kaposi's sarcoma-associated herpesvirus)	TPYTLTCPSNRSLPISWYCNGTRLLQITASTLTVSSLTCNFTCVTSGFTYSSFIDWYTEPVLQTLCAQPSNTVSCGQPVTLYCNTSSNDVTIWRLQNGHNQTVSQTKYHHFTMMNQTQGCYTCSNGLSSRLSNRICFWASCINITPETPTVSASSTMAVQVLRTNGLLKIIPATTHAAVAVEEVQSTNTHIQVPFL	TPYTLTCPSNRSLPISWYCNGTRLLQITASTLTVSSLTCNFTCVTSGFTYSSFIDW	aGGAATTCCGCTGCGTaccccatacactctgacatgcccatcaaatcgcagtctccctatcagctggtactgtaatggcactcgcttgcttcaaatcaccgctagtacacttaccgtgagttccttgacttgcaacttcacatgcgttacaagtggctttacatattcctcttttattgattggCAGGgaagagctcgaa	virus
573	574	A4GLH1	Human herpesvirus 8	Human herpesvirus 8 (HHV-8) (Kaposi's sarcoma-associated herpesvirus)	TPYTLTCPSNRSLPISWYCNGTRLLQITASTLTVSSLTCNFTCVTSGFTYSSFIDWYTEPVLQTLCAQPSNTVSCGQPVTLYCNTSSNDVTIWRLQNGHNQTVSQTKYHHFTMMNQTQGCYTCSNGLSSRLSNRICFWASCINITPETPTVSASSTMAVQVLRTNGLLKIIPATTHAAVAVEEVQSTNTHIQVPFL	ASTLTVSSLTCNFTCVTSGFTYSSFIDWYTEPVLQTLCAQPSNTVSCGQPVTLYCN	aTGAATTCGGAGCGGTgctagtacacttaccgtgagttccttgacttgcaacttcacatgcgttacaagtggctttacatattcctcttttattgattggtacactgagcctgtgctccagactttgtgtgcacaaccttctaacactgtgtcctgcgggcagcctgtgactctgtactgcaacCACTGCACTCGAGACa	virus
574	575	A4GLH1	Human herpesvirus 8	Human herpesvirus 8 (HHV-8) (Kaposi's sarcoma-associated herpesvirus)	TPYTLTCPSNRSLPISWYCNGTRLLQITASTLTVSSLTCNFTCVTSGFTYSSFIDWYTEPVLQTLCAQPSNTVSCGQPVTLYCNTSSNDVTIWRLQNGHNQTVSQTKYHHFTMMNQTQGCYTCSNGLSSRLSNRICFWASCINITPETPTVSASSTMAVQVLRTNGLLKIIPATTHAAVAVEEVQSTNTHIQVPFL	YTEPVLQTLCAQPSNTVSCGQPVTLYCNTSSNDVTIWRLQNGHNQTVSQTKYHHFT	aGGAATTCCGCTGCGTtacactgagcctgtgctccagactttgtgtgcacaaccttctaacactgtgtcctgcgggcagcctgtgactctgtactgcaacacttcaagcaatgacgtgactatttggcgcctccaaaatggccataatcaaaccgtttcacaaactaagtaccaccatttcactCAGGgaagagctcgaa	virus
575	576	A4GLH1	Human herpesvirus 8	Human herpesvirus 8 (HHV-8) (Kaposi's sarcoma-associated herpesvirus)	TPYTLTCPSNRSLPISWYCNGTRLLQITASTLTVSSLTCNFTCVTSGFTYSSFIDWYTEPVLQTLCAQPSNTVSCGQPVTLYCNTSSNDVTIWRLQNGHNQTVSQTKYHHFTMMNQTQGCYTCSNGLSSRLSNRICFWASCINITPETPTVSASSTMAVQVLRTNGLLKIIPATTHAAVAVEEVQSTNTHIQVPFL	TSSNDVTIWRLQNGHNQTVSQTKYHHFTMMNQTQGCYTCSNGLSSRLSNRICFWAS	aTGAATTCGGAGCGGTacttcaagcaatgacgtgactatttggcgcctccaaaatggccataatcaaaccgtttcacaaactaagtaccaccatttcactatgatgaatcaaacacaagggtgctacacttgttctaatgggttgtctagtcgcttgagtaaccgcatttgcttctgggcttcaCACTGCACTCGAGACa	virus
576	577	A4GLH1	Human herpesvirus 8	Human herpesvirus 8 (HHV-8) (Kaposi's sarcoma-associated herpesvirus)	TPYTLTCPSNRSLPISWYCNGTRLLQITASTLTVSSLTCNFTCVTSGFTYSSFIDWYTEPVLQTLCAQPSNTVSCGQPVTLYCNTSSNDVTIWRLQNGHNQTVSQTKYHHFTMMNQTQGCYTCSNGLSSRLSNRICFWASCINITPETPTVSASSTMAVQVLRTNGLLKIIPATTHAAVAVEEVQSTNTHIQVPFL	MMNQTQGCYTCSNGLSSRLSNRICFWASCINITPETPTVSASSTMAVQVLRTNGLL	aGGAATTCCGCTGCGTatgatgaatcaaacacaagggtgctacacttgttctaatgggttgtctagtcgcttgagtaaccgcatttgcttctgggcttcatgcatcaacattacacctgagacccctaccgtctctgcttccagcaccatggccgtgcaagtccttcgcaccaacgggcttttgCAGGgaagagctcgaa	virus
577	578	A4GLH1	Human herpesvirus 8	Human herpesvirus 8 (HHV-8) (Kaposi's sarcoma-associated herpesvirus)	TPYTLTCPSNRSLPISWYCNGTRLLQITASTLTVSSLTCNFTCVTSGFTYSSFIDWYTEPVLQTLCAQPSNTVSCGQPVTLYCNTSSNDVTIWRLQNGHNQTVSQTKYHHFTMMNQTQGCYTCSNGLSSRLSNRICFWASCINITPETPTVSASSTMAVQVLRTNGLLKIIPATTHAAVAVEEVQSTNTHIQVPFL	CINITPETPTVSASSTMAVQVLRTNGLLKIIPATTHAAVAVEEVQSTNTHIQVPFL	aTGAATTCGGAGCGGTtgcatcaacattacacctgagacccctaccgtctctgcttccagcaccatggccgtgcaagtccttcgcaccaacgggcttttgaaaattattccagccacaactcacgctgccgttgccgtcgaggaagtccagagcactaatacacatattcaggttcctttcctcCACTGCACTCGAGACa	virus
578	579	A4GUD9	Hepatitis B virus	Hepatitis B virus (HBV)	FPDHQLDPAFRANTANPDWDFNPNKDTWPDANKVGAGAFGLGFTPPHGGLLGWSPQAQGILQTLPANPPPASTNRQSGRQAYPSVSTFEKHSSSGHALELHNLPPNSARSHSERPVFPCWW	FPDHQLDPAFRANTANPDWDFNPNKDTWPDANKVGAGAFGLGFTPPHGGLLGWSPQ	aGGAATTCCGCTGCGTtttccagaccatcagttggaccctgcctttcgcgcaaacaccgctaatcctgactgggactttaatccaaataaagacacatggcctgacgctaataaggttggtgccggggcttttggcctcggctttacaccacctcacgggggcctcctcggttggtccccacaaCAGGgaagagctcgaa	virus
579	580	A4GUD9	Hepatitis B virus	Hepatitis B virus (HBV)	FPDHQLDPAFRANTANPDWDFNPNKDTWPDANKVGAGAFGLGFTPPHGGLLGWSPQAQGILQTLPANPPPASTNRQSGRQAYPSVSTFEKHSSSGHALELHNLPPNSARSHSERPVFPCWW	PDANKVGAGAFGLGFTPPHGGLLGWSPQAQGILQTLPANPPPASTNRQSGRQAYPS	aTGAATTCGGAGCGGTcctgacgctaataaggttggtgccggggcttttggcctcggctttacaccacctcacgggggcctcctcggttggtccccacaagctcaagggattctgcagacactccctgcaaatcctcctccagcttcaactaaccgccaatctgggcgccaagcttatcctagcCACTGCACTCGAGACa	virus
580	581	A4GUD9	Hepatitis B virus	Hepatitis B virus (HBV)	FPDHQLDPAFRANTANPDWDFNPNKDTWPDANKVGAGAFGLGFTPPHGGLLGWSPQAQGILQTLPANPPPASTNRQSGRQAYPSVSTFEKHSSSGHALELHNLPPNSARSHSERPVFPCWW	AQGILQTLPANPPPASTNRQSGRQAYPSVSTFEKHSSSGHALELHNLPPNSARSHS	aGGAATTCCGCTGCGTgctcaagggattctgcagacactccctgcaaatcctcctccagcttcaactaaccgccaatctgggcgccaagcttatcctagcgtcagcacatttgagaagcattcatcatccggccatgctttggaactccataatcttccaccaaactctgcccgctcccacagtCAGGgaagagctcgaa	virus
581	582	A4GUD9	Hepatitis B virus	Hepatitis B virus (HBV)	FPDHQLDPAFRANTANPDWDFNPNKDTWPDANKVGAGAFGLGFTPPHGGLLGWSPQAQGILQTLPANPPPASTNRQSGRQAYPSVSTFEKHSSSGHALELHNLPPNSARSHSERPVFPCWW	VSTFEKHSSSGHALELHNLPPNSARSHSERPVFPCWW	aTGAATTCGGAGCGGTgtcagcacatttgagaagcattcatcatccggccatgctttggaactccataatcttccaccaaactctgcccgctcccacagtgagcgcccagtctttccatgttggtggtaatctgagctcagtccacgagcagatccgtgtgtgtaggtagattacagcatttctCACTGCACTCGAGACa	virus
582	583	A4KAD6	Rubella virus	Rubella virus (RUBV)	LASYFNPGGSYYKQYHPTACEVEPAFGHSDAACWGFPTDTVMSVFALASYVQHPHKTVRVKFHTETRTVWQLSVAGVSCNVTTEHPFCNTPHGQLEVQVPPDPGDLVEYIMNYTGYQQSRWGLGSPNCHGPDWASPVCQR	LASYFNPGGSYYKQYHPTACEVEPAFGHSDAACWGFPTDTVMSVFALASYVQHPHK	aGGAATTCCGCTGCGTctcgctagctatttcaatcctgggggctcttattataaacaataccatcctaccgcatgcgaggttgaacctgcatttggccactctgatgcagcctgctgggggttcccaactgacacagttatgtctgtcttcgctttggccagctacgtccaacacccacataaaCAGGgaagagctcgaa	virus
583	584	A4KAD6	Rubella virus	Rubella virus (RUBV)	LASYFNPGGSYYKQYHPTACEVEPAFGHSDAACWGFPTDTVMSVFALASYVQHPHKTVRVKFHTETRTVWQLSVAGVSCNVTTEHPFCNTPHGQLEVQVPPDPGDLVEYIMNYTGYQQSRWGLGSPNCHGPDWASPVCQR	SDAACWGFPTDTVMSVFALASYVQHPHKTVRVKFHTETRTVWQLSVAGVSCNVTTE	aTGAATTCGGAGCGGTtctgatgcagcctgctgggggttcccaactgacacagttatgtctgtcttcgctttggccagctacgtccaacacccacataaaactgttcgcgttaagtttcacacagaaacccgcacagtctggcagcttagcgttgcaggggtgagctgcaacgtgacaacagaaCACTGCACTCGAGACa	virus
584	585	A4KAD6	Rubella virus	Rubella virus (RUBV)	LASYFNPGGSYYKQYHPTACEVEPAFGHSDAACWGFPTDTVMSVFALASYVQHPHKTVRVKFHTETRTVWQLSVAGVSCNVTTEHPFCNTPHGQLEVQVPPDPGDLVEYIMNYTGYQQSRWGLGSPNCHGPDWASPVCQR	TVRVKFHTETRTVWQLSVAGVSCNVTTEHPFCNTPHGQLEVQVPPDPGDLVEYIMN	aGGAATTCCGCTGCGTactgttcgcgttaagtttcacacagaaacccgcacagtctggcagcttagcgttgcaggggtgagctgcaacgtgacaacagaacaccctttctgtaacactcctcatggtcagttggaagttcaggttccacctgacccaggtgatctggtcgagtatattatgaatCAGGgaagagctcgaa	virus
585	586	A4KAD6	Rubella virus	Rubella virus (RUBV)	LASYFNPGGSYYKQYHPTACEVEPAFGHSDAACWGFPTDTVMSVFALASYVQHPHKTVRVKFHTETRTVWQLSVAGVSCNVTTEHPFCNTPHGQLEVQVPPDPGDLVEYIMNYTGYQQSRWGLGSPNCHGPDWASPVCQR	HPFCNTPHGQLEVQVPPDPGDLVEYIMNYTGYQQSRWGLGSPNCHGPDWASPVCQR	aTGAATTCGGAGCGGTcaccctttctgtaacactcctcatggtcagttggaagttcaggttccacctgacccaggtgatctggtcgagtatattatgaattacaccggctaccaacagagccgctggggtctcggttccccaaactgtcacgggcctgattgggccagcccagtttgtcagcgcCACTGCACTCGAGACa	virus
586	587	A4U6W1	Influenza A virus	Influenza A virus (strain A/USA:Huston/AA/1945 H1N1)	MGQEQDIPWILSTGHISTQKGENGQQTPKLEHHNSTRLMGHCQKTMNRVVMPKQIVYWKQWLSLRNPTLVFLKTHALKRWRLFSKHEWTS	MGQEQDIPWILSTGHISTQKGENGQQTPKLEHHNSTRLMGHCQKTMNRVVMPKQIV	aGGAATTCCGCTGCGTatgggtcaagaacaagatatcccttggattttgtctaccggccacatctctactcagaaaggtgaaaatgggcaacagactcctaagcttgaacaccacaacagcacccgcctcatgggtcattgccagaagactatgaaccgcgtggtcatgccaaagcagattgtgCAGGgaagagctcgaa	virus
587	588	A4U6W1	Influenza A virus	Influenza A virus (strain A/USA:Huston/AA/1945 H1N1)	MGQEQDIPWILSTGHISTQKGENGQQTPKLEHHNSTRLMGHCQKTMNRVVMPKQIVYWKQWLSLRNPTLVFLKTHALKRWRLFSKHEWTS	KLEHHNSTRLMGHCQKTMNRVVMPKQIVYWKQWLSLRNPTLVFLKTHALKRWRLFS	aTGAATTCGGAGCGGTaagcttgaacaccacaacagcacccgcctcatgggtcattgccagaagactatgaaccgcgtggtcatgccaaagcagattgtgtattggaagcaatggctcagtcttcgcaaccctacacttgtgtttttgaaaacacatgcactgaaacgctggcgccttttttctCACTGCACTCGAGACa	virus
588	589	A4U6W1	Influenza A virus	Influenza A virus (strain A/USA:Huston/AA/1945 H1N1)	MGQEQDIPWILSTGHISTQKGENGQQTPKLEHHNSTRLMGHCQKTMNRVVMPKQIVYWKQWLSLRNPTLVFLKTHALKRWRLFSKHEWTS	YWKQWLSLRNPTLVFLKTHALKRWRLFSKHEWTS	aGGAATTCCGCTGCGTtattggaagcaatggctcagtcttcgcaaccctacacttgtgtttttgaaaacacatgcactgaaacgctggcgccttttttctaaacacgagtggacttcctaatctgagctcagtccacgagcagatccgtgtgtgtaggtagattacagcatttctcgcgacggcCAGGgaagagctcgaa	virus
589	590	A4U7B5	Influenza A virus	Influenza A virus (strain A/USA:Albany/12/1951 H1N1)	MGQEQGTPWILSTGHISTQKGEDGQKTPKLEHHNSTQLMGHYQKTMNQVVMPKQIVY	MGQEQGTPWILSTGHISTQKGEDGQKTPKLEHHNSTQLMGHYQKTMNQVVMPKQIV	aGGAATTCCGCTGCGTatggggcaggaacaaggcaccccttggatcctcagcacaggtcacatctctacacagaagggggaagacgggcagaagacacctaagctcgaacaccataacagtactcagcttatgggccactatcagaaaaccatgaaccaggtggtcatgccaaaacaaattgtgCAGGgaagagctcgaa	virus
590	591	A4U7B5	Influenza A virus	Influenza A virus (strain A/USA:Albany/12/1951 H1N1)	MGQEQGTPWILSTGHISTQKGEDGQKTPKLEHHNSTQLMGHYQKTMNQVVMPKQIVY	KLEHHNSTQLMGHYQKTMNQVVMPKQIVY	aTGAATTCGGAGCGGTaagctcgaacaccataacagtactcagcttatgggccactatcagaaaaccatgaaccaggtggtcatgccaaaacaaattgtgtattaatctgagctcagtccacgagcagatccgtgtgtgtaggtagattacagcatttctcgcgacggcgaaacccactaccgtCACTGCACTCGAGACa	virus
591	592	A4U7F1	Alphapapillomavirus 9	Human papillomavirus type 67	MLAIFVFAFVLLLCFCIVLRPLLLSIYVYALLLVLVLVLWGFIGSPLRVFLAYLIFLYLPMMCIHLHAQYIVS	MLAIFVFAFVLLLCFCIVLRPLLLSIYVYALLLVLVLVLWGFIGSPLRVFLAYLIF	aGGAATTCCGCTGCGTatgctcgccattttcgtcttcgcctttgtgctgttgttgtgcttctgcatcgtgctccgccctctccttctgagtatttacgtctacgctctcttgctcgtccttgtgctcgtgctttggggctttatcgggagccctctccgcgtttttcttgcatatttgattttcCAGGgaagagctcgaa	virus
592	593	A4U7F1	Alphapapillomavirus 9	Human papillomavirus type 67	MLAIFVFAFVLLLCFCIVLRPLLLSIYVYALLLVLVLVLWGFIGSPLRVFLAYLIFLYLPMMCIHLHAQYIVS	YALLLVLVLVLWGFIGSPLRVFLAYLIFLYLPMMCIHLHAQYIVS	aTGAATTCGGAGCGGTtacgctctcttgctcgtccttgtgctcgtgctttggggctttatcgggagccctctccgcgtttttcttgcatatttgattttcctctaccttcctatgatgtgcattcaccttcatgcccagtacattgtctcttaatctgagctcagtccacgagcagatccgtgtCACTGCACTCGAGACa	virus
593	594	A4U7F2	Alphapapillomavirus 9	Human papillomavirus type 67	MFQDTDEKPRNLHELCEALETTVHEISLPCVQCKKTLDRNEVYDFLFTDLKIVYRCGNPYGVCKQCLRLLSKVSEYRYFNYSVYGNTLEEIVHKPLNEITIRCITCQRPLCPQEKQRHVDRKKRFHNISNRWTGRCSVCWRPQRTQTQV	MFQDTDEKPRNLHELCEALETTVHEISLPCVQCKKTLDRNEVYDFLFTDLKIVYRC	aGGAATTCCGCTGCGTatgttccaggacaccgatgagaagccacgcaaccttcatgaactttgtgaggcactggagacaacagttcatgaaatcagtcttccatgcgtccagtgtaaaaagactctcgaccgcaatgaagtttacgactttctgttcacagatctcaagatcgtctaccgctgcCAGGgaagagctcgaa	virus
594	595	A4U7F2	Alphapapillomavirus 9	Human papillomavirus type 67	MFQDTDEKPRNLHELCEALETTVHEISLPCVQCKKTLDRNEVYDFLFTDLKIVYRCGNPYGVCKQCLRLLSKVSEYRYFNYSVYGNTLEEIVHKPLNEITIRCITCQRPLCPQEKQRHVDRKKRFHNISNRWTGRCSVCWRPQRTQTQV	PCVQCKKTLDRNEVYDFLFTDLKIVYRCGNPYGVCKQCLRLLSKVSEYRYFNYSVY	aTGAATTCGGAGCGGTccatgcgtccagtgtaaaaagactctcgaccgcaatgaagtttacgactttctgttcacagatctcaagatcgtctaccgctgcgggaatccttacggggtctgtaaacaatgtcttcgcctgctgtccaaggtgtccgaatatcgctacttcaactattctgtgtatCACTGCACTCGAGACa	virus
595	596	A4U7F2	Alphapapillomavirus 9	Human papillomavirus type 67	MFQDTDEKPRNLHELCEALETTVHEISLPCVQCKKTLDRNEVYDFLFTDLKIVYRCGNPYGVCKQCLRLLSKVSEYRYFNYSVYGNTLEEIVHKPLNEITIRCITCQRPLCPQEKQRHVDRKKRFHNISNRWTGRCSVCWRPQRTQTQV	GNPYGVCKQCLRLLSKVSEYRYFNYSVYGNTLEEIVHKPLNEITIRCITCQRPLCP	aGGAATTCCGCTGCGTgggaatccttacggggtctgtaaacaatgtcttcgcctgctgtccaaggtgtccgaatatcgctacttcaactattctgtgtatgggaacaccctggaggaaatcgtccacaaaccacttaacgaaattacaatccgctgcatcacatgccaacgccctctctgtccaCAGGgaagagctcgaa	virus
596	597	A4U7F2	Alphapapillomavirus 9	Human papillomavirus type 67	MFQDTDEKPRNLHELCEALETTVHEISLPCVQCKKTLDRNEVYDFLFTDLKIVYRCGNPYGVCKQCLRLLSKVSEYRYFNYSVYGNTLEEIVHKPLNEITIRCITCQRPLCPQEKQRHVDRKKRFHNISNRWTGRCSVCWRPQRTQTQV	GNTLEEIVHKPLNEITIRCITCQRPLCPQEKQRHVDRKKRFHNISNRWTGRCSVCW	aTGAATTCGGAGCGGTgggaacaccctggaggaaatcgtccacaaaccacttaacgaaattacaatccgctgcatcacatgccaacgccctctctgtccacaagagaaacaacgccatgtcgaccgcaaaaagcgcttccataacatttctaaccgctggacagggcgctgctctgtctgctggCACTGCACTCGAGACa	virus
597	598	A4U7F2	Alphapapillomavirus 9	Human papillomavirus type 67	MFQDTDEKPRNLHELCEALETTVHEISLPCVQCKKTLDRNEVYDFLFTDLKIVYRCGNPYGVCKQCLRLLSKVSEYRYFNYSVYGNTLEEIVHKPLNEITIRCITCQRPLCPQEKQRHVDRKKRFHNISNRWTGRCSVCWRPQRTQTQV	QEKQRHVDRKKRFHNISNRWTGRCSVCWRPQRTQTQV	aGGAATTCCGCTGCGTcaagagaaacaacgccatgtcgaccgcaaaaagcgcttccataacatttctaaccgctggacagggcgctgctctgtctgctggcgccctcaacgcacacagactcaggtttaatctgagctcagtccacgagcagatccgtgtgtgtaggtagattacagcatttctCAGGgaagagctcgaa	virus
598	599	A4U7F3	Alphapapillomavirus 9	Human papillomavirus type 67	MRGDKATLQDYILDLKPETTDLYCYEQLHDSSDEEDEVGMDRPDGQAKPDTTNYHIVTVCNICECTLRLCIHSTAADVRTIQQMLMNTLGIVCPTCAQQ	MRGDKATLQDYILDLKPETTDLYCYEQLHDSSDEEDEVGMDRPDGQAKPDTTNYHI	aGGAATTCCGCTGCGTatgcgcggtgacaaagcaactctccaggactatatcctggacttgaaaccagagaccacagatctgtactgctatgagcaacttcatgactccagtgatgaagaggatgaggtgggtatggatcgcccagatggtcaagccaagcctgatactactaattatcatatcCAGGgaagagctcgaa	virus
599	600	A4U7F3	Alphapapillomavirus 9	Human papillomavirus type 67	MRGDKATLQDYILDLKPETTDLYCYEQLHDSSDEEDEVGMDRPDGQAKPDTTNYHIVTVCNICECTLRLCIHSTAADVRTIQQMLMNTLGIVCPTCAQQ	HDSSDEEDEVGMDRPDGQAKPDTTNYHIVTVCNICECTLRLCIHSTAADVRTIQQM	aTGAATTCGGAGCGGTcatgactccagtgatgaagaggatgaggtgggtatggatcgcccagatggtcaagccaagcctgatactactaattatcatatcgtcacagtctgtaatatctgcgagtgtacccttcgcttgtgcatccattctactgctgctgatgttcgcacaatccaacaaatgCACTGCACTCGAGACa	virus
600	601	A4U7F3	Alphapapillomavirus 9	Human papillomavirus type 67	MRGDKATLQDYILDLKPETTDLYCYEQLHDSSDEEDEVGMDRPDGQAKPDTTNYHIVTVCNICECTLRLCIHSTAADVRTIQQMLMNTLGIVCPTCAQQ	VTVCNICECTLRLCIHSTAADVRTIQQMLMNTLGIVCPTCAQQ	aGGAATTCCGCTGCGTgtcacagtctgtaatatctgcgagtgtacccttcgcttgtgcatccattctactgctgctgatgttcgcacaatccaacaaatgctcatgaatacactcgggattgtctgccctacatgcgcccagcagtaatctgagctcagtccacgagcagatccgtgtgtgtagCAGGgaagagctcgaa	virus
601	602	A4U7F4	Alphapapillomavirus 9	Human papillomavirus type 67	MEDPEGTDGEQGGCTGWFSVEAIIEKRTGDKVSEDEDEDASDTGSDLIGFIDDTHIENIQADTQAARALFNLQEEEDDLNAVSALKRKFTGIQACGGNSNGIENQACTAAKRRAYDIEDSGYGNTEVETQETMVQVEGQNGDMQCSSQCSTGASSTGNSVDMQSESNSSQEQSMPLQTVENIMHVNNIKATLMHKFKEAYGVTFTQLIRPFKSDRTSCTDWCVTAFGITPSVAESLKVLIKPQTLYTHLQCLTCDRGIIILLLVRFKCAKNRLTVSKLMSNLLSIPETHMIIEPPKIRSTTCALYWFRTGMSNISEVSGQTPEWIERLTVLQHSFDDTIFDLGEMVQWAYDNDITDDSEIAYQYAMLADVNSNAAAFLKSNSQAKIVKDCGTMCRHYKR…	MEDPEGTDGEQGGCTGWFSVEAIIEKRTGDKVSEDEDEDASDTGSDLIGFIDDTHI	aGGAATTCCGCTGCGTatggaagatcctgagggtaccgatggtgaacaagggggttgcaccggttggttttccgttgaggccattatcgaaaagcgcacaggggacaaagtcagtgaagatgaagacgaagacgcaagcgacactggttcagaccttattggtttcatcgatgacacccacatcCAGGgaagagctcgaa	virus
602	603	A4U7F4	Alphapapillomavirus 9	Human papillomavirus type 67	MEDPEGTDGEQGGCTGWFSVEAIIEKRTGDKVSEDEDEDASDTGSDLIGFIDDTHIENIQADTQAARALFNLQEEEDDLNAVSALKRKFTGIQACGGNSNGIENQACTAAKRRAYDIEDSGYGNTEVETQETMVQVEGQNGDMQCSSQCSTGASSTGNSVDMQSESNSSQEQSMPLQTVENIMHVNNIKATLMHKFKEAYGVTFTQLIRPFKSDRTSCTDWCVTAFGITPSVAESLKVLIKPQTLYTHLQCLTCDRGIIILLLVRFKCAKNRLTVSKLMSNLLSIPETHMIIEPPKIRSTTCALYWFRTGMSNISEVSGQTPEWIERLTVLQHSFDDTIFDLGEMVQWAYDNDITDDSEIAYQYAMLADVNSNAAAFLKSNSQAKIVKDCGTMCRHYKR…	GDKVSEDEDEDASDTGSDLIGFIDDTHIENIQADTQAARALFNLQEEEDDLNAVSA	aTGAATTCGGAGCGGTggggacaaagtcagtgaagatgaagacgaagacgcaagcgacactggttcagaccttattggtttcatcgatgacacccacatcgagaacattcaggccgatactcaggccgcacgcgccctgtttaatctccaagaggaagaggacgatttgaatgctgtctctgccCACTGCACTCGAGACa	virus
603	604	A4U7F4	Alphapapillomavirus 9	Human papillomavirus type 67	MEDPEGTDGEQGGCTGWFSVEAIIEKRTGDKVSEDEDEDASDTGSDLIGFIDDTHIENIQADTQAARALFNLQEEEDDLNAVSALKRKFTGIQACGGNSNGIENQACTAAKRRAYDIEDSGYGNTEVETQETMVQVEGQNGDMQCSSQCSTGASSTGNSVDMQSESNSSQEQSMPLQTVENIMHVNNIKATLMHKFKEAYGVTFTQLIRPFKSDRTSCTDWCVTAFGITPSVAESLKVLIKPQTLYTHLQCLTCDRGIIILLLVRFKCAKNRLTVSKLMSNLLSIPETHMIIEPPKIRSTTCALYWFRTGMSNISEVSGQTPEWIERLTVLQHSFDDTIFDLGEMVQWAYDNDITDDSEIAYQYAMLADVNSNAAAFLKSNSQAKIVKDCGTMCRHYKR…	ENIQADTQAARALFNLQEEEDDLNAVSALKRKFTGIQACGGNSNGIENQACTAAKR	aGGAATTCCGCTGCGTgagaacattcaggccgatactcaggccgcacgcgccctgtttaatctccaagaggaagaggacgatttgaatgctgtctctgccctcaaacgcaagttcacaggtattcaggcctgcggtggtaatagcaatgggattgaaaaccaggcttgtaccgccgcaaaacgcCAGGgaagagctcgaa	virus
604	605	A4U7F4	Alphapapillomavirus 9	Human papillomavirus type 67	MEDPEGTDGEQGGCTGWFSVEAIIEKRTGDKVSEDEDEDASDTGSDLIGFIDDTHIENIQADTQAARALFNLQEEEDDLNAVSALKRKFTGIQACGGNSNGIENQACTAAKRRAYDIEDSGYGNTEVETQETMVQVEGQNGDMQCSSQCSTGASSTGNSVDMQSESNSSQEQSMPLQTVENIMHVNNIKATLMHKFKEAYGVTFTQLIRPFKSDRTSCTDWCVTAFGITPSVAESLKVLIKPQTLYTHLQCLTCDRGIIILLLVRFKCAKNRLTVSKLMSNLLSIPETHMIIEPPKIRSTTCALYWFRTGMSNISEVSGQTPEWIERLTVLQHSFDDTIFDLGEMVQWAYDNDITDDSEIAYQYAMLADVNSNAAAFLKSNSQAKIVKDCGTMCRHYKR…	LKRKFTGIQACGGNSNGIENQACTAAKRRAYDIEDSGYGNTEVETQETMVQVEGQN	aTGAATTCGGAGCGGTctcaaacgcaagttcacaggtattcaggcctgcggtggtaatagcaatgggattgaaaaccaggcttgtaccgccgcaaaacgccgcgcctatgacatcgaagattctggttatgggaatactgaggtcgagacacaggaaacaatggtgcaagttgaaggccaaaacCACTGCACTCGAGACa	virus
605	606	A4U7F4	Alphapapillomavirus 9	Human papillomavirus type 67	MEDPEGTDGEQGGCTGWFSVEAIIEKRTGDKVSEDEDEDASDTGSDLIGFIDDTHIENIQADTQAARALFNLQEEEDDLNAVSALKRKFTGIQACGGNSNGIENQACTAAKRRAYDIEDSGYGNTEVETQETMVQVEGQNGDMQCSSQCSTGASSTGNSVDMQSESNSSQEQSMPLQTVENIMHVNNIKATLMHKFKEAYGVTFTQLIRPFKSDRTSCTDWCVTAFGITPSVAESLKVLIKPQTLYTHLQCLTCDRGIIILLLVRFKCAKNRLTVSKLMSNLLSIPETHMIIEPPKIRSTTCALYWFRTGMSNISEVSGQTPEWIERLTVLQHSFDDTIFDLGEMVQWAYDNDITDDSEIAYQYAMLADVNSNAAAFLKSNSQAKIVKDCGTMCRHYKR…	RAYDIEDSGYGNTEVETQETMVQVEGQNGDMQCSSQCSTGASSTGNSVDMQSESNS	aGGAATTCCGCTGCGTcgcgcctatgacatcgaagattctggttatgggaatactgaggtcgagacacaggaaacaatggtgcaagttgaaggccaaaacggggacatgcaatgttcaagccagtgtagcaccggcgcttccagtacaggtaatagtgttgatatgcaaagcgagtctaattcaCAGGgaagagctcgaa	virus
606	607	A4U7F4	Alphapapillomavirus 9	Human papillomavirus type 67	MEDPEGTDGEQGGCTGWFSVEAIIEKRTGDKVSEDEDEDASDTGSDLIGFIDDTHIENIQADTQAARALFNLQEEEDDLNAVSALKRKFTGIQACGGNSNGIENQACTAAKRRAYDIEDSGYGNTEVETQETMVQVEGQNGDMQCSSQCSTGASSTGNSVDMQSESNSSQEQSMPLQTVENIMHVNNIKATLMHKFKEAYGVTFTQLIRPFKSDRTSCTDWCVTAFGITPSVAESLKVLIKPQTLYTHLQCLTCDRGIIILLLVRFKCAKNRLTVSKLMSNLLSIPETHMIIEPPKIRSTTCALYWFRTGMSNISEVSGQTPEWIERLTVLQHSFDDTIFDLGEMVQWAYDNDITDDSEIAYQYAMLADVNSNAAAFLKSNSQAKIVKDCGTMCRHYKR…	GDMQCSSQCSTGASSTGNSVDMQSESNSSQEQSMPLQTVENIMHVNNIKATLMHKF	aTGAATTCGGAGCGGTggggacatgcaatgttcaagccagtgtagcaccggcgcttccagtacaggtaatagtgttgatatgcaaagcgagtctaattcaagtcaagaacaatctatgccactccaaactgtggaaaatatcatgcatgtgaataacatcaaagctacactgatgcacaagtttCACTGCACTCGAGACa	virus
607	608	A4U7F4	Alphapapillomavirus 9	Human papillomavirus type 67	MEDPEGTDGEQGGCTGWFSVEAIIEKRTGDKVSEDEDEDASDTGSDLIGFIDDTHIENIQADTQAARALFNLQEEEDDLNAVSALKRKFTGIQACGGNSNGIENQACTAAKRRAYDIEDSGYGNTEVETQETMVQVEGQNGDMQCSSQCSTGASSTGNSVDMQSESNSSQEQSMPLQTVENIMHVNNIKATLMHKFKEAYGVTFTQLIRPFKSDRTSCTDWCVTAFGITPSVAESLKVLIKPQTLYTHLQCLTCDRGIIILLLVRFKCAKNRLTVSKLMSNLLSIPETHMIIEPPKIRSTTCALYWFRTGMSNISEVSGQTPEWIERLTVLQHSFDDTIFDLGEMVQWAYDNDITDDSEIAYQYAMLADVNSNAAAFLKSNSQAKIVKDCGTMCRHYKR…	SQEQSMPLQTVENIMHVNNIKATLMHKFKEAYGVTFTQLIRPFKSDRTSCTDWCVT	aGGAATTCCGCTGCGTagtcaagaacaatctatgccactccaaactgtggaaaatatcatgcatgtgaataacatcaaagctacactgatgcacaagtttaaggaagcatatggtgtcacttttactcaattgattcgcccatttaaaagtgatcgcacctcttgcacagattggtgcgttactCAGGgaagagctcgaa	virus
608	609	A4U7F4	Alphapapillomavirus 9	Human papillomavirus type 67	MEDPEGTDGEQGGCTGWFSVEAIIEKRTGDKVSEDEDEDASDTGSDLIGFIDDTHIENIQADTQAARALFNLQEEEDDLNAVSALKRKFTGIQACGGNSNGIENQACTAAKRRAYDIEDSGYGNTEVETQETMVQVEGQNGDMQCSSQCSTGASSTGNSVDMQSESNSSQEQSMPLQTVENIMHVNNIKATLMHKFKEAYGVTFTQLIRPFKSDRTSCTDWCVTAFGITPSVAESLKVLIKPQTLYTHLQCLTCDRGIIILLLVRFKCAKNRLTVSKLMSNLLSIPETHMIIEPPKIRSTTCALYWFRTGMSNISEVSGQTPEWIERLTVLQHSFDDTIFDLGEMVQWAYDNDITDDSEIAYQYAMLADVNSNAAAFLKSNSQAKIVKDCGTMCRHYKR…	KEAYGVTFTQLIRPFKSDRTSCTDWCVTAFGITPSVAESLKVLIKPQTLYTHLQCL	aTGAATTCGGAGCGGTaaggaagcatatggtgtcacttttactcaattgattcgcccatttaaaagtgatcgcacctcttgcacagattggtgcgttactgcctttggcattacacctagtgtcgcagagtctctgaaggtgcttatcaaacctcaaaccctctacacccatcttcagtgcctgCACTGCACTCGAGACa	virus
609	610	A4U7F4	Alphapapillomavirus 9	Human papillomavirus type 67	MEDPEGTDGEQGGCTGWFSVEAIIEKRTGDKVSEDEDEDASDTGSDLIGFIDDTHIENIQADTQAARALFNLQEEEDDLNAVSALKRKFTGIQACGGNSNGIENQACTAAKRRAYDIEDSGYGNTEVETQETMVQVEGQNGDMQCSSQCSTGASSTGNSVDMQSESNSSQEQSMPLQTVENIMHVNNIKATLMHKFKEAYGVTFTQLIRPFKSDRTSCTDWCVTAFGITPSVAESLKVLIKPQTLYTHLQCLTCDRGIIILLLVRFKCAKNRLTVSKLMSNLLSIPETHMIIEPPKIRSTTCALYWFRTGMSNISEVSGQTPEWIERLTVLQHSFDDTIFDLGEMVQWAYDNDITDDSEIAYQYAMLADVNSNAAAFLKSNSQAKIVKDCGTMCRHYKR…	AFGITPSVAESLKVLIKPQTLYTHLQCLTCDRGIIILLLVRFKCAKNRLTVSKLMS	aGGAATTCCGCTGCGTgcctttggcattacacctagtgtcgcagagtctctgaaggtgcttatcaaacctcaaaccctctacacccatcttcagtgcctgacctgtgatcgcggtattattattctgcttcttgtccgcttcaaatgcgcaaaaaaccgcctcactgtttccaaacttatgtccCAGGgaagagctcgaa	virus
610	611	A4U7F4	Alphapapillomavirus 9	Human papillomavirus type 67	MEDPEGTDGEQGGCTGWFSVEAIIEKRTGDKVSEDEDEDASDTGSDLIGFIDDTHIENIQADTQAARALFNLQEEEDDLNAVSALKRKFTGIQACGGNSNGIENQACTAAKRRAYDIEDSGYGNTEVETQETMVQVEGQNGDMQCSSQCSTGASSTGNSVDMQSESNSSQEQSMPLQTVENIMHVNNIKATLMHKFKEAYGVTFTQLIRPFKSDRTSCTDWCVTAFGITPSVAESLKVLIKPQTLYTHLQCLTCDRGIIILLLVRFKCAKNRLTVSKLMSNLLSIPETHMIIEPPKIRSTTCALYWFRTGMSNISEVSGQTPEWIERLTVLQHSFDDTIFDLGEMVQWAYDNDITDDSEIAYQYAMLADVNSNAAAFLKSNSQAKIVKDCGTMCRHYKR…	TCDRGIIILLLVRFKCAKNRLTVSKLMSNLLSIPETHMIIEPPKIRSTTCALYWFR	aTGAATTCGGAGCGGTacctgtgatcgcggtattattattctgcttcttgtccgcttcaaatgcgcaaaaaaccgcctcactgtttccaaacttatgtccaatttgctcagtatccctgaaactcacatgatcattgaacctcctaagatccgcagcaccacttgcgccctttactggtttcgcCACTGCACTCGAGACa	virus
611	612	A4U7F4	Alphapapillomavirus 9	Human papillomavirus type 67	MEDPEGTDGEQGGCTGWFSVEAIIEKRTGDKVSEDEDEDASDTGSDLIGFIDDTHIENIQADTQAARALFNLQEEEDDLNAVSALKRKFTGIQACGGNSNGIENQACTAAKRRAYDIEDSGYGNTEVETQETMVQVEGQNGDMQCSSQCSTGASSTGNSVDMQSESNSSQEQSMPLQTVENIMHVNNIKATLMHKFKEAYGVTFTQLIRPFKSDRTSCTDWCVTAFGITPSVAESLKVLIKPQTLYTHLQCLTCDRGIIILLLVRFKCAKNRLTVSKLMSNLLSIPETHMIIEPPKIRSTTCALYWFRTGMSNISEVSGQTPEWIERLTVLQHSFDDTIFDLGEMVQWAYDNDITDDSEIAYQYAMLADVNSNAAAFLKSNSQAKIVKDCGTMCRHYKR…	NLLSIPETHMIIEPPKIRSTTCALYWFRTGMSNISEVSGQTPEWIERLTVLQHSFD	aGGAATTCCGCTGCGTaatttgctcagtatccctgaaactcacatgatcattgaacctcctaagatccgcagcaccacttgcgccctttactggtttcgcacagggatgagtaacattagcgaggtcagtggtcagacacctgagtggatcgaacgccttactgtgctccaacactcatttgatCAGGgaagagctcgaa	virus
612	613	A4U7F4	Alphapapillomavirus 9	Human papillomavirus type 67	MEDPEGTDGEQGGCTGWFSVEAIIEKRTGDKVSEDEDEDASDTGSDLIGFIDDTHIENIQADTQAARALFNLQEEEDDLNAVSALKRKFTGIQACGGNSNGIENQACTAAKRRAYDIEDSGYGNTEVETQETMVQVEGQNGDMQCSSQCSTGASSTGNSVDMQSESNSSQEQSMPLQTVENIMHVNNIKATLMHKFKEAYGVTFTQLIRPFKSDRTSCTDWCVTAFGITPSVAESLKVLIKPQTLYTHLQCLTCDRGIIILLLVRFKCAKNRLTVSKLMSNLLSIPETHMIIEPPKIRSTTCALYWFRTGMSNISEVSGQTPEWIERLTVLQHSFDDTIFDLGEMVQWAYDNDITDDSEIAYQYAMLADVNSNAAAFLKSNSQAKIVKDCGTMCRHYKR…	TGMSNISEVSGQTPEWIERLTVLQHSFDDTIFDLGEMVQWAYDNDITDDSEIAYQY	aTGAATTCGGAGCGGTacagggatgagtaacattagcgaggtcagtggtcagacacctgagtggatcgaacgccttactgtgctccaacactcatttgatgacaccatttttgatcttggcgaaatggtccaatgggcttatgacaatgacattactgatgactccgaaatcgcatatcaatatCACTGCACTCGAGACa	virus
613	614	A4U7F4	Alphapapillomavirus 9	Human papillomavirus type 67	MEDPEGTDGEQGGCTGWFSVEAIIEKRTGDKVSEDEDEDASDTGSDLIGFIDDTHIENIQADTQAARALFNLQEEEDDLNAVSALKRKFTGIQACGGNSNGIENQACTAAKRRAYDIEDSGYGNTEVETQETMVQVEGQNGDMQCSSQCSTGASSTGNSVDMQSESNSSQEQSMPLQTVENIMHVNNIKATLMHKFKEAYGVTFTQLIRPFKSDRTSCTDWCVTAFGITPSVAESLKVLIKPQTLYTHLQCLTCDRGIIILLLVRFKCAKNRLTVSKLMSNLLSIPETHMIIEPPKIRSTTCALYWFRTGMSNISEVSGQTPEWIERLTVLQHSFDDTIFDLGEMVQWAYDNDITDDSEIAYQYAMLADVNSNAAAFLKSNSQAKIVKDCGTMCRHYKR…	DTIFDLGEMVQWAYDNDITDDSEIAYQYAMLADVNSNAAAFLKSNSQAKIVKDCGT	aGGAATTCCGCTGCGTgacaccatttttgatcttggcgaaatggtccaatgggcttatgacaatgacattactgatgactccgaaatcgcatatcaatatgctatgctggcagatgttaacagtaatgctgccgcctttctcaaaagcaatagtcaggccaagattgttaaagattgcggtaccCAGGgaagagctcgaa	virus
614	615	A4U7F4	Alphapapillomavirus 9	Human papillomavirus type 67	MEDPEGTDGEQGGCTGWFSVEAIIEKRTGDKVSEDEDEDASDTGSDLIGFIDDTHIENIQADTQAARALFNLQEEEDDLNAVSALKRKFTGIQACGGNSNGIENQACTAAKRRAYDIEDSGYGNTEVETQETMVQVEGQNGDMQCSSQCSTGASSTGNSVDMQSESNSSQEQSMPLQTVENIMHVNNIKATLMHKFKEAYGVTFTQLIRPFKSDRTSCTDWCVTAFGITPSVAESLKVLIKPQTLYTHLQCLTCDRGIIILLLVRFKCAKNRLTVSKLMSNLLSIPETHMIIEPPKIRSTTCALYWFRTGMSNISEVSGQTPEWIERLTVLQHSFDDTIFDLGEMVQWAYDNDITDDSEIAYQYAMLADVNSNAAAFLKSNSQAKIVKDCGTMCRHYKR…	AMLADVNSNAAAFLKSNSQAKIVKDCGTMCRHYKRAEKRKMTIGQWIQARCEKVND	aTGAATTCGGAGCGGTgctatgctggcagatgttaacagtaatgctgccgcctttctcaaaagcaatagtcaggccaagattgttaaagattgcggtaccatgtgtcgccactataagcgcgccgaaaagcgcaaaatgactatcgggcaatggatccaagctcgctgtgagaaagtcaatgacCACTGCACTCGAGACa	virus
615	616	A4U7F4	Alphapapillomavirus 9	Human papillomavirus type 67	MEDPEGTDGEQGGCTGWFSVEAIIEKRTGDKVSEDEDEDASDTGSDLIGFIDDTHIENIQADTQAARALFNLQEEEDDLNAVSALKRKFTGIQACGGNSNGIENQACTAAKRRAYDIEDSGYGNTEVETQETMVQVEGQNGDMQCSSQCSTGASSTGNSVDMQSESNSSQEQSMPLQTVENIMHVNNIKATLMHKFKEAYGVTFTQLIRPFKSDRTSCTDWCVTAFGITPSVAESLKVLIKPQTLYTHLQCLTCDRGIIILLLVRFKCAKNRLTVSKLMSNLLSIPETHMIIEPPKIRSTTCALYWFRTGMSNISEVSGQTPEWIERLTVLQHSFDDTIFDLGEMVQWAYDNDITDDSEIAYQYAMLADVNSNAAAFLKSNSQAKIVKDCGTMCRHYKR…	MCRHYKRAEKRKMTIGQWIQARCEKVNDGGDWRTIVKLLRYQNVEFTQFLATFKKF	aGGAATTCCGCTGCGTatgtgtcgccactataagcgcgccgaaaagcgcaaaatgactatcgggcaatggatccaagctcgctgtgagaaagtcaatgacggcggggattggcgcactattgtgaaactccttcgctatcaaaacgtcgagttcactcagtttcttgctacctttaagaaatttCAGGgaagagctcgaa	virus
616	617	A4U7F4	Alphapapillomavirus 9	Human papillomavirus type 67	MEDPEGTDGEQGGCTGWFSVEAIIEKRTGDKVSEDEDEDASDTGSDLIGFIDDTHIENIQADTQAARALFNLQEEEDDLNAVSALKRKFTGIQACGGNSNGIENQACTAAKRRAYDIEDSGYGNTEVETQETMVQVEGQNGDMQCSSQCSTGASSTGNSVDMQSESNSSQEQSMPLQTVENIMHVNNIKATLMHKFKEAYGVTFTQLIRPFKSDRTSCTDWCVTAFGITPSVAESLKVLIKPQTLYTHLQCLTCDRGIIILLLVRFKCAKNRLTVSKLMSNLLSIPETHMIIEPPKIRSTTCALYWFRTGMSNISEVSGQTPEWIERLTVLQHSFDDTIFDLGEMVQWAYDNDITDDSEIAYQYAMLADVNSNAAAFLKSNSQAKIVKDCGTMCRHYKR…	GGDWRTIVKLLRYQNVEFTQFLATFKKFLKGIPKKSCMVICGPPNTGKTYFAMSLI	aTGAATTCGGAGCGGTggcggggattggcgcactattgtgaaactccttcgctatcaaaacgtcgagttcactcagtttcttgctacctttaagaaatttttgaaaggtatccctaaaaagagttgtatggttatttgcggtccacctaatacaggcaagacttattttgctatgtcactgattCACTGCACTCGAGACa	virus
617	618	A4U7F4	Alphapapillomavirus 9	Human papillomavirus type 67	MEDPEGTDGEQGGCTGWFSVEAIIEKRTGDKVSEDEDEDASDTGSDLIGFIDDTHIENIQADTQAARALFNLQEEEDDLNAVSALKRKFTGIQACGGNSNGIENQACTAAKRRAYDIEDSGYGNTEVETQETMVQVEGQNGDMQCSSQCSTGASSTGNSVDMQSESNSSQEQSMPLQTVENIMHVNNIKATLMHKFKEAYGVTFTQLIRPFKSDRTSCTDWCVTAFGITPSVAESLKVLIKPQTLYTHLQCLTCDRGIIILLLVRFKCAKNRLTVSKLMSNLLSIPETHMIIEPPKIRSTTCALYWFRTGMSNISEVSGQTPEWIERLTVLQHSFDDTIFDLGEMVQWAYDNDITDDSEIAYQYAMLADVNSNAAAFLKSNSQAKIVKDCGTMCRHYKR…	LKGIPKKSCMVICGPPNTGKTYFAMSLIHFLQGCVISYVNAKSHFWLQPLSDAKIG	aGGAATTCCGCTGCGTttgaaaggtatccctaaaaagagttgtatggttatttgcggtccacctaatacaggcaagacttattttgctatgtcactgattcattttcttcaggggtgtgtcatttcttatgtcaacgcaaagagtcacttctggttgcagcctttgagtgacgcaaagattggtCAGGgaagagctcgaa	virus
618	619	A4U7F4	Alphapapillomavirus 9	Human papillomavirus type 67	MEDPEGTDGEQGGCTGWFSVEAIIEKRTGDKVSEDEDEDASDTGSDLIGFIDDTHIENIQADTQAARALFNLQEEEDDLNAVSALKRKFTGIQACGGNSNGIENQACTAAKRRAYDIEDSGYGNTEVETQETMVQVEGQNGDMQCSSQCSTGASSTGNSVDMQSESNSSQEQSMPLQTVENIMHVNNIKATLMHKFKEAYGVTFTQLIRPFKSDRTSCTDWCVTAFGITPSVAESLKVLIKPQTLYTHLQCLTCDRGIIILLLVRFKCAKNRLTVSKLMSNLLSIPETHMIIEPPKIRSTTCALYWFRTGMSNISEVSGQTPEWIERLTVLQHSFDDTIFDLGEMVQWAYDNDITDDSEIAYQYAMLADVNSNAAAFLKSNSQAKIVKDCGTMCRHYKR…	HFLQGCVISYVNAKSHFWLQPLSDAKIGMIDDVTAICWTYIDDYLRNALDGNDISI	aTGAATTCGGAGCGGTcattttcttcaggggtgtgtcatttcttatgtcaacgcaaagagtcacttctggttgcagcctttgagtgacgcaaagattggtatgattgacgacgttaccgcaatctgctggacctacatcgatgactatcttcgcaacgccctggacgggaatgacatctcaatcCACTGCACTCGAGACa	virus
619	620	A4U7F4	Alphapapillomavirus 9	Human papillomavirus type 67	MEDPEGTDGEQGGCTGWFSVEAIIEKRTGDKVSEDEDEDASDTGSDLIGFIDDTHIENIQADTQAARALFNLQEEEDDLNAVSALKRKFTGIQACGGNSNGIENQACTAAKRRAYDIEDSGYGNTEVETQETMVQVEGQNGDMQCSSQCSTGASSTGNSVDMQSESNSSQEQSMPLQTVENIMHVNNIKATLMHKFKEAYGVTFTQLIRPFKSDRTSCTDWCVTAFGITPSVAESLKVLIKPQTLYTHLQCLTCDRGIIILLLVRFKCAKNRLTVSKLMSNLLSIPETHMIIEPPKIRSTTCALYWFRTGMSNISEVSGQTPEWIERLTVLQHSFDDTIFDLGEMVQWAYDNDITDDSEIAYQYAMLADVNSNAAAFLKSNSQAKIVKDCGTMCRHYKR…	MIDDVTAICWTYIDDYLRNALDGNDISIDVKHKALVQLKCPPLLLTSNIDVATDSR	aGGAATTCCGCTGCGTatgattgacgacgttaccgcaatctgctggacctacatcgatgactatcttcgcaacgccctggacgggaatgacatctcaatcgacgtgaagcataaagcccttgttcaactgaagtgtccacctctgctgttgacctcaaatatcgatgtcgctactgatagccgcCAGGgaagagctcgaa	virus
620	621	A4U7F4	Alphapapillomavirus 9	Human papillomavirus type 67	MEDPEGTDGEQGGCTGWFSVEAIIEKRTGDKVSEDEDEDASDTGSDLIGFIDDTHIENIQADTQAARALFNLQEEEDDLNAVSALKRKFTGIQACGGNSNGIENQACTAAKRRAYDIEDSGYGNTEVETQETMVQVEGQNGDMQCSSQCSTGASSTGNSVDMQSESNSSQEQSMPLQTVENIMHVNNIKATLMHKFKEAYGVTFTQLIRPFKSDRTSCTDWCVTAFGITPSVAESLKVLIKPQTLYTHLQCLTCDRGIIILLLVRFKCAKNRLTVSKLMSNLLSIPETHMIIEPPKIRSTTCALYWFRTGMSNISEVSGQTPEWIERLTVLQHSFDDTIFDLGEMVQWAYDNDITDDSEIAYQYAMLADVNSNAAAFLKSNSQAKIVKDCGTMCRHYKR…	DVKHKALVQLKCPPLLLTSNIDVATDSRWPFLHSRVVVFRFNNPFPFDENGNPVYN	aTGAATTCGGAGCGGTgacgtgaagcataaagcccttgttcaactgaagtgtccacctctgctgttgacctcaaatatcgatgtcgctactgatagccgctggccatttctccatagtcgcgtggtcgtgtttcgcttcaacaacccatttccttttgatgaaaacggcaatcctgtgtataacCACTGCACTCGAGACa	virus
621	622	A4U7F4	Alphapapillomavirus 9	Human papillomavirus type 67	MEDPEGTDGEQGGCTGWFSVEAIIEKRTGDKVSEDEDEDASDTGSDLIGFIDDTHIENIQADTQAARALFNLQEEEDDLNAVSALKRKFTGIQACGGNSNGIENQACTAAKRRAYDIEDSGYGNTEVETQETMVQVEGQNGDMQCSSQCSTGASSTGNSVDMQSESNSSQEQSMPLQTVENIMHVNNIKATLMHKFKEAYGVTFTQLIRPFKSDRTSCTDWCVTAFGITPSVAESLKVLIKPQTLYTHLQCLTCDRGIIILLLVRFKCAKNRLTVSKLMSNLLSIPETHMIIEPPKIRSTTCALYWFRTGMSNISEVSGQTPEWIERLTVLQHSFDDTIFDLGEMVQWAYDNDITDDSEIAYQYAMLADVNSNAAAFLKSNSQAKIVKDCGTMCRHYKR…	WPFLHSRVVVFRFNNPFPFDENGNPVYNLNDENWKSFFSRTWCQLDLIEEEDKENH	aGGAATTCCGCTGCGTtggccatttctccatagtcgcgtggtcgtgtttcgcttcaacaacccatttccttttgatgaaaacggcaatcctgtgtataaccttaatgatgaaaattggaaatctttcttctcccgcacctggtgtcagttggaccttatcgaagaagaggataaggagaatcatCAGGgaagagctcgaa	virus
622	623	A4U7F4	Alphapapillomavirus 9	Human papillomavirus type 67	MEDPEGTDGEQGGCTGWFSVEAIIEKRTGDKVSEDEDEDASDTGSDLIGFIDDTHIENIQADTQAARALFNLQEEEDDLNAVSALKRKFTGIQACGGNSNGIENQACTAAKRRAYDIEDSGYGNTEVETQETMVQVEGQNGDMQCSSQCSTGASSTGNSVDMQSESNSSQEQSMPLQTVENIMHVNNIKATLMHKFKEAYGVTFTQLIRPFKSDRTSCTDWCVTAFGITPSVAESLKVLIKPQTLYTHLQCLTCDRGIIILLLVRFKCAKNRLTVSKLMSNLLSIPETHMIIEPPKIRSTTCALYWFRTGMSNISEVSGQTPEWIERLTVLQHSFDDTIFDLGEMVQWAYDNDITDDSEIAYQYAMLADVNSNAAAFLKSNSQAKIVKDCGTMCRHYKR…	LNDENWKSFFSRTWCQLDLIEEEDKENHGGNCNTFKCSAGENSRCIRS	aTGAATTCGGAGCGGTcttaatgatgaaaattggaaatctttcttctcccgcacctggtgtcagttggaccttatcgaagaagaggataaggagaatcatggggggaattgtaacacctttaagtgttcagcaggggagaactcacgctgcattcgcagttaatctgagctcagtccacgagcaCACTGCACTCGAGACa	virus
623	624	A4UBL7	Hepatitis B virus	Hepatitis B virus (HBV)	MPLSYHHFRRLVLLDEEAGPLEEELPRLADEGLNRRVAEDLNLGNLTVSIPWTHKVGNFTGLYSSTAPVFNPHWKTPSFPNIHLHQDIIKKCEQFVGPLTINEKRRLKLIMPARFYPNFTKYLPLDKGIKPYYPEHLVNHYFQTRHYLHTLWKAGILYKRETTHSASFCGSPYSWEQELQHGAESFHQQSSGILSRPPVGSSLQSKHHKSRLGLQSQQGPLARRQQGRSRSIRAGVHPTARRPFGVEPSGSGHTTNLASKSASCLHQSPVRKTAYPAVSTFKRLSSSGHAVEFHNLPPNSARSQSERPVSPCWWLQFRNSKPCSDYCLSHIVNLLEDWGPCAEHGEHHIRIPRTPARVTGGVFLVDKNPHNTAESRLVVDFSQFSRGNYRVSWPKFAVP…	MPLSYHHFRRLVLLDEEAGPLEEELPRLADEGLNRRVAEDLNLGNLTVSIPWTHKV	aGGAATTCCGCTGCGTatgcctctctcttatcatcatttccgccgcttggttctcctcgacgaagaggctggccctctggaggaagaactccctcgcttggcagatgagggcctgaaccgccgcgttgctgaggaccttaatttgggcaacctcacagtctccattccttggacacacaaggtgCAGGgaagagctcgaa	virus
624	625	A4UBL7	Hepatitis B virus	Hepatitis B virus (HBV)	MPLSYHHFRRLVLLDEEAGPLEEELPRLADEGLNRRVAEDLNLGNLTVSIPWTHKVGNFTGLYSSTAPVFNPHWKTPSFPNIHLHQDIIKKCEQFVGPLTINEKRRLKLIMPARFYPNFTKYLPLDKGIKPYYPEHLVNHYFQTRHYLHTLWKAGILYKRETTHSASFCGSPYSWEQELQHGAESFHQQSSGILSRPPVGSSLQSKHHKSRLGLQSQQGPLARRQQGRSRSIRAGVHPTARRPFGVEPSGSGHTTNLASKSASCLHQSPVRKTAYPAVSTFKRLSSSGHAVEFHNLPPNSARSQSERPVSPCWWLQFRNSKPCSDYCLSHIVNLLEDWGPCAEHGEHHIRIPRTPARVTGGVFLVDKNPHNTAESRLVVDFSQFSRGNYRVSWPKFAVP…	ADEGLNRRVAEDLNLGNLTVSIPWTHKVGNFTGLYSSTAPVFNPHWKTPSFPNIHL	aTGAATTCGGAGCGGTgcagatgagggcctgaaccgccgcgttgctgaggaccttaatttgggcaacctcacagtctccattccttggacacacaaggtgggcaatttcacaggtctgtactcatccacagcaccagtgttcaacccacattggaagactccaagtttccctaacattcatcttCACTGCACTCGAGACa	virus
625	626	A4UBL7	Hepatitis B virus	Hepatitis B virus (HBV)	MPLSYHHFRRLVLLDEEAGPLEEELPRLADEGLNRRVAEDLNLGNLTVSIPWTHKVGNFTGLYSSTAPVFNPHWKTPSFPNIHLHQDIIKKCEQFVGPLTINEKRRLKLIMPARFYPNFTKYLPLDKGIKPYYPEHLVNHYFQTRHYLHTLWKAGILYKRETTHSASFCGSPYSWEQELQHGAESFHQQSSGILSRPPVGSSLQSKHHKSRLGLQSQQGPLARRQQGRSRSIRAGVHPTARRPFGVEPSGSGHTTNLASKSASCLHQSPVRKTAYPAVSTFKRLSSSGHAVEFHNLPPNSARSQSERPVSPCWWLQFRNSKPCSDYCLSHIVNLLEDWGPCAEHGEHHIRIPRTPARVTGGVFLVDKNPHNTAESRLVVDFSQFSRGNYRVSWPKFAVP…	GNFTGLYSSTAPVFNPHWKTPSFPNIHLHQDIIKKCEQFVGPLTINEKRRLKLIMP	aGGAATTCCGCTGCGTggcaatttcacaggtctgtactcatccacagcaccagtgttcaacccacattggaagactccaagtttccctaacattcatcttcaccaggatatcatcaagaaatgtgaacaattcgttgggcctctcacaattaacgagaaacgccgcctcaaactcatcatgccaCAGGgaagagctcgaa	virus
626	627	A4UBL7	Hepatitis B virus	Hepatitis B virus (HBV)	MPLSYHHFRRLVLLDEEAGPLEEELPRLADEGLNRRVAEDLNLGNLTVSIPWTHKVGNFTGLYSSTAPVFNPHWKTPSFPNIHLHQDIIKKCEQFVGPLTINEKRRLKLIMPARFYPNFTKYLPLDKGIKPYYPEHLVNHYFQTRHYLHTLWKAGILYKRETTHSASFCGSPYSWEQELQHGAESFHQQSSGILSRPPVGSSLQSKHHKSRLGLQSQQGPLARRQQGRSRSIRAGVHPTARRPFGVEPSGSGHTTNLASKSASCLHQSPVRKTAYPAVSTFKRLSSSGHAVEFHNLPPNSARSQSERPVSPCWWLQFRNSKPCSDYCLSHIVNLLEDWGPCAEHGEHHIRIPRTPARVTGGVFLVDKNPHNTAESRLVVDFSQFSRGNYRVSWPKFAVP…	HQDIIKKCEQFVGPLTINEKRRLKLIMPARFYPNFTKYLPLDKGIKPYYPEHLVNH	aTGAATTCGGAGCGGTcaccaggatatcatcaagaaatgtgaacaattcgttgggcctctcacaattaacgagaaacgccgcctcaaactcatcatgccagcccgcttctatcctaactttacaaaatatctcccacttgacaaggggattaagccttattatcctgaacaccttgtgaaccatCACTGCACTCGAGACa	virus
627	628	A4UBL7	Hepatitis B virus	Hepatitis B virus (HBV)	MPLSYHHFRRLVLLDEEAGPLEEELPRLADEGLNRRVAEDLNLGNLTVSIPWTHKVGNFTGLYSSTAPVFNPHWKTPSFPNIHLHQDIIKKCEQFVGPLTINEKRRLKLIMPARFYPNFTKYLPLDKGIKPYYPEHLVNHYFQTRHYLHTLWKAGILYKRETTHSASFCGSPYSWEQELQHGAESFHQQSSGILSRPPVGSSLQSKHHKSRLGLQSQQGPLARRQQGRSRSIRAGVHPTARRPFGVEPSGSGHTTNLASKSASCLHQSPVRKTAYPAVSTFKRLSSSGHAVEFHNLPPNSARSQSERPVSPCWWLQFRNSKPCSDYCLSHIVNLLEDWGPCAEHGEHHIRIPRTPARVTGGVFLVDKNPHNTAESRLVVDFSQFSRGNYRVSWPKFAVP…	ARFYPNFTKYLPLDKGIKPYYPEHLVNHYFQTRHYLHTLWKAGILYKRETTHSASF	aGGAATTCCGCTGCGTgcccgcttctatcctaactttacaaaatatctcccacttgacaaggggattaagccttattatcctgaacaccttgtgaaccattattttcaaacacgccactacttgcataccctttggaaggctgggattctgtataaacgcgagaccacacattcagcaagcttcCAGGgaagagctcgaa	virus
628	629	A4UBL7	Hepatitis B virus	Hepatitis B virus (HBV)	MPLSYHHFRRLVLLDEEAGPLEEELPRLADEGLNRRVAEDLNLGNLTVSIPWTHKVGNFTGLYSSTAPVFNPHWKTPSFPNIHLHQDIIKKCEQFVGPLTINEKRRLKLIMPARFYPNFTKYLPLDKGIKPYYPEHLVNHYFQTRHYLHTLWKAGILYKRETTHSASFCGSPYSWEQELQHGAESFHQQSSGILSRPPVGSSLQSKHHKSRLGLQSQQGPLARRQQGRSRSIRAGVHPTARRPFGVEPSGSGHTTNLASKSASCLHQSPVRKTAYPAVSTFKRLSSSGHAVEFHNLPPNSARSQSERPVSPCWWLQFRNSKPCSDYCLSHIVNLLEDWGPCAEHGEHHIRIPRTPARVTGGVFLVDKNPHNTAESRLVVDFSQFSRGNYRVSWPKFAVP…	YFQTRHYLHTLWKAGILYKRETTHSASFCGSPYSWEQELQHGAESFHQQSSGILSR	aTGAATTCGGAGCGGTtattttcaaacacgccactacttgcataccctttggaaggctgggattctgtataaacgcgagaccacacattcagcaagcttctgcgggtccccatacagttgggaacaggaacttcagcacggggcagagtcctttcatcaacagtcatcaggtattcttagtcgcCACTGCACTCGAGACa	virus
629	630	A4UBL7	Hepatitis B virus	Hepatitis B virus (HBV)	MPLSYHHFRRLVLLDEEAGPLEEELPRLADEGLNRRVAEDLNLGNLTVSIPWTHKVGNFTGLYSSTAPVFNPHWKTPSFPNIHLHQDIIKKCEQFVGPLTINEKRRLKLIMPARFYPNFTKYLPLDKGIKPYYPEHLVNHYFQTRHYLHTLWKAGILYKRETTHSASFCGSPYSWEQELQHGAESFHQQSSGILSRPPVGSSLQSKHHKSRLGLQSQQGPLARRQQGRSRSIRAGVHPTARRPFGVEPSGSGHTTNLASKSASCLHQSPVRKTAYPAVSTFKRLSSSGHAVEFHNLPPNSARSQSERPVSPCWWLQFRNSKPCSDYCLSHIVNLLEDWGPCAEHGEHHIRIPRTPARVTGGVFLVDKNPHNTAESRLVVDFSQFSRGNYRVSWPKFAVP…	CGSPYSWEQELQHGAESFHQQSSGILSRPPVGSSLQSKHHKSRLGLQSQQGPLARR	aGGAATTCCGCTGCGTtgcgggtccccatacagttgggaacaggaacttcagcacggggcagagtcctttcatcaacagtcatcaggtattcttagtcgccctccagtcggctctagccttcagagtaaacaccataagagccgccttggtctgcagtctcagcaaggtcctttggcacgccgcCAGGgaagagctcgaa	virus
630	631	A4UBL7	Hepatitis B virus	Hepatitis B virus (HBV)	MPLSYHHFRRLVLLDEEAGPLEEELPRLADEGLNRRVAEDLNLGNLTVSIPWTHKVGNFTGLYSSTAPVFNPHWKTPSFPNIHLHQDIIKKCEQFVGPLTINEKRRLKLIMPARFYPNFTKYLPLDKGIKPYYPEHLVNHYFQTRHYLHTLWKAGILYKRETTHSASFCGSPYSWEQELQHGAESFHQQSSGILSRPPVGSSLQSKHHKSRLGLQSQQGPLARRQQGRSRSIRAGVHPTARRPFGVEPSGSGHTTNLASKSASCLHQSPVRKTAYPAVSTFKRLSSSGHAVEFHNLPPNSARSQSERPVSPCWWLQFRNSKPCSDYCLSHIVNLLEDWGPCAEHGEHHIRIPRTPARVTGGVFLVDKNPHNTAESRLVVDFSQFSRGNYRVSWPKFAVP…	PPVGSSLQSKHHKSRLGLQSQQGPLARRQQGRSRSIRAGVHPTARRPFGVEPSGSG	aTGAATTCGGAGCGGTcctccagtcggctctagccttcagagtaaacaccataagagccgccttggtctgcagtctcagcaaggtcctttggcacgccgccagcagggccgctcccgctcaatccgcgccggcgtccacccaactgcacgccgcccttttggcgtcgagccttcagggtctgggCACTGCACTCGAGACa	virus
631	632	A4UBL7	Hepatitis B virus	Hepatitis B virus (HBV)	MPLSYHHFRRLVLLDEEAGPLEEELPRLADEGLNRRVAEDLNLGNLTVSIPWTHKVGNFTGLYSSTAPVFNPHWKTPSFPNIHLHQDIIKKCEQFVGPLTINEKRRLKLIMPARFYPNFTKYLPLDKGIKPYYPEHLVNHYFQTRHYLHTLWKAGILYKRETTHSASFCGSPYSWEQELQHGAESFHQQSSGILSRPPVGSSLQSKHHKSRLGLQSQQGPLARRQQGRSRSIRAGVHPTARRPFGVEPSGSGHTTNLASKSASCLHQSPVRKTAYPAVSTFKRLSSSGHAVEFHNLPPNSARSQSERPVSPCWWLQFRNSKPCSDYCLSHIVNLLEDWGPCAEHGEHHIRIPRTPARVTGGVFLVDKNPHNTAESRLVVDFSQFSRGNYRVSWPKFAVP…	QQGRSRSIRAGVHPTARRPFGVEPSGSGHTTNLASKSASCLHQSPVRKTAYPAVST	aGGAATTCCGCTGCGTcagcagggccgctcccgctcaatccgcgccggcgtccacccaactgcacgccgcccttttggcgtcgagccttcagggtctgggcacaccacaaatcttgcttctaaaagtgcctcatgcctgcaccagtcaccagtccgcaagacagcttacccagctgtgtctaccCAGGgaagagctcgaa	virus
632	633	A4UBL7	Hepatitis B virus	Hepatitis B virus (HBV)	MPLSYHHFRRLVLLDEEAGPLEEELPRLADEGLNRRVAEDLNLGNLTVSIPWTHKVGNFTGLYSSTAPVFNPHWKTPSFPNIHLHQDIIKKCEQFVGPLTINEKRRLKLIMPARFYPNFTKYLPLDKGIKPYYPEHLVNHYFQTRHYLHTLWKAGILYKRETTHSASFCGSPYSWEQELQHGAESFHQQSSGILSRPPVGSSLQSKHHKSRLGLQSQQGPLARRQQGRSRSIRAGVHPTARRPFGVEPSGSGHTTNLASKSASCLHQSPVRKTAYPAVSTFKRLSSSGHAVEFHNLPPNSARSQSERPVSPCWWLQFRNSKPCSDYCLSHIVNLLEDWGPCAEHGEHHIRIPRTPARVTGGVFLVDKNPHNTAESRLVVDFSQFSRGNYRVSWPKFAVP…	HTTNLASKSASCLHQSPVRKTAYPAVSTFKRLSSSGHAVEFHNLPPNSARSQSERP	aTGAATTCGGAGCGGTcacaccacaaatcttgcttctaaaagtgcctcatgcctgcaccagtcaccagtccgcaagacagcttacccagctgtgtctaccttcaaacgcttgtccagtagcggccatgccgtcgagttccacaatctgcctcctaacagcgcacgcagccaaagcgagcgccctCACTGCACTCGAGACa	virus
633	634	A4UBL7	Hepatitis B virus	Hepatitis B virus (HBV)	MPLSYHHFRRLVLLDEEAGPLEEELPRLADEGLNRRVAEDLNLGNLTVSIPWTHKVGNFTGLYSSTAPVFNPHWKTPSFPNIHLHQDIIKKCEQFVGPLTINEKRRLKLIMPARFYPNFTKYLPLDKGIKPYYPEHLVNHYFQTRHYLHTLWKAGILYKRETTHSASFCGSPYSWEQELQHGAESFHQQSSGILSRPPVGSSLQSKHHKSRLGLQSQQGPLARRQQGRSRSIRAGVHPTARRPFGVEPSGSGHTTNLASKSASCLHQSPVRKTAYPAVSTFKRLSSSGHAVEFHNLPPNSARSQSERPVSPCWWLQFRNSKPCSDYCLSHIVNLLEDWGPCAEHGEHHIRIPRTPARVTGGVFLVDKNPHNTAESRLVVDFSQFSRGNYRVSWPKFAVP…	FKRLSSSGHAVEFHNLPPNSARSQSERPVSPCWWLQFRNSKPCSDYCLSHIVNLLE	aGGAATTCCGCTGCGTttcaaacgcttgtccagtagcggccatgccgtcgagttccacaatctgcctcctaacagcgcacgcagccaaagcgagcgccctgttagtccatgctggtggcttcaatttcgcaatagcaagccttgctctgactattgcctctctcatatcgtgaacctcctggagCAGGgaagagctcgaa	virus
634	635	A4UBL7	Hepatitis B virus	Hepatitis B virus (HBV)	MPLSYHHFRRLVLLDEEAGPLEEELPRLADEGLNRRVAEDLNLGNLTVSIPWTHKVGNFTGLYSSTAPVFNPHWKTPSFPNIHLHQDIIKKCEQFVGPLTINEKRRLKLIMPARFYPNFTKYLPLDKGIKPYYPEHLVNHYFQTRHYLHTLWKAGILYKRETTHSASFCGSPYSWEQELQHGAESFHQQSSGILSRPPVGSSLQSKHHKSRLGLQSQQGPLARRQQGRSRSIRAGVHPTARRPFGVEPSGSGHTTNLASKSASCLHQSPVRKTAYPAVSTFKRLSSSGHAVEFHNLPPNSARSQSERPVSPCWWLQFRNSKPCSDYCLSHIVNLLEDWGPCAEHGEHHIRIPRTPARVTGGVFLVDKNPHNTAESRLVVDFSQFSRGNYRVSWPKFAVP…	VSPCWWLQFRNSKPCSDYCLSHIVNLLEDWGPCAEHGEHHIRIPRTPARVTGGVFL	aTGAATTCGGAGCGGTgttagtccatgctggtggcttcaatttcgcaatagcaagccttgctctgactattgcctctctcatatcgtgaacctcctggaggactggggcccttgtgccgaacacggtgaacaccacatccgcatccctcgcactcctgcacgcgttaccgggggtgtctttctcCACTGCACTCGAGACa	virus
635	636	A4UBL7	Hepatitis B virus	Hepatitis B virus (HBV)	MPLSYHHFRRLVLLDEEAGPLEEELPRLADEGLNRRVAEDLNLGNLTVSIPWTHKVGNFTGLYSSTAPVFNPHWKTPSFPNIHLHQDIIKKCEQFVGPLTINEKRRLKLIMPARFYPNFTKYLPLDKGIKPYYPEHLVNHYFQTRHYLHTLWKAGILYKRETTHSASFCGSPYSWEQELQHGAESFHQQSSGILSRPPVGSSLQSKHHKSRLGLQSQQGPLARRQQGRSRSIRAGVHPTARRPFGVEPSGSGHTTNLASKSASCLHQSPVRKTAYPAVSTFKRLSSSGHAVEFHNLPPNSARSQSERPVSPCWWLQFRNSKPCSDYCLSHIVNLLEDWGPCAEHGEHHIRIPRTPARVTGGVFLVDKNPHNTAESRLVVDFSQFSRGNYRVSWPKFAVP…	DWGPCAEHGEHHIRIPRTPARVTGGVFLVDKNPHNTAESRLVVDFSQFSRGNYRVS	aGGAATTCCGCTGCGTgactggggcccttgtgccgaacacggtgaacaccacatccgcatccctcgcactcctgcacgcgttaccgggggtgtctttctcgtcgataaaaaccctcataatactgccgaatctcgcctcgttgtggatttcagtcaatttagccgcgggaactaccgcgtgagtCAGGgaagagctcgaa	virus
636	637	A4UBL7	Hepatitis B virus	Hepatitis B virus (HBV)	MPLSYHHFRRLVLLDEEAGPLEEELPRLADEGLNRRVAEDLNLGNLTVSIPWTHKVGNFTGLYSSTAPVFNPHWKTPSFPNIHLHQDIIKKCEQFVGPLTINEKRRLKLIMPARFYPNFTKYLPLDKGIKPYYPEHLVNHYFQTRHYLHTLWKAGILYKRETTHSASFCGSPYSWEQELQHGAESFHQQSSGILSRPPVGSSLQSKHHKSRLGLQSQQGPLARRQQGRSRSIRAGVHPTARRPFGVEPSGSGHTTNLASKSASCLHQSPVRKTAYPAVSTFKRLSSSGHAVEFHNLPPNSARSQSERPVSPCWWLQFRNSKPCSDYCLSHIVNLLEDWGPCAEHGEHHIRIPRTPARVTGGVFLVDKNPHNTAESRLVVDFSQFSRGNYRVSWPKFAVP…	VDKNPHNTAESRLVVDFSQFSRGNYRVSWPKFAVPNLQSLTNLLSSNLSWLSLDVS	aTGAATTCGGAGCGGTgtcgataaaaaccctcataatactgccgaatctcgcctcgttgtggatttcagtcaatttagccgcgggaactaccgcgtgagttggccaaaatttgccgtgccaaatttgcagagtcttactaacctgctgtcttccaacctgagctggctctccctcgacgtctctCACTGCACTCGAGACa	virus
637	638	A4UBL7	Hepatitis B virus	Hepatitis B virus (HBV)	MPLSYHHFRRLVLLDEEAGPLEEELPRLADEGLNRRVAEDLNLGNLTVSIPWTHKVGNFTGLYSSTAPVFNPHWKTPSFPNIHLHQDIIKKCEQFVGPLTINEKRRLKLIMPARFYPNFTKYLPLDKGIKPYYPEHLVNHYFQTRHYLHTLWKAGILYKRETTHSASFCGSPYSWEQELQHGAESFHQQSSGILSRPPVGSSLQSKHHKSRLGLQSQQGPLARRQQGRSRSIRAGVHPTARRPFGVEPSGSGHTTNLASKSASCLHQSPVRKTAYPAVSTFKRLSSSGHAVEFHNLPPNSARSQSERPVSPCWWLQFRNSKPCSDYCLSHIVNLLEDWGPCAEHGEHHIRIPRTPARVTGGVFLVDKNPHNTAESRLVVDFSQFSRGNYRVSWPKFAVP…	WPKFAVPNLQSLTNLLSSNLSWLSLDVSAAFYHLPLHPAAMPHLLVGSSGLSRYVA	aGGAATTCCGCTGCGTtggccaaaatttgccgtgccaaatttgcagagtcttactaacctgctgtcttccaacctgagctggctctccctcgacgtctctgctgctttctatcacctgcctttgcaccctgctgccatgcctcatctgctcgtcggctcatcaggccttagtcgctatgtcgcaCAGGgaagagctcgaa	virus
638	639	A4UBL7	Hepatitis B virus	Hepatitis B virus (HBV)	MPLSYHHFRRLVLLDEEAGPLEEELPRLADEGLNRRVAEDLNLGNLTVSIPWTHKVGNFTGLYSSTAPVFNPHWKTPSFPNIHLHQDIIKKCEQFVGPLTINEKRRLKLIMPARFYPNFTKYLPLDKGIKPYYPEHLVNHYFQTRHYLHTLWKAGILYKRETTHSASFCGSPYSWEQELQHGAESFHQQSSGILSRPPVGSSLQSKHHKSRLGLQSQQGPLARRQQGRSRSIRAGVHPTARRPFGVEPSGSGHTTNLASKSASCLHQSPVRKTAYPAVSTFKRLSSSGHAVEFHNLPPNSARSQSERPVSPCWWLQFRNSKPCSDYCLSHIVNLLEDWGPCAEHGEHHIRIPRTPARVTGGVFLVDKNPHNTAESRLVVDFSQFSRGNYRVSWPKFAVP…	AAFYHLPLHPAAMPHLLVGSSGLSRYVARLSSNSRIFNHQHGTMQNLHDSCSRNLY	aTGAATTCGGAGCGGTgctgctttctatcacctgcctttgcaccctgctgccatgcctcatctgctcgtcggctcatcaggccttagtcgctatgtcgcacgcttgagctccaactctcgcatcttcaatcaccaacacggtacaatgcagaatttgcacgatagctgctctcgcaacctttacCACTGCACTCGAGACa	virus
639	640	A4UBL7	Hepatitis B virus	Hepatitis B virus (HBV)	MPLSYHHFRRLVLLDEEAGPLEEELPRLADEGLNRRVAEDLNLGNLTVSIPWTHKVGNFTGLYSSTAPVFNPHWKTPSFPNIHLHQDIIKKCEQFVGPLTINEKRRLKLIMPARFYPNFTKYLPLDKGIKPYYPEHLVNHYFQTRHYLHTLWKAGILYKRETTHSASFCGSPYSWEQELQHGAESFHQQSSGILSRPPVGSSLQSKHHKSRLGLQSQQGPLARRQQGRSRSIRAGVHPTARRPFGVEPSGSGHTTNLASKSASCLHQSPVRKTAYPAVSTFKRLSSSGHAVEFHNLPPNSARSQSERPVSPCWWLQFRNSKPCSDYCLSHIVNLLEDWGPCAEHGEHHIRIPRTPARVTGGVFLVDKNPHNTAESRLVVDFSQFSRGNYRVSWPKFAVP…	RLSSNSRIFNHQHGTMQNLHDSCSRNLYVSLLLLYKTFGWKLHLYSHPIILGFRKI	aGGAATTCCGCTGCGTcgcttgagctccaactctcgcatcttcaatcaccaacacggtacaatgcagaatttgcacgatagctgctctcgcaacctttacgtctctctccttctgctttacaagaccttcgggtggaagctccacctctattcacacccaattatcctcgggtttcgcaaaattCAGGgaagagctcgaa	virus
640	641	A4UBL7	Hepatitis B virus	Hepatitis B virus (HBV)	MPLSYHHFRRLVLLDEEAGPLEEELPRLADEGLNRRVAEDLNLGNLTVSIPWTHKVGNFTGLYSSTAPVFNPHWKTPSFPNIHLHQDIIKKCEQFVGPLTINEKRRLKLIMPARFYPNFTKYLPLDKGIKPYYPEHLVNHYFQTRHYLHTLWKAGILYKRETTHSASFCGSPYSWEQELQHGAESFHQQSSGILSRPPVGSSLQSKHHKSRLGLQSQQGPLARRQQGRSRSIRAGVHPTARRPFGVEPSGSGHTTNLASKSASCLHQSPVRKTAYPAVSTFKRLSSSGHAVEFHNLPPNSARSQSERPVSPCWWLQFRNSKPCSDYCLSHIVNLLEDWGPCAEHGEHHIRIPRTPARVTGGVFLVDKNPHNTAESRLVVDFSQFSRGNYRVSWPKFAVP…	VSLLLLYKTFGWKLHLYSHPIILGFRKIPMGVGLSPFLLAQFTSAICSVVRRAFPH	aTGAATTCGGAGCGGTgtctctctccttctgctttacaagaccttcgggtggaagctccacctctattcacacccaattatcctcgggtttcgcaaaattcctatgggtgtggggctctcacctttcctgctggcccaatttaccagcgctatttgttccgttgttcgccgcgcattcccacatCACTGCACTCGAGACa	virus
641	642	A4UBL7	Hepatitis B virus	Hepatitis B virus (HBV)	MPLSYHHFRRLVLLDEEAGPLEEELPRLADEGLNRRVAEDLNLGNLTVSIPWTHKVGNFTGLYSSTAPVFNPHWKTPSFPNIHLHQDIIKKCEQFVGPLTINEKRRLKLIMPARFYPNFTKYLPLDKGIKPYYPEHLVNHYFQTRHYLHTLWKAGILYKRETTHSASFCGSPYSWEQELQHGAESFHQQSSGILSRPPVGSSLQSKHHKSRLGLQSQQGPLARRQQGRSRSIRAGVHPTARRPFGVEPSGSGHTTNLASKSASCLHQSPVRKTAYPAVSTFKRLSSSGHAVEFHNLPPNSARSQSERPVSPCWWLQFRNSKPCSDYCLSHIVNLLEDWGPCAEHGEHHIRIPRTPARVTGGVFLVDKNPHNTAESRLVVDFSQFSRGNYRVSWPKFAVP…	PMGVGLSPFLLAQFTSAICSVVRRAFPHCLAFSYMDDVVLGAKTVQHLESLFTAVT	aGGAATTCCGCTGCGTcctatgggtgtggggctctcacctttcctgctggcccaatttaccagcgctatttgttccgttgttcgccgcgcattcccacattgccttgcattcagctacatggacgatgtcgtgctcggggctaaaaccgtgcaacacttggaatctttgtttactgctgtgactCAGGgaagagctcgaa	virus
642	643	A4UBL7	Hepatitis B virus	Hepatitis B virus (HBV)	MPLSYHHFRRLVLLDEEAGPLEEELPRLADEGLNRRVAEDLNLGNLTVSIPWTHKVGNFTGLYSSTAPVFNPHWKTPSFPNIHLHQDIIKKCEQFVGPLTINEKRRLKLIMPARFYPNFTKYLPLDKGIKPYYPEHLVNHYFQTRHYLHTLWKAGILYKRETTHSASFCGSPYSWEQELQHGAESFHQQSSGILSRPPVGSSLQSKHHKSRLGLQSQQGPLARRQQGRSRSIRAGVHPTARRPFGVEPSGSGHTTNLASKSASCLHQSPVRKTAYPAVSTFKRLSSSGHAVEFHNLPPNSARSQSERPVSPCWWLQFRNSKPCSDYCLSHIVNLLEDWGPCAEHGEHHIRIPRTPARVTGGVFLVDKNPHNTAESRLVVDFSQFSRGNYRVSWPKFAVP…	CLAFSYMDDVVLGAKTVQHLESLFTAVTNFLLSLGIHLNTNKTKRWGYSLHFMGYV	aTGAATTCGGAGCGGTtgccttgcattcagctacatggacgatgtcgtgctcggggctaaaaccgtgcaacacttggaatctttgtttactgctgtgactaacttcttgcttagcctcggtattcatctcaatacaaacaaaacaaaacgctggggttatagtctgcacttcatgggttacgttCACTGCACTCGAGACa	virus
643	644	A4UBL7	Hepatitis B virus	Hepatitis B virus (HBV)	MPLSYHHFRRLVLLDEEAGPLEEELPRLADEGLNRRVAEDLNLGNLTVSIPWTHKVGNFTGLYSSTAPVFNPHWKTPSFPNIHLHQDIIKKCEQFVGPLTINEKRRLKLIMPARFYPNFTKYLPLDKGIKPYYPEHLVNHYFQTRHYLHTLWKAGILYKRETTHSASFCGSPYSWEQELQHGAESFHQQSSGILSRPPVGSSLQSKHHKSRLGLQSQQGPLARRQQGRSRSIRAGVHPTARRPFGVEPSGSGHTTNLASKSASCLHQSPVRKTAYPAVSTFKRLSSSGHAVEFHNLPPNSARSQSERPVSPCWWLQFRNSKPCSDYCLSHIVNLLEDWGPCAEHGEHHIRIPRTPARVTGGVFLVDKNPHNTAESRLVVDFSQFSRGNYRVSWPKFAVP…	NFLLSLGIHLNTNKTKRWGYSLHFMGYVIGCRGSLPQDHIRHKIKECFRKLPVNRP	aGGAATTCCGCTGCGTaacttcttgcttagcctcggtattcatctcaatacaaacaaaacaaaacgctggggttatagtctgcacttcatgggttacgttattggttgccgcggtagcctccctcaggatcatattcgccataaaattaaagagtgcttccgcaagctcccagtgaaccgccctCAGGgaagagctcgaa	virus
644	645	A4UBL7	Hepatitis B virus	Hepatitis B virus (HBV)	MPLSYHHFRRLVLLDEEAGPLEEELPRLADEGLNRRVAEDLNLGNLTVSIPWTHKVGNFTGLYSSTAPVFNPHWKTPSFPNIHLHQDIIKKCEQFVGPLTINEKRRLKLIMPARFYPNFTKYLPLDKGIKPYYPEHLVNHYFQTRHYLHTLWKAGILYKRETTHSASFCGSPYSWEQELQHGAESFHQQSSGILSRPPVGSSLQSKHHKSRLGLQSQQGPLARRQQGRSRSIRAGVHPTARRPFGVEPSGSGHTTNLASKSASCLHQSPVRKTAYPAVSTFKRLSSSGHAVEFHNLPPNSARSQSERPVSPCWWLQFRNSKPCSDYCLSHIVNLLEDWGPCAEHGEHHIRIPRTPARVTGGVFLVDKNPHNTAESRLVVDFSQFSRGNYRVSWPKFAVP…	IGCRGSLPQDHIRHKIKECFRKLPVNRPIDWNQRMRGTFQAPLPIHTAELLAACFA	aTGAATTCGGAGCGGTattggttgccgcggtagcctccctcaggatcatattcgccataaaattaaagagtgcttccgcaagctcccagtgaaccgccctatcgactggaaccagcgcatgcgcggtactttccaagctccactccctattcatacagctgagcttctggccgcctgtttcgcaCACTGCACTCGAGACa	virus
645	646	A4UBL7	Hepatitis B virus	Hepatitis B virus (HBV)	MPLSYHHFRRLVLLDEEAGPLEEELPRLADEGLNRRVAEDLNLGNLTVSIPWTHKVGNFTGLYSSTAPVFNPHWKTPSFPNIHLHQDIIKKCEQFVGPLTINEKRRLKLIMPARFYPNFTKYLPLDKGIKPYYPEHLVNHYFQTRHYLHTLWKAGILYKRETTHSASFCGSPYSWEQELQHGAESFHQQSSGILSRPPVGSSLQSKHHKSRLGLQSQQGPLARRQQGRSRSIRAGVHPTARRPFGVEPSGSGHTTNLASKSASCLHQSPVRKTAYPAVSTFKRLSSSGHAVEFHNLPPNSARSQSERPVSPCWWLQFRNSKPCSDYCLSHIVNLLEDWGPCAEHGEHHIRIPRTPARVTGGVFLVDKNPHNTAESRLVVDFSQFSRGNYRVSWPKFAVP…	IDWNQRMRGTFQAPLPIHTAELLAACFARSRSGANIIGTDNSVVLSRKYTSFPWLL	aGGAATTCCGCTGCGTatcgactggaaccagcgcatgcgcggtactttccaagctccactccctattcatacagctgagcttctggccgcctgtttcgcacgctcacgctctggtgcaaacattatcgggacagataatagcgtggttttgtctcgcaagtacacttcatttccatggcttttgCAGGgaagagctcgaa	virus
[truncated: 127,611 more rows]

## Sheet: Vir3_definitions
Vir3_entry_id	Peptide Identification number; Starts from 0, one line per unique entry, oligos may be replicated but may be from different isolates of same pathogen
Vir3 _id	Peptide Identification number; Starts from 1, unique numbers reference peptide_sequence, which maycover multiple oligos
Entry	Database accession number; Searchable in UniProt/UniParc
[truncated: 6 more rows]

## Sheet: CoV_library_annotations
CoV_entry_id	Entry	Species	Organism	Sequence	Peptide	Oligo
[truncated: 6,932 more rows]

[truncated: 1 more sheets: CoV_definitions]
